# Supplementary material for: Transcriptomics and proteomics reveal two waves of translational repression during the maturation of malaria parasite sporozoites
Source: Nat Commun. 2019 Oct 31;10:4964. doi: 10.1038/s41467-019-12936-6 (PMC6823429; doi:10.1038/s41467-019-12936-6)
Supplement: Supplementary file 5 — Supplementary Data 1 [file 41467_2019_12936_MOESM5_ESM.xlsx]

## Sheet: README - General
	This experiment was conducted with three biological replicates of day 10 oocyst sporozoites (oo-spz) and day 14 salivary gland sporozoites (sg-spz) from Plasmodium yoelii 17XNL strain and with the Plasmodium falciparum 3D7 strain.
	Differential expression of transcripts was conducted with DEseq2, which is currently the best suited tool for datasets with three replicates. This minimizes false positives and best accounts for variance between like sample types.
	DEseq2 provides an estimate variance-mean dependence in count data from high-throughput sequencing assays and tests for differential expression based on a model using a negative binomial distribution.
	DEseq2 (release 3.5) is currently available at http://master.bioconductor.org/packages/release/bioc/html/DESeq2.html
	DEseq2 utilizes a Base Mean and a Fold Change which corrects for fold change shrinkage (PMID 25516281).
	Column Label	Description
	Gene ID	Unique identifier for the Plasmodium yoelii 17XNL strain or for the Plasmodium falciparum 3D7 strain from PlasmoDB.org (version 32)
	Product Description	Description of the gene product from PlasmoDB.org (version 32)
	1: sg-spz	Salivary Gland Sporozoite (sg-spz) Biological Replicate 1, ht-seq count values
	2: sg-spz	Salivary Gland Sporozoite (sg-spz) Biological Replicate 2, ht-seq count values
	3: sg-spz	Salivary Gland Sporozoite (sg-spz) Biological Replicate 3, ht-seq count values
	sg-spz Avg	Salivary Gland Sporozoite (sg-spz) Average Across Biological Replicates, ht-seq count values
	sg-spz SEM	Salivary Gland Sporozoite (sg-spz) Average Across Biological Replicates, standard error of the mean of ht-seq count values
	1: oo-spz	Oocyst Sporozoite (sg-spz) Biological Replicate 1, ht-seq count values
	2: oo-spz	Oocyst Sporozoite (sg-spz) Biological Replicate 2, ht-seq count values
	3: oo-spz	Oocyst Sporozoite (sg-spz) Biological Replicate 3, ht-seq count values
	oo-spz Avg	Oocyst Sporozoite (sg-spz) Average Across Biological Replicates, ht-seq count values
	oo-spz SEM	Oocyst Sporozoite (sg-spz) Average Across Biological Replicates, standard error of the mean of ht-seq count values
	Base Mean	Mean of ht-seq counts across biological replicates of both sample types
	log2 Fold Change oo-spz:sg-spz	The fold change (oo-spz:sg-spz) in log base 2, which also accounts for shrinking fold changes when nearing 0 due to a low amount of expression information for a given gene
	Standard Error (FC)	Standard error of the estmate generated by the fold change (log base 2) calculation
	Wald-Stat	The Wald Statistic: the shrunken fold change (log base 2) divided by its standard error, compared to a standard normal distribution, and corrected for false discovery rate
	P value	Uncorrected P value of the Wald Statistic
	Adj P Value	Adjusted P value, corrected for the false discovery rate
	Computed and Curated GO Terms	Provided by PlasmoDB.org (version 32)
	EC Number	Enzyme Commission number designation based upon predicted chemical reactions catalyzed by this gene product
	EC Number from OrthoMCL	Grouping of proteins into ortholog groups based upon sequence similarity
	sg-spz Rank	Of genes with reads detected in salivary gland sporozoites, ranked by average read number
	sg-spz Expression Percentile	Percentage of genes with average read numbers equal to or less than the gene's average read number
	sg-spz Expression Decile	Percentiles binned into deciles.
	oo-spz Rank	Of genes with reads detected in oocyst sporozoites, ranked by average read number
	oo-spz Expression Percentile	Percentage of genes with average read numbers equal to or less than the gene's average read number
	oo-spz Expression Decile	Percentiles binned into deciles.
	RNA-based UIS or UOS	Designation of differentially expressed transcripts as Upregulated in Infectious Sporozoites (UIS) or Upregulated in Oocyst Sporozoites (UOS)
		UIS	Transcripts that are in the top decile and more than 6-fold more abundant in salivary gland sporozoites than in oocyst sporozoites
		UIS (not in oo-spz)	Transcripts that are in the top decile and present in salivary gland sporozoites, but were undetected in oocyst sporozoites
		UOS	Transcripts that are in the top decile and more than 6-fold more abundant in oocyst sporozoites than insalivary gland sporozoites
		UOS (not in sg-spz)	Transcripts that are in the top decile and present in oocyst sporozoites, but were undetected in salivary gland sporozoites
	Protein-based UIS or UOS	Designation of proteins as UIS or UOS were applied to proteins that have abundance ratio p-value FDRs less than 5% in both ERFC and G-test analyses, and were identified in the upper 50th percentile of abundance in sg-spz (UIS) or oo-spz (UOS).
	TR Sg-Spz, TR Oo-Spz	Translationally repressed in salivary gland sporozoites (sg-spz) or oocyst sporozoites (oo-spz)
		TR no protein	Top decile (10%) in abundance of RNA, and protein is not detected by mass spectrometry, but protein is predicted to be detectable by mass spectrometry (Supplemental Table 5).
		TR 50	Top decile (10%) in abundance of RNA, and protein detected in lower half (bottom 50%) of abundance among detected proteins.

## Sheet: README - Proteomics
A note on Multiple Transcripts	In the PF3D7 database there are many instances where multiple transcript IDs are mapped to a single gene ID. For nearly all cases, the multiple transcript IDs could not be distinguished from the identified peptides, so the protein was treated as a single protein for all subsequent analyses. In one case, MAEBL (PF3D7_1147800), both transcript IDs could be identified as being present in the oo-spz …
HEADERS
Gene ID	From PlasmoDB v30
Protein	From PlasmoDB v30
Protein Description	From PlasmoDB v30
Protein Length	The number of amino acids in the protein
Sample ID'd	OO=identified in oocyst sporozoite sample only. SG=identified in salivary gland sporozoite sample only. BOTH=identified in both samples.
PSM	Peptide Spectrum Matches. The total number of PSM identified at an iProphet probability corresponding to a model-estimed false discovery rate (FDR) < 1 %. PSMs from degenerate peptides were split among proteins sharing the peptide in a weighted fashion using the distributed spectral counts (dSpC) model in the program StPeter (PMID: 29400476).
ND Peptides	The number of non-degenerate peptides ID'd by iProphet (peptides not shared by multiple proteins identified in the sample)
Peptides	The total number of peptides ID'd by iProphet that contributed to the PSM count, including dSpC.
SAF	Spectrual Abundance Factor. Calculated as PSM/[protein length]
Abundance Rank	Proteins ranked in order of decreasing abundance based on SAF. 1 is highest.
Percentile	The percent of all SAF values in the sample that have equal or lesser value. 100% is the highest ratio
Decile	Percentile divided into deciles with the first decile as the highest, i.e. a decile of 1 means percentile > 90%
Corrected Relative abundance SG:OO (PSM+1)	To compare protein ratios between samples, all PSM values were first increased by 1 in order to give non-zero values to each ratio. The PSM+1 values from the sg-spz dataset (which in both species contained more total PSM) were normalized so that the sum of all PSM+1 values was the same for both the oo-spz and sg-spz data sets. This transformation was required for the G-test, and normalizes the tw…
Ratio percentile	The percent of all ratios in the compared samples that have equal or lesser value. 100% is the highest ratio
ERFC p-value	The Gaussian fit to the populaiton of log-transformed ratios of those proteins found in both samples had a good fit, so the populaiton was assumed to follow a normal distribution. The complentary error function (ERFC) was used to calculate a p-value for each ratio in the sample. This p-value is the probability that a ratio is explained by the null hypothesis, i.e. it is part of the normal distriu…
ERFC FDR	The false discovery rate of the p-value calculated by Benjamini-Hochberg for multiple hypothesis correction. Calculated with the tool at http://www.sdmproject.com/utilities/?show=FDR
G-test p-value	The use of the G-test is based on PMID: 17124542. The test is a modified Chi squared test. The advantage of this test for spectral counting data is that it filters out results that show large ratios from low spectral counts, where spectral counting methods are known to be inaccurate. The disadvantage of this test is that it assigns low p-values to large numbers with relatively small differences w…
G-test FDR	The false discovery rate of the p-value calculated by Benjamini-Hochberg for multiple hypothesis correction. Calculated with the tool at http://www.sdmproject.com/utilities/?show=FDR
Significant	Combining the ERFC and G-test p-values compensates for their respective weaknesses. Proteins abundance ratios with p-value FDRs less than 5% in both tests are considered significantly different between the two samples
UIS/UOS	Proteins with abundance ratios that are signficantly different and more abundant in salivary gland sporozoites (UIS) or oocyst sporozoites (UOS) and that are in the upper 50% of protein abundance in either sample.

## Sheet: Pf oo vs sg
Gene ID	Product Description	Gene Name or Symbol	Sg-Spz RNA Expression Decile	Sg-Spz Protein Expression Decile	Oo-Spz RNA Expression Decile	Oo-Spz Protein Expression Decile	1: sg-spz	2: sg-spz	3: sg-spz	sg-spz Avg	sg-spz SEM	sg-spz Rank (of 3575)	Sg-Spz RNA Expression Percentile	Sg-Spz RNA Expression Decile	1: oo-spz	2: oo-spz	3: oo-spz	oo-spz Avg	oo-spz SEM	oo-spz Rank (of 3534)	Oo-Spz RNA Expression Percentile	Oo-Spz RNA Expression Decile	Base Mean	log2 Fold Change oo-spz:sg-spz	StdErr	Wald-Stat	P-Value	P-adj	RNA UIS/UOS	Protein UIS/UOS	TR Sg-Spz	TR Oo-Spz	Computed GO Component IDs	Computed GO Components	Computed GO Function IDs	Computed GO Functions	Computed GO Process IDs	Computed GO Processes	Curated GO Component IDs	Curated GO Components	Curated GO Function IDs	Curated GO Functions	Curated GO Process IDs	Curated GO Processes	EC numbers	EC numbers from OrthoMCL
PF3D7_0304600	circumsporozoite (CS) protein	CSP	10	10	10	10	8210.56	9331.17	9662.53	9068.09	358.689	1	1	10	4839.34	10378.8	7606.79	7608.32	1305.67	1	1	10	8338.21	-0.251602	0.290719	-0.865447	0.386794	0.559772			NO	NO	GO:0009986	cell surface	null	null	null	null	GO:0046658, GO:0030430, GO:0042025	anchored component of plasma membrane, host cell cytoplasm, host cell nucleus	GO:0043395, GO:0046812	heparan sulfate proteoglycan binding, host cell surface binding	GO:0030260	entry into host cell	null	null
PF3D7_1235200	V-type K+-independent H+-translocating inorganic pyrophosphatase	VP2	10	8	10	4	7229.62	3765.4	7669.22	6221.41	1008	2	0.99972	10	43.1362	12.6525	25.7254	27.1713	7.20929	322	0.909168	10	3124.29	-7.85098	0.429781	-18.2674	1.50472e-74	3.70461e-71	UIS		NO	TR 50	GO:0016020	membrane	GO:0009678, GO:0004427	hydrogen-translocating pyrophosphatase activity, inorganic diphosphatase activity	GO:0015992	proton transport	GO:0016020	membrane	GO:0009678	hydrogen-translocating pyrophosphatase activity	GO:0015992	proton transport	3.6.1.1 (Inorganic diphosphatase)	3.6.1.1 (Inorganic diphosphatase)
PF3D7_1008700	tubulin beta chain	null	10	10	10	10	1874.17	1136.35	1930.22	1646.91	208.856	3	0.999441	10	835.764	716.131	1050.78	867.559	79.9389	5	0.998868	10	1257.24	-0.922734	0.277372	-3.32671	0.000878792	0.00503159			NO	NO	GO:0043234	protein complex	GO:0005525, GO:0003924	GTP binding, GTPase activity	GO:0006184, GO:0051258	GTP catabolic process, protein polymerization	GO:0005874	microtubule	GO:0005200	structural constituent of cytoskeleton	GO:0000226, GO:0042493	microtubule cytoskeleton organization, response to drug	null	null
PF3D7_1026600	conserved Plasmodium protein, unknown function	null	10	2	10	Not Detected	1364.59	1731.57	1593.2	1563.12	87.3654	4	0.999161	10	948.996	401.084	676.775	675.618	129.145	10	0.997453	10	1119.37	-1.20938	0.317272	-3.81182	0.000137948	0.00105148			TR 50	TR no protein	GO:0005737, GO:0005576	cytoplasm, extracellular region	GO:0005198	structural molecule activity	GO:0006817	phosphate ion transport	null	null	null	null	null	null	null	null
PF3D7_1475800	conserved Plasmodium protein, unknown function	null	10	Not Detected	10	Not Detected	1158.73	828.682	1324.78	1104.06	119.042	5	0.998881	10	261.513	140.443	231.528	211.161	29.7233	37	0.989813	10	657.613	-2.38923	0.303425	-7.8742	3.42923e-15	1.75891e-13	UIS		TR no protein	TR no protein	GO:0016020	membrane	null	null	null	null	null	null	null	null	null	null	null	null
PF3D7_1335900	thrombospondin-related anonymous protein	TRAP	10	10	10	10	1112.73	670.985	895.039	892.918	104.124	6	0.998601	10	56.6163	349.209	118.732	174.852	72.6708	47	0.986984	10	533.885	-2.30467	0.524779	-4.39169	1.12472e-05	0.000116838			NO	NO	null	null	null	null	null	null	GO:0009986, GO:0005737, GO:0016020, GO:0020009	cell surface, cytoplasm, membrane, microneme	GO:0046789	host cell surface receptor binding	GO:0006928, GO:0044409	cellular component movement, entry into host	null	null
PF3D7_0516500	major facilitator superfamily domain-containing protein, putative	MFS1	10	Not Detected	8	Not Detected	757.155	600.64	700.281	686.025	37.3472	7	0.998322	10	10.784	12.6525	3.95775	9.13143	2.15757	788	0.777306	8	347.578	-6.12012	0.420936	-14.5393	6.82883e-48	4.20314e-45	UIS		TR no protein	NO	GO:0016021	integral component of membrane	null	null	GO:0055085	transmembrane transport	GO:0016021	integral component of membrane	GO:0005215	transporter activity	null	null	null	null
PF3D7_1033100	S-adenosylmethionine decarboxylase/ornithine decarboxylase	AdoMetDC/ODC	10	Not Detected	10	Not Detected	558.314	635.426	691.39	628.377	31.4982	8	0.998042	10	377.442	250.519	370.049	332.67	33.5832	21	0.994341	10	480.523	-0.924129	0.236676	-3.90462	9.43717e-05	0.000750535			TR no protein	TR no protein	null	null	GO:0004014	adenosylmethionine decarboxylase activity	GO:0008295, GO:0006597	spermidine biosynthetic process, spermine biosynthetic process	null	null	GO:0004014, GO:0004586	adenosylmethionine decarboxylase activity, ornithine decarboxylase activity	GO:0009445	putrescine metabolic process	4.1.1.17 (Ornithine decarboxylase); 4.1.1.50 (Adenosylmethionine decarboxylase)	4.1.1.17 (Ornithine decarboxylase)
PF3D7_0919400	protein disulfide isomerase	PDI9	10	Not Detected	10	6	523.224	747.514	530.927	600.555	60.0233	9	0.997762	10	250.729	347.944	625.324	407.999	91.6337	14	0.996321	10	504.277	-0.551377	0.351012	-1.57082	0.116225	0.237465		UOS	TR no protein	NO	null	null	null	null	GO:0045454	cell redox homeostasis	null	null	null	null	null	null	5.3.4.1 (Protein disulfide-isomerase)	5.3.4.1 (Protein disulfide-isomerase)
PF3D7_1347200	nucleoside transporter 1	NT1	10	Not Detected	9	1	658.904	519.472	545.322	574.566	34.9657	10	0.997483	10	10.784	15.183	19.7887	15.2519	2.12261	529	0.850594	9	294.909	-5.17407	0.358693	-14.4248	3.61226e-47	1.77868e-44	UIS		TR no protein	NO	null	null	null	null	null	null	GO:0005887	integral component of plasma membrane	GO:0005337	nucleoside transmembrane transporter activity	GO:0032238, GO:0006863	adenosine transport, purine nucleobase transport	null	null
PF3D7_1023900	chromodomain-helicase-DNA-binding protein 1 homolog, putative	CHD1	10	5	10	2	522.444	488.551	651.592	554.196	40.5564	11	0.997203	10	315.433	291.007	245.38	283.94	16.7618	25	0.993209	10	419.068	-0.965964	0.220403	-4.38271	1.1721e-05	0.000121248			TR 50	TR 50	null	null	GO:0005524, GO:0003677	ATP binding, DNA binding	null	null	GO:0005634	nucleus	null	null	null	null	3.6.4.12 (DNA helicase)	3.6.4.12 (DNA helicase)
PF3D7_1133400	apical membrane antigen 1	AMA1	10	10	10	10	579.757	467.68	609.253	552.23	35.2108	12	0.996923	10	129.409	341.617	186.014	219.013	51.8006	34	0.990662	10	385.622	-1.31067	0.351377	-3.73011	0.000191394	0.00141082			NO	NO	GO:0016020	membrane	null	null	GO:0009405	pathogenesis	GO:0016021, GO:0020009, GO:0005886	integral component of membrane, microneme, plasma membrane	GO:0046812, GO:0005515	host cell surface binding, protein binding	GO:0030260	entry into host cell	null	null
PF3D7_0616500	TRAP-like protein	TLP	10	6	10	Not Detected	567.281	453.765	566.915	529.32	30.8454	13	0.996643	10	35.0482	36.6922	59.3662	43.7022	6.40654	204	0.942558	10	286.511	-3.58726	0.289734	-12.3812	3.30342e-35	6.77752e-33	UIS	UIS	NO	TR no protein	null	null	null	null	null	null	GO:0016021	integral component of membrane	null	null	GO:0048870, GO:0030260	cell motility, entry into host cell	null	null
PF3D7_1147800	membrane associated erythrocyte binding-like protein	MAEBL	10	6	10	10	451.486	542.663	481.814	491.987	21.8884	14	0.996364	10	1250.95	1696.7	1537.58	1495.08	106.488	2	0.999717	10	993.533	1.60409	0.198225	8.09226	5.85669e-16	3.35329e-14		UOS	NO	NO	GO:0016020	membrane	null	null	GO:0009405	pathogenesis	GO:0020008	rhoptry	GO:0046812	host cell surface binding	GO:0030260	entry into host cell	null	3.6.4.13 (RNA helicase)
PF3D7_0511400	conserved Plasmodium protein, unknown function	null	10	10	10	Not Detected	381.696	449.127	392.056	407.626	17.1176	15	0.996084	10	56.6163	110.077	132.585	99.7592	18.3946	80	0.977646	10	253.693	-1.99802	0.298782	-6.6872	2.27487e-11	6.66754e-10		UIS	NO	TR no protein	null	null	null	null	null	null	GO:0009986	cell surface	null	null	null	null	null	null
PF3D7_1365600	DNA topoisomerase VI, b subunit, putative	null	10	Not Detected	10	Not Detected	311.517	403.519	443.286	386.107	31.8612	16	0.995804	10	107.84	142.973	152.373	134.396	11.0652	61	0.983022	10	260.251	-1.50528	0.255823	-5.88404	4.00369e-09	8.35346e-08			TR no protein	TR no protein	null	null	null	null	null	null	null	null	GO:0003824	catalytic activity	null	null	null	null
PF3D7_0529200	sugar transporter, putative	null	10	Not Detected	9	Not Detected	377.408	361.775	383.165	374.116	5.2176	17	0.995524	10	16.1761	16.4482	39.5775	24.0673	6.33234	371	0.895303	9	199.092	-3.95083	0.341917	-11.555	6.96864e-31	1.22548e-28	UIS		TR no protein	NO	null	null	null	null	null	null	GO:0016021	integral component of membrane	GO:0005351	sugar:proton symporter activity	GO:0008643	carbohydrate transport	null	null
PF3D7_0407500	mitochondrial carrier protein, putative	null	10	Not Detected	10	Not Detected	331.011	470.772	302.721	368.168	42.4151	18	0.995245	10	37.7442	75.915	98.9437	70.8676	14.5713	118	0.966893	10	219.518	-2.33786	0.349916	-6.68119	2.3701e-11	6.86492e-10	UIS		TR no protein	TR no protein	null	null	null	null	GO:0055085	transmembrane transport	null	null	null	null	null	null	null	null
PF3D7_0102800	conserved Plasmodium protein, unknown function	null	10	Not Detected	10	Not Detected	226.133	543.436	334.899	368.156	76.0115	19	0.994965	10	26.9601	41.7532	65.3028	44.6721	9.11568	202	0.943124	10	206.414	-2.99949	0.420916	-7.1261	1.0325e-12	3.68407e-11	UIS		TR no protein	TR no protein	GO:0016021	integral component of membrane	null	null	GO:0019915	lipid storage	null	null	null	null	null	null	null	null
PF3D7_1020800	dihydrolipoamide acyltransferase component E2	DLAT	10	6	10	6	371.949	351.726	370.887	364.854	5.36533	20	0.994685	10	88.9684	50.61	73.2183	70.9322	9.08921	116	0.967459	10	217.893	-2.39826	0.262666	-9.13044	6.82186e-20	5.79153e-18	UIS		NO	NO	null	null	GO:0016746	transferase activity, transferring acyl groups	GO:0008152	metabolic process	GO:0020011, GO:0016020, GO:0045254	apicoplast, membrane, pyruvate dehydrogenase complex	GO:0004742, GO:0004739	dihydrolipoyllysine-residue acetyltransferase activity, pyruvate dehydrogenase (acetyl-transferring) activity	GO:0006086, GO:0006633, GO:0006099	acetyl-CoA biosynthetic process from pyruvate, fatty acid biosynthetic process, tricarboxylic acid cycle	2.3.1.12 (Dihydrolipoyllysine-residue acetyltransferase)	2.3.1.12 (Dihydrolipoyllysine-residue acetyltransferase)
PF3D7_1239600	hydroxyethylthiazole kinase	ThzK	10	6	10	5	332.181	319.259	328.125	326.522	3.1153	21	0.994406	10	1601.43	759.15	971.627	1110.74	206.491	3	0.999434	10	718.629	1.75461	0.296258	5.92258	3.16931e-09	6.72659e-08			NO	TR 50	GO:0005739	mitochondrion	GO:0004417	hydroxyethylthiazole kinase activity	GO:0009228	thiamine biosynthetic process	null	null	GO:0004417	hydroxyethylthiazole kinase activity	GO:0009228	thiamine biosynthetic process	2.7.1.50 (Hydroxyethylthiazole kinase)	2.5.1.3 (Thiamine-phosphate diphosphorylase)
PF3D7_0820600	conserved Plasmodium membrane protein, unknown function	null	10	Not Detected	10	Not Detected	249.916	395.788	272.661	306.122	36.9968	22	0.994126	10	199.505	354.27	556.064	369.946	84.285	18	0.99519	10	338.034	0.27652	0.376	0.735426	0.46208	0.627145			TR no protein	TR no protein	GO:0016020	membrane	null	null	null	null	null	null	null	null	null	null	null	null
PF3D7_1346100	protein transport protein SEC61 subunit alpha	SEC61	10	7	10	8	407.429	215.674	286.633	303.245	45.7031	23	0.993846	10	105.144	79.7107	85.0916	89.9823	6.31855	87	0.975665	10	196.614	-1.75938	0.317816	-5.53586	3.09707e-08	5.08333e-07			NO	NO	GO:0016020	membrane	null	null	GO:0015031	protein transport	null	null	null	null	null	null	null	null
PF3D7_1407700	conserved Plasmodium protein, unknown function	null	10	10	10	10	297.871	329.308	279.012	302.064	11.9779	24	0.993566	10	212.985	187.257	195.909	198.717	6.17159	40	0.988964	10	250.39	-0.607578	0.201492	-3.01539	0.00256649	0.0122455			NO	NO	null	null	null	null	null	null	null	null	null	null	null	null	null	null
PF3D7_0925700	histone deacetylase 1	HDAC1	10	3	10	2	359.473	245.049	298.064	300.862	26.9942	25	0.993287	10	420.578	245.458	281	315.679	43.6366	22	0.994058	10	308.27	0.0570464	0.282708	0.201785	0.840085	0.907299			TR 50	TR 50	null	null	GO:0004407	histone deacetylase activity	GO:0016575	histone deacetylation	GO:0005634	nucleus	null	null	GO:0042493	response to drug	3.5.1.98 (Histone deacetylase)	3.5.1.98 (Histone deacetylase)
PF3D7_0723300	conserved Plasmodium protein, unknown function	null	10	9	10	Not Detected	350.506	212.582	288.326	283.804	32.5614	26	0.993007	10	8.08804	103.75	51.4507	54.4297	22.5806	158	0.955574	10	169.117	-2.30381	0.56705	-4.0628	4.84868e-05	0.00041938		UIS	NO	TR no protein	GO:0005634	nucleus	GO:0003677, GO:0008270	DNA binding, zinc ion binding	GO:0006355, GO:0006351	regulation of transcription, DNA-templated, transcription, DNA-templated	null	null	null	null	null	null	null	null
PF3D7_0207100	conserved Plasmodium protein, unknown function	null	10	2	10	Not Detected	297.871	229.588	316.693	281.384	21.606	27	0.992727	10	37.7442	55.671	59.3662	50.9271	5.45194	172	0.951613	10	166.156	-2.43157	0.291254	-8.34862	6.90641e-17	4.35989e-15	UIS		TR 50	TR no protein	null	null	null	null	null	null	null	null	null	null	null	null	null	null
PF3D7_1107300	polyadenylate-binding protein-interacting protein 1, putative	PAIP1	10	5	10	2	278.767	265.147	296.371	280.095	7.37936	28	0.992448	10	156.369	179.665	166.225	167.42	5.51269	48	0.986701	10	223.757	-0.733939	0.202256	-3.62876	0.000284786	0.00198063			TR 50	TR 50	null	null	GO:0003723, GO:0005515	RNA binding, protein binding	null	null	null	null	GO:0003729	mRNA binding	null	null	null	2.7.11.1 (Non-specific serine/threonine protein kinase)
PF3D7_0926400	monocarboxylate transporter, putative	null	10	7	8	6	270.19	309.983	235.826	271.999	17.4944	29	0.992168	10	5.39202	13.9177	9.89437	9.73471	2.01059	747	0.788908	8	140.867	-4.64004	0.420736	-11.0284	2.7881e-28	4.2902e-26	UIS		NO	NO	GO:0016021	integral component of membrane	null	null	GO:0055085	transmembrane transport	null	null	GO:0008028	monocarboxylic acid transmembrane transporter activity	GO:0015718	monocarboxylic acid transport	null	null
PF3D7_0614300	major facilitator superfamily-related transporter, putative	MFR1	10	Not Detected	10	Not Detected	265.121	213.355	324.314	267.597	26.1729	30	0.991888	10	283.081	135.382	168.204	195.556	36.5601	43	0.988115	10	231.576	-0.467889	0.327787	-1.42742	0.153459	0.289737			TR no protein	TR no protein	GO:0016021	integral component of membrane	null	null	GO:0055085	transmembrane transport	null	null	null	null	null	null	null	null
PF3D7_1248700	conserved Plasmodium protein, unknown function	null	10	4	10	2	250.695	260.509	285.786	265.663	8.53441	31	0.991608	10	142.889	197.379	152.373	164.214	13.723	49	0.986418	10	214.939	-0.676076	0.227238	-2.97519	0.0029281	0.0136534			TR 50	TR 50	GO:0005634	nucleus	null	null	null	null	null	null	null	null	null	null	null	null
PF3D7_1361100	protein transport protein Sec24A	SEC24A	10	6	10	4	270.19	258.963	249.798	259.65	4.81449	32	0.991329	10	892.38	687.03	674.796	751.402	57.6262	8	0.998019	10	505.526	1.52551	0.197156	7.73758	1.01325e-14	4.79736e-13			NO	TR 50	GO:0030127	COPII vesicle coat	GO:0008270	zinc ion binding	GO:0006888, GO:0006886	ER to Golgi vesicle-mediated transport, intracellular protein transport	GO:0030127, GO:0005783	COPII vesicle coat, endoplasmic reticulum	GO:0008565	protein transporter activity	GO:0006888, GO:0043952	ER to Golgi vesicle-mediated transport, protein transport by the Sec complex	null	null
PF3D7_1348500	TBC domain protein, putative	null	10	1	10	2	231.981	262.828	260.383	251.731	8.08336	33	0.991049	10	202.201	142.973	213.718	186.297	17.8942	44	0.987832	10	219.014	-0.44555	0.239295	-1.86192	0.0626137	0.151429			TR 50	TR 50	null	null	GO:0005097	Rab GTPase activator activity	GO:0032313	regulation of Rab GTPase activity	null	null	null	null	null	null	null	null
PF3D7_1449000	gamete egress and sporozoite traversal protein, putative	GEST	10	10	8	Not Detected	246.407	265.147	236.673	249.409	6.82243	34	0.990769	10	8.08804	7.5915	7.9155	7.86501	0.118837	897	0.746463	8	128.637	-4.94406	0.4509	-10.9649	5.63909e-28	8.16673e-26	UIS	UIS	NO	NO	null	null	null	null	null	null	GO:0005783, GO:0020009, GO:0044310	endoplasmic reticulum, microneme, osmiophilic body	null	null	GO:0035891	exit from host cell	null	null
PF3D7_0507400	conserved Plasmodium protein, unknown function	null	10	Not Detected	Not Detected	Not Detected	226.523	279.062	237.943	247.842	13.0264	35	0.99049	10	0	0	0	0	0				123.921	-8.83523	1.12297	-7.86773	3.61128e-15	1.81448e-13	UIS (not in oo-spz)		TR no protein	NO	GO:0005737	cytoplasm	null	null	null	null	null	null	null	null	null	null	null	null
PF3D7_0316300	inorganic pyrophosphatase, putative	null	10	5	10	6	173.108	357.137	210.847	247.031	45.8224	36	0.99021	10	32.3521	89.8327	128.627	83.6039	22.8342	94	0.973684	10	165.317	-1.5283	0.457918	-3.3375	0.000845369	0.00489649			TR 50	NO	GO:0005737	cytoplasm	GO:0004427, GO:0000287	inorganic diphosphatase activity, magnesium ion binding	GO:0006796	phosphate-containing compound metabolic process	null	null	null	null	null	null	3.6.1.1 (Inorganic diphosphatase)	3.6.1.1 (Inorganic diphosphatase)
PF3D7_0921700	conserved Plasmodium protein, unknown function	null	10	Not Detected	10	Not Detected	209.758	274.424	245.141	243.107	15.2645	37	0.98993	10	67.4003	67.0582	102.901	79.12	9.70907	103	0.971138	10	161.114	-1.61382	0.278227	-5.80038	6.61648e-09	1.28266e-07			TR no protein	TR no protein	null	null	GO:0000166	nucleotide binding	null	null	GO:0020011	apicoplast	null	null	null	null	null	null
PF3D7_1020900	ADP-ribosylation factor	ARF1	10	10	10	10	212.877	221.858	287.056	240.597	19.0847	38	0.98965	10	62.0083	25.305	41.5563	42.9565	8.66991	208	0.941426	10	141.777	-2.53581	0.34798	-7.28722	3.16412e-13	1.27706e-11	UIS		NO	NO	GO:0005622	intracellular	GO:0005525	GTP binding	GO:0006886, GO:0007264	intracellular protein transport, small GTPase mediated signal transduction	GO:0005794, GO:0020020	Golgi apparatus, food vacuole	GO:0005525	GTP binding	GO:0006471	protein ADP-ribosylation	null	null
PF3D7_1361800	glideosome-associated connector	GAC	10	10	10	10	249.526	206.397	243.024	232.982	10.9609	39	0.989371	10	91.6644	87.3022	51.4507	76.8058	10.4021	108	0.969723	10	154.894	-1.59725	0.282431	-5.65535	1.55528e-08	2.71567e-07			NO	NO	null	null	GO:0005515	protein binding	null	null	GO:0045177, GO:0009986, GO:0005829	apical part of cell, cell surface, cytosol	GO:0051015	actin filament binding	GO:0071976, GO:0030260	cell gliding, entry into host cell	null	null
PF3D7_1366800	phosphatidylserine synthase, putative	null	10	2	8	2	232.761	209.49	238.367	226.872	7.21845	40	0.989091	10	2.69601	5.061	13.8521	7.20304	2.77112	960	0.728636	8	117.038	-4.91385	0.475794	-10.3277	5.28114e-25	6.19151e-23	UIS		TR 50	NO	null	null	null	null	GO:0006659	phosphatidylserine biosynthetic process	GO:0016020	membrane	GO:0016780	phosphotransferase activity, for other substituted phosphate groups	GO:0006659	phosphatidylserine biosynthetic process	2.7.8.8 (CDP-diacylglycerol--serine O-phosphatidyltransferase)	2.7.8.29 (L-serine-phosphatidylethanolamine phosphatidyltransferase)
PF3D7_1451100	elongation factor 2	eEF2	10	10	10	10	234.32	132.187	304.415	223.641	40.8279	41	0.988811	10	150.977	140.443	142.479	144.633	2.63399	54	0.985003	10	184.137	-0.63102	0.33815	-1.8661	0.062028	0.150753			NO	NO	null	null	GO:0005525, GO:0003924	GTP binding, GTPase activity	null	null	null	null	GO:0005525, GO:0003746	GTP binding, translation elongation factor activity	GO:0042493, GO:0006414	response to drug, translational elongation	null	null
PF3D7_1249500	cutA, putative	null	10	4	10	Not Detected	186.364	237.318	235.826	219.836	13.6694	42	0.988531	10	80.8804	97.4242	170.183	116.163	22.3959	73	0.979626	10	167.999	-0.910611	0.318087	-2.86277	0.00419953	0.0180441			TR 50	TR no protein	GO:0005739	mitochondrion	null	null	GO:0010038	response to metal ion	null	null	null	null	null	null	null	null
PF3D7_0628300	choline/ethanolaminephosphotransferase, putative	CEPT	10	5	10	6	210.927	221.858	217.197	216.661	2.58569	43	0.988252	10	67.4003	63.2625	108.838	79.8336	11.8811	102	0.97142	10	148.247	-1.44067	0.278065	-5.18106	2.20631e-07	3.1581e-06			TR 50	NO	GO:0016021, GO:0016020	integral component of membrane, membrane	GO:0016780	phosphotransferase activity, for other substituted phosphate groups	GO:0008654	phospholipid biosynthetic process	GO:0005783	endoplasmic reticulum	GO:0004307	ethanolaminephosphotransferase activity	null	null	2.7.8.1 (Ethanolaminephosphotransferase); 2.7.8.2 (Diacylglycerol cholinephosphotransferase)	2.7.8.1 (Ethanolaminephosphotransferase)
PF3D7_1015900	enolase	ENO	10	10	10	10	239.779	175.476	216.351	210.535	15.341	44	0.987972	10	218.377	350.474	575.852	381.568	85.2086	16	0.995756	10	296.051	0.854174	0.35345	2.41667	0.015663	0.0533365			NO	NO	GO:0000015	phosphopyruvate hydratase complex	GO:0000287, GO:0004634	magnesium ion binding, phosphopyruvate hydratase activity	GO:0006096	glycolytic process	GO:0009986, GO:0005856, GO:0020020, GO:0005634, GO:0005886	cell surface, cytoskeleton, food vacuole, nucleus, plasma membrane	GO:0004634, GO:0005515	phosphopyruvate hydratase activity, protein binding	GO:0002253, GO:0000045, GO:0006094, GO:0006096, GO:0006351	activation of immune response, autophagic vacuole assembly, gluconeogenesis, glycolytic process, transcription, DNA-templated	4.2.1.11 (Phosphopyruvate hydratase)	4.2.1.11 (Phosphopyruvate hydratase)
PF3D7_0404900	6-cysteine protein	P41	10	3	10	3	196.501	259.736	167.238	207.825	22.2868	45	0.987692	10	164.457	430.185	694.585	429.742	124.952	13	0.996604	10	318.784	1.04212	0.448166	2.3253	0.0200559	0.0650562			TR 50	TR 50	null	null	null	null	null	null	GO:0046658, GO:0009986, GO:0020004	anchored component of plasma membrane, cell surface, symbiont-containing vacuolar space	GO:0005515	protein binding	null	null	null	null
PF3D7_1362000	conserved Plasmodium protein, unknown function	null	10	8	10	7	331.011	126.003	153.689	203.568	52.4363	46	0.987413	10	223.769	75.915	118.732	139.472	35.8633	59	0.983588	10	171.52	-0.556544	0.476551	-1.16786	0.242864	0.402376			NO	NO	null	null	null	null	null	null	null	null	null	null	null	null	null	null
PF3D7_0103800	actin-related protein	ARP1	10	8	10	8	201.96	188.618	206.189	198.922	4.32328	47	0.987133	10	43.1362	31.6312	45.5141	40.0938	3.50001	223	0.937182	10	119.508	-2.33581	0.286012	-8.16683	3.16606e-16	1.90118e-14	UIS		NO	NO	null	null	null	null	null	null	GO:0045177, GO:0005869	apical part of cell, dynactin complex	GO:0005200	structural constituent of cytoskeleton	null	null	null	null
PF3D7_1235300	CCR4-NOT transcription complex subunit 4, putative	NOT4	10	3	10	Not Detected	204.299	190.164	195.605	196.689	3.361	48	0.986853	10	70.0963	89.8327	85.0916	81.6735	4.85669	97	0.972835	10	139.181	-1.2467	0.238117	-5.23566	1.64396e-07	2.43798e-06			TR 50	TR no protein	null	null	GO:0003676, GO:0000166, GO:0005515, GO:0008270	nucleic acid binding, nucleotide binding, protein binding, zinc ion binding	null	null	null	null	null	null	null	null	null	6.3.2.- (Acid--amino-acid ligases (peptide synthases).)
PF3D7_0723200	conserved Plasmodium protein, unknown function	null	10	Not Detected	10	Not Detected	206.249	177.023	204.496	195.922	7.72685	49	0.986573	10	48.5282	82.2412	108.838	79.8692	14.2481	101	0.971703	10	137.896	-1.26951	0.302634	-4.19486	2.73034e-05	0.000252711			TR no protein	TR no protein	GO:0016020	membrane	null	null	null	null	null	null	null	null	null	null	null	null
PF3D7_0912200	conserved Plasmodium membrane protein, unknown function	null	10	Not Detected	8	Not Detected	160.242	228.815	195.181	194.746	16.1637	50	0.986294	10	13.4801	12.6525	3.95775	10.0301	2.48669	725	0.795133	8	102.388	-4.22128	0.448044	-9.42158	4.4436e-21	4.20774e-19	UIS		TR no protein	NO	GO:0016021	integral component of membrane	null	null	null	null	null	null	null	null	null	null	null	null
PF3D7_0216700	autophagy-related protein 11, putative	ATG11	10	1	10	Not Detected	193.772	175.476	208.306	192.518	7.75496	51	0.986014	10	113.233	34.1617	33.6409	60.345	21.5916	139	0.960951	10	126.432	-1.70484	0.442899	-3.84928	0.000118468	0.000920087			TR 50	TR no protein	GO:0005737, GO:0016459	cytoplasm, myosin complex	GO:0005524, GO:0003779, GO:0005516, GO:0003774	ATP binding, actin binding, calmodulin binding, motor activity	null	null	null	null	null	null	null	null	null	null
PF3D7_0417000	conserved Plasmodium protein, unknown function	null	10	Not Detected	10	Not Detected	134.12	214.128	202.802	183.683	20.4094	52	0.985734	10	67.4003	54.4057	91.0282	70.9447	8.75244	115	0.967742	10	127.314	-1.37398	0.326565	-4.20737	2.58361e-05	0.000240032			TR no protein	TR no protein	null	null	null	null	null	null	GO:0020011	apicoplast	null	null	null	null	null	null
PF3D7_0609800	palmitoyltransferase DHHC2, putative	DHHC2	10	3	10	4	187.534	159.243	204.072	183.616	10.6867	53	0.985455	10	62.0083	54.4057	29.6831	48.699	7.96735	183	0.9485	10	116.158	-1.91458	0.316726	-6.0449	1.49499e-09	3.2863e-08			TR 50	TR 50	null	null	GO:0008270	zinc ion binding	null	null	null	null	GO:0016409	palmitoyltransferase activity	GO:0018345	protein palmitoylation	2.3.1.- (Transferring groups other than amino-acyl groups.)	2.3.1.- (Transferring groups other than amino-acyl groups.)
PF3D7_1132700	50S ribosomal protein L2, putative	mRPL2	10	Not Detected	10	Not Detected	204.299	158.47	185.867	182.879	10.8707	54	0.985175	10	24.2641	44.2837	49.4718	39.3399	6.27497	225	0.936616	10	111.109	-2.16799	0.314599	-6.89129	5.52905e-12	1.74519e-10			TR no protein	TR no protein	GO:0015934	large ribosomal subunit	GO:0003723, GO:0003735, GO:0016740	RNA binding, structural constituent of ribosome, transferase activity	GO:0006412	translation	null	null	GO:0003735	structural constituent of ribosome	GO:0006412	translation	null	null
PF3D7_0927200	zinc finger protein, putative	null	10	Not Detected	9	Not Detected	166.87	196.348	174.435	179.218	7.21711	55	0.984895	10	16.1761	6.32625	13.8521	12.1181	2.42715	639	0.819468	9	95.668	-3.97443	0.419337	-9.47789	2.59479e-21	2.55535e-19	UIS		TR no protein	NO	GO:0005634	nucleus	GO:0003723, GO:0046872, GO:0008270	RNA binding, metal ion binding, zinc ion binding	GO:0006397	mRNA processing	null	null	null	null	null	null	null	null
PF3D7_1209300	zinc finger transcription factor, putative	KROX1	10	4	9	Not Detected	163.751	171.611	198.568	177.977	8.60811	56	0.984615	10	2.69601	15.183	21.7676	13.2155	4.56641	603	0.829655	9	95.5962	-3.62559	0.407556	-8.89591	5.7941e-19	4.45783e-17	UIS		TR 50	NO	null	null	GO:0046872	metal ion binding	null	null	GO:0005634	nucleus	GO:0003677	DNA binding	GO:0006355	regulation of transcription, DNA-templated	null	null
PF3D7_1359600	conserved Plasmodium protein, unknown function	null	10	Not Detected	10	Not Detected	140.748	192.483	174.435	169.222	12.3784	57	0.984336	10	186.025	148.034	96.9648	143.675	21.067	55	0.98472	10	156.448	-0.240838	0.297829	-0.808646	0.418719	0.59009			TR no protein	TR no protein	GO:0005737	cytoplasm	null	null	null	null	null	null	null	null	null	null	null	null
PF3D7_1417300	cysteine protease ATG4, putative	ATG4	10	Not Detected	9	Not Detected	127.492	223.404	154.536	168.477	23.3121	58	0.984056	10	10.784	40.488	21.7676	24.3465	7.08	362	0.897849	9	96.412	-2.67252	0.438254	-6.09812	1.07324e-09	2.42413e-08	UIS		TR no protein	NO	null	null	null	null	null	null	GO:0005737	cytoplasm	GO:0004197	cysteine-type endopeptidase activity	GO:0006914	autophagy	3.4.22.- (Cysteine endopeptidases.)	3.4.22.- (Cysteine endopeptidases.)
PF3D7_1431500	mitogen-activated protein kinase 1	MAPK1	10	Not Detected	10	Not Detected	169.21	162.335	170.625	167.39	2.09038	59	0.983776	10	72.7923	32.8965	87.0704	64.2531	13.2363	128	0.964063	10	115.821	-1.40645	0.357585	-3.93317	8.38316e-05	0.000678926			TR no protein	TR no protein	null	null	GO:0005524, GO:0004672	ATP binding, protein kinase activity	GO:0006468	protein phosphorylation	GO:0005634	nucleus	GO:0004707	MAP kinase activity	GO:0006468	protein phosphorylation	2.7.11.24 (Mitogen-activated protein kinase)	2.7.11.24 (Mitogen-activated protein kinase)
PF3D7_0418800	MOLO1 domain-containing protein, putative	null	10	Not Detected	9	Not Detected	145.037	194.029	161.734	166.933	11.7411	60	0.983497	10	5.39202	20.244	19.7887	15.1416	3.98169	535	0.848896	9	91.0374	-3.32816	0.396334	-8.39737	4.56591e-17	2.95823e-15	UIS		TR no protein	NO	GO:0005892	acetylcholine-gated channel complex	null	null	null	null	GO:0044312	crystalloid	null	null	null	null	null	null
PF3D7_0808200	plasmepsin X	null	10	9	10	6	175.838	150.74	174.012	166.863	6.59639	61	0.983217	10	296.561	249.254	245.38	263.732	13.4336	28	0.99236	10	215.298	0.648728	0.207501	3.12638	0.00176971	0.00905828			NO	NO	null	null	GO:0004190	aspartic-type endopeptidase activity	GO:0006508	proteolysis	null	null	GO:0004190	aspartic-type endopeptidase activity	GO:0006508	proteolysis	3.4.23.1 (Pepsin A)	3.4.23.1 (Pepsin A)
PF3D7_0806800	V-type proton ATPase subunit a, putative	null	10	9	10	7	151.665	163.881	184.173	166.573	7.7407	62	0.982937	10	115.929	96.1589	136.542	116.21	9.51914	72	0.979909	10	141.391	-0.528733	0.250873	-2.10757	0.0350682	0.0988979			NO	NO	GO:0033179	proton-transporting V-type ATPase, V0 domain	GO:0015078	hydrogen ion transmembrane transporter activity	GO:0015991	ATP hydrolysis coupled proton transport	null	null	GO:0009055, GO:0046933, GO:0046961	electron carrier activity, proton-transporting ATP synthase activity, rotational mechanism, proton-transporting ATPase activity, rotational mechanism	null	null	3.6.3.14 (H(+)-transporting two-sector ATPase)	3.6.3.14 (H(+)-transporting two-sector ATPase)
PF3D7_0932000	conserved Plasmodium protein, unknown function	null	10	6	10	Not Detected	183.635	119.819	191.371	164.942	18.5113	63	0.982657	10	180.633	61.9972	53.4296	98.6865	33.5153	81	0.977363	10	131.814	-0.760648	0.458718	-1.6582	0.0972762	0.209715			NO	TR no protein	GO:0016021	integral component of membrane	null	null	null	null	null	null	null	null	null	null	null	null
PF3D7_0408700	perforin-like protein 1	PLP1	10	10	10	Not Detected	215.996	104.358	173.165	164.506	26.5496	64	0.982378	10	105.144	74.6497	67.2817	82.3586	9.463	96	0.973118	10	123.432	-1.01114	0.35579	-2.84194	0.00448394	0.0190336		UIS	NO	TR no protein	null	null	null	null	null	null	GO:0009986, GO:0033644, GO:0020009, GO:0020005	cell surface, host cell membrane, microneme, symbiont-containing vacuole membrane	GO:0005509, GO:0022829	calcium ion binding, wide pore channel activity	null	null	null	null
PF3D7_1236700	S-adenosyl-methyltransferase, putative	null	10	Not Detected	10	Not Detected	141.138	165.427	182.903	163.156	9.88768	65	0.982098	10	234.553	201.175	328.493	254.74	31.1203	29	0.992077	10	208.948	0.637395	0.266498	2.39175	0.0167684	0.0563217			TR no protein	TR no protein	null	null	GO:0008168	methyltransferase activity	null	null	GO:0020011	apicoplast	null	null	null	null	2.1.1.- (Methyltransferases.); 2.1.1.12 (Methionine S-methyltransferase)	2.1.1.- (Methyltransferases.)
PF3D7_0418300	conserved Plasmodium protein, unknown function	null	10	Not Detected	10	Not Detected	162.192	147.648	178.669	162.836	7.31658	66	0.981818	10	156.369	167.013	162.268	161.883	2.51377	50	0.986135	10	162.36	-0.00797579	0.216906	-0.0367707	0.970668	0.981822			TR no protein	TR no protein	GO:0016020	membrane	null	null	null	null	null	null	null	null	null	null	null	null
PF3D7_0629300	phospholipase, putative	PL	10	Not Detected	7	Not Detected	167.65	145.329	174.012	162.33	7.10102	67	0.981538	10	2.69601	7.5915	1.97887	4.08879	1.43993	1386	0.608093	7	83.2095	-5.0265	0.561939	-8.94492	3.7223e-19	2.95623e-17	UIS		TR no protein	NO	null	null	GO:0008374	O-acyltransferase activity	GO:0006629	lipid metabolic process	GO:0009986, GO:0020005	cell surface, symbiont-containing vacuole membrane	GO:0004607, GO:0004620	phosphatidylcholine-sterol O-acyltransferase activity, phospholipase activity	GO:0030260, GO:0035891	entry into host cell, exit from host cell	2.3.1.43 (Phosphatidylcholine--sterol O-acyltransferase)	2.3.1.43 (Phosphatidylcholine--sterol O-acyltransferase)
PF3D7_0507500	subtilisin-like protease 1	SUB1	10	Not Detected	10	Not Detected	177.007	122.911	160.04	153.319	13.0425	68	0.981259	10	159.065	93.6284	112.796	121.83	15.8583	67	0.981324	10	137.575	-0.356105	0.295033	-1.207	0.227432	0.384572			TR no protein	TR no protein	null	null	GO:0004252	serine-type endopeptidase activity	GO:0006508	proteolysis	GO:0044311, GO:0020026, GO:0020003	exoneme, merozoite dense granule, symbiont-containing vacuole	GO:0004252	serine-type endopeptidase activity	GO:0006508	proteolysis	3.4.21.62 (Subtilisin)	3.4.21.62 (Subtilisin)
PF3D7_1023800	conserved Plasmodium protein, unknown function	null	10	6	10	Not Detected	174.278	123.684	159.193	152.385	12.2448	69	0.980979	10	53.9202	134.116	47.493	78.5099	22.7518	105	0.970572	10	115.447	-0.918289	0.414295	-2.21651	0.0266564	0.0812228		UIS	NO	TR no protein	GO:0005576, GO:0016021	extracellular region, integral component of membrane	GO:0005509	calcium ion binding	null	null	null	null	null	null	null	null	null	null
PF3D7_0420300	AP2 domain transcription factor, putative	ApiAP2	10	1	9	Not Detected	157.513	128.322	167.238	151.024	9.54739	70	0.980699	10	18.8721	16.4482	15.831	17.0504	0.757782	485	0.863045	9	84.0373	-3.14382	0.373612	-8.41467	3.93988e-17	2.62162e-15	UIS		TR 50	NO	null	null	GO:0003700	sequence-specific DNA binding transcription factor activity	GO:0006355	regulation of transcription, DNA-templated	null	null	GO:0043565	sequence-specific DNA binding	null	null	null	null
PF3D7_1211000	kinesin-7, putative	null	10	9	10	7	151.665	149.967	147.762	149.798	0.922506	71	0.98042	10	118.625	125.26	114.775	119.553	2.50024	68	0.981041	10	134.675	-0.320372	0.219529	-1.45936	0.144467	0.277586			NO	NO	null	null	GO:0005524, GO:0008017, GO:0003777	ATP binding, microtubule binding, microtubule motor activity	GO:0007018	microtubule-based movement	GO:0005871	kinesin complex	GO:0005524, GO:0016887, GO:0003777	ATP binding, ATPase activity, microtubule motor activity	GO:0007018	microtubule-based movement	null	null
PF3D7_1342500	sporozoite protein essential for cell traversal	SPECT1	10	10	10	7	154.784	155.378	134.214	148.125	5.68109	72	0.98014	10	78.1844	69.5887	71.2395	73.0042	2.15029	113	0.968308	10	110.565	-1.02537	0.25245	-4.0617	4.87175e-05	0.00041938			NO	NO	null	null	null	null	null	null	GO:0020009	microneme	null	null	GO:0048870	cell motility	null	null
PF3D7_1020300	cytoplasmic dynein intermediate chain, putative	null	10	7	8	2	136.069	142.236	160.464	146.256	5.97937	73	0.97986	10	8.08804	7.5915	3.95775	6.54576	1.06301	1018	0.712224	8	76.4011	-4.41823	0.497693	-8.87743	6.84208e-19	5.1046e-17	UIS	UIS	NO	NO	null	null	GO:0005515	protein binding	null	null	GO:0005868	cytoplasmic dynein complex	GO:0003777	microtubule motor activity	GO:0007018	microtubule-based movement	null	null
PF3D7_0315700	conserved Plasmodium membrane protein, unknown function	null	10	Not Detected	10	Not Detected	110.727	179.342	137.601	142.556	16.2987	74	0.97958	10	549.987	770.537	1078.49	799.67	125.135	7	0.998302	10	471.113	2.48194	0.311752	7.96128	1.70271e-15	9.11322e-14	UOS		TR no protein	TR no protein	null	null	null	null	null	null	GO:0016020	membrane	null	null	null	null	null	null
PF3D7_0822600	protein transport protein SEC23	SEC23	10	8	10	6	157.903	88.8978	175.282	140.694	21.5389	75	0.979301	10	167.153	93.6284	108.838	123.206	18.2957	66	0.981607	10	131.95	-0.211941	0.358562	-0.591088	0.554462	0.706932			NO	NO	GO:0030127	COPII vesicle coat	GO:0008270	zinc ion binding	GO:0006888, GO:0006886	ER to Golgi vesicle-mediated transport, intracellular protein transport	GO:0030127, GO:0020036	COPII vesicle coat, Maurer's cleft	null	null	GO:0006888	ER to Golgi vesicle-mediated transport	null	null
PF3D7_0408600	sporozoite invasion-associated protein 1	SIAP1	10	10	10	10	140.358	115.954	165.121	140.478	11.5889	76	0.979021	10	175.241	197.379	219.655	197.425	10.4685	42	0.988398	10	168.951	0.488341	0.244195	1.9998	0.0455217	0.119524			NO	NO	GO:0005737	cytoplasm	null	null	null	null	GO:0045177	apical part of cell	null	null	null	null	null	null
PF3D7_0212500	conserved Plasmodium protein, unknown function	null	10	5	10	1	105.269	155.378	153.266	137.971	13.3599	77	0.978741	10	43.1362	75.915	104.88	74.6438	14.5625	112	0.968591	10	106.307	-0.860867	0.354458	-2.42869	0.0151536	0.0521063			TR 50	TR 50	GO:0005737, GO:0016020	cytoplasm, membrane	GO:0005525, GO:0003924, GO:0003743	GTP binding, GTPase activity, translation initiation factor activity	GO:0006413	translational initiation	null	null	null	null	null	null	null	null
PF3D7_0828900	conserved Plasmodium protein, unknown function	null	10	9	10	8	125.932	172.384	113.468	137.261	14.6368	78	0.978462	10	62.0083	113.872	219.655	131.845	37.8752	62	0.982739	10	134.553	-0.0482282	0.425986	-0.113216	0.90986	0.945766			NO	NO	null	null	GO:0016740	transferase activity	null	null	null	null	null	null	null	null	null	null
PF3D7_1240900	erythrocyte membrane protein 1, PfEMP1	VAR	10	Not Detected	10	Not Detected	160.632	118.273	129.98	136.295	10.3117	79	0.978182	10	78.1844	77.1802	41.5563	65.6403	9.83508	126	0.964629	10	100.968	-1.0498	0.321816	-3.2621	0.0011059	0.00606398			TR no protein	TR no protein	GO:0016021	integral component of membrane	GO:0004872	receptor activity	GO:0009405	pathogenesis	null	null	null	null	null	null	null	null
PF3D7_0519800	EELM2 domain-containing protein, putative	null	10	4	10	Not Detected	128.662	129.095	148.185	135.314	5.25568	80	0.977902	10	26.9601	30.366	23.7465	27.0242	1.56045	325	0.908319	10	81.1691	-2.29563	0.322845	-7.11063	1.15517e-12	4.06289e-11			TR 50	TR no protein	null	null	null	null	null	null	GO:0005634	nucleus	null	null	null	null	null	null
PF3D7_1137800	sporozoite surface protein essential for liver stage development, putative	SPELD	10	10	7	6	242.898	44.0624	105	130.653	48.0219	81	0.977622	10	5.39202	8.85675	3.95775	6.06884	1.1873	1074	0.696378	7	68.3611	-4.25611	0.71229	-5.97525	2.29743e-09	4.9185e-08	UIS	UIS	NO	NO	null	null	null	null	null	null	GO:0009986, GO:0005886, GO:0020005	cell surface, plasma membrane, symbiont-containing vacuole membrane	null	null	GO:0048469	cell maturation	null	null
PF3D7_0728000	eukaryotic translation initiation factor 2 subunit alpha, putative	null	10	9	10	7	131.781	121.365	130.403	127.85	2.66723	82	0.977343	10	80.8804	86.037	180.078	115.665	26.3244	74	0.979344	10	121.757	-0.144189	0.345983	-0.41675	0.676861	0.796193			NO	NO	GO:0005850	eukaryotic translation initiation factor 2 complex	GO:0003743	translation initiation factor activity	null	null	GO:0005850	eukaryotic translation initiation factor 2 complex	GO:0003743	translation initiation factor activity	GO:0006413	translational initiation	null	null
PF3D7_1007700	AP2 domain transcription factor, putative	ApiAP2	10	4	10	1	125.543	119.046	129.133	124.574	2.41025	83	0.977063	10	51.2242	107.546	65.3028	74.6911	13.8174	111	0.968874	10	99.6324	-0.695598	0.319746	-2.17547	0.0295949	0.0872606			TR 50	TR 50	null	null	GO:0003700	sequence-specific DNA binding transcription factor activity	GO:0006355	regulation of transcription, DNA-templated	null	null	GO:0043565	sequence-specific DNA binding	null	null	null	null
PF3D7_0515300	phosphatidylinositol 3-kinase	PI3K	10	1	10	Not Detected	132.561	104.358	124.476	120.465	6.84604	84	0.976783	10	563.467	366.922	259.232	396.54	72.721	15	0.996038	10	258.503	1.70172	0.314517	5.41058	6.28219e-08	9.85144e-07			TR 50	TR no protein	null	null	GO:0005488, GO:0016773	binding, phosphotransferase activity, alcohol group as acceptor	GO:0046488	phosphatidylinositol metabolic process	GO:0020020, GO:0043656	food vacuole, intracellular region of host	GO:0016303, GO:0030492	1-phosphatidylinositol-3-kinase activity, hemoglobin binding	GO:0006897, GO:0046907, GO:0042493	endocytosis, intracellular transport, response to drug	2.7.1.137 (Phosphatidylinositol 3-kinase); 2.7.1.150 (1-phosphatidylinositol-3-phosphate 5-kinase)	2.7.1.137 (Phosphatidylinositol 3-kinase)
PF3D7_1207400	conserved Plasmodium protein, unknown function	null	10	10	10	4	146.596	81.1675	132.943	120.236	16.2709	85	0.976503	10	13.4801	34.1617	39.5775	29.0731	6.49255	302	0.914827	10	74.6544	-1.98882	0.4181	-4.7568	1.96681e-06	2.47056e-05		UIS	NO	TR 50	null	null	null	null	null	null	null	null	null	null	null	null	null	null
PF3D7_1021900	PHAX domain-containing protein, putative	null	10	Not Detected	10	Not Detected	132.95	105.904	119.395	119.417	6.37484	86	0.976224	10	21.5681	54.4057	71.2395	49.0711	11.9085	179	0.949632	10	84.2438	-1.24149	0.37339	-3.32492	0.000884451	0.00505225			TR no protein	TR no protein	null	null	GO:0005515	protein binding	null	null	null	null	GO:0003729	mRNA binding	null	null	null	null
PF3D7_0934600	conserved Plasmodium protein, unknown function	null	10	Not Detected	10	Not Detected	103.319	126.003	121.089	116.804	5.6255	87	0.975944	10	45.8322	22.7745	35.6197	34.7421	5.44655	264	0.92558	10	75.7729	-1.79933	0.340643	-5.28214	1.27682e-07	1.92854e-06			TR no protein	TR no protein	GO:0005840	ribosome	GO:0003735	structural constituent of ribosome	GO:0006412	translation	null	null	null	null	null	null	null	null
PF3D7_0406500	NYN domain-containing protein, putative	null	10	Not Detected	9	Not Detected	116.965	129.095	103.306	116.456	6.08201	88	0.975664	10	8.08804	43.0185	13.8521	21.6529	8.82764	399	0.88738	9	69.0542	-2.28888	0.484054	-4.72856	2.26118e-06	2.7975e-05			TR no protein	NO	null	null	null	null	null	null	null	null	null	null	null	null	null	null
PF3D7_0728600	RING zinc finger protein, putative	null	10	Not Detected	10	Not Detected	135.68	94.3089	112.621	114.203	9.77253	89	0.975385	10	72.7923	44.2837	49.4718	55.516	7.15827	155	0.956423	10	84.8595	-1.07483	0.320813	-3.35033	0.000807144	0.00475404			TR no protein	TR no protein	null	null	GO:0005515, GO:0008270	protein binding, zinc ion binding	null	null	null	null	null	null	null	null	null	null
PF3D7_1008500	conserved Plasmodium membrane protein, unknown function	null	10	1	10	Not Detected	75.6375	177.796	88.9112	114.115	26.1852	90	0.975105	10	35.0482	86.037	154.352	91.8124	28.2189	85	0.976231	10	102.964	-0.29541	0.513656	-0.575112	0.565215	0.713649			TR 50	TR no protein	GO:0016021	integral component of membrane	null	null	null	null	GO:0020011	apicoplast	null	null	null	null	null	null
PF3D7_1210900	GPI mannosyltransferase 1	PIGM	10	Not Detected	10	Not Detected	104.489	127.549	109.657	113.898	5.70444	91	0.974825	10	80.8804	113.872	154.352	116.368	17.3474	71	0.980192	10	115.133	0.0449212	0.293176	0.153223	0.878223	0.92885			TR no protein	TR no protein	GO:0005789, GO:0016021	endoplasmic reticulum membrane, integral component of membrane	GO:0016758	transferase activity, transferring hexosyl groups	GO:0006506	GPI anchor biosynthetic process	GO:0005783	endoplasmic reticulum	GO:0000030	mannosyltransferase activity	null	null	2.4.1.- (Hexosyltransferases.)	2.4.1.- (Hexosyltransferases.)
PF3D7_0712000	erythrocyte membrane protein 1, PfEMP1	VAR	10	Not Detected	10	Not Detected	103.709	110.542	123.629	112.627	4.77162	92	0.974545	10	64.7043	70.854	65.3028	66.9537	1.59851	122	0.965761	10	89.7903	-0.740376	0.265232	-2.79143	0.00524762	0.0216493			TR no protein	TR no protein	GO:0016021	integral component of membrane	GO:0004872	receptor activity	GO:0009405	pathogenesis	GO:0020002, GO:0020030	host cell plasma membrane, infected host cell surface knob	GO:0050839	cell adhesion molecule binding	GO:0020033, GO:0020035, GO:0020013, GO:0016337	antigenic variation, cytoadherence to microvasculature, mediated by symbiont protein, modulation by symbiont of host erythrocyte aggregation, single organismal cell-cell adhesion	null	null
PF3D7_1105700	tRNA-splicing ligase RtcB, putative	RTCB	10	3	10	Not Detected	141.138	78.8485	110.927	110.305	14.684	93	0.974266	10	32.3521	29.1007	39.5775	33.6768	2.52791	276	0.922184	10	71.9907	-1.71599	0.371067	-4.62448	3.75537e-06	4.44506e-05			TR 50	TR no protein	null	null	GO:0008452	RNA ligase activity	GO:0006396	RNA processing	null	null	null	null	null	null	null	6.5.1.3 (RNA ligase (ATP))
PF3D7_0404800	conserved Plasmodium protein, unknown function	null	10	6	10	5	124.373	94.3089	112.197	110.293	7.12868	94	0.973986	10	528.418	1425.94	959.754	971.369	211.6	4	0.999151	10	540.831	3.11986	0.35511	8.78562	1.55508e-18	1.12606e-16	UOS		NO	TR 50	null	null	null	null	null	null	GO:0005634	nucleus	null	null	null	null	null	null
PF3D7_0712300	erythrocyte membrane protein 1, PfEMP1	VAR	10	Not Detected	10	Not Detected	99.4204	106.677	122.359	109.485	5.52682	95	0.973706	10	37.7442	80.976	39.5775	52.7659	11.5248	162	0.954443	10	81.1257	-0.999246	0.359979	-2.77584	0.00550591	0.0226303			TR no protein	TR no protein	GO:0016021	integral component of membrane	GO:0004872	receptor activity	GO:0009405	pathogenesis	GO:0020002, GO:0020030	host cell plasma membrane, infected host cell surface knob	GO:0050839	cell adhesion molecule binding	GO:0020033, GO:0020035, GO:0020013, GO:0016337	antigenic variation, cytoadherence to microvasculature, mediated by symbiont protein, modulation by symbiont of host erythrocyte aggregation, single organismal cell-cell adhesion	null	null
PF3D7_1032600	conserved protein, unknown function	null	10	Not Detected	9	2	83.825	130.641	113.891	109.452	11.1824	96	0.973427	10	8.08804	15.183	25.7254	16.3321	4.18354	503	0.857951	9	62.8922	-2.68257	0.430631	-6.2294	4.68229e-10	1.09789e-08	UIS		TR no protein	NO	GO:0016021	integral component of membrane	null	null	null	null	null	null	null	null	null	null	null	null
PF3D7_1202600	conserved protein, unknown function	null	10	5	10	Not Detected	118.525	98.1741	110.927	109.209	4.84774	97	0.973147	10	48.5282	74.6497	53.4296	58.8692	6.54514	143	0.959819	10	84.0389	-0.857616	0.294539	-2.91173	0.00359437	0.0162076			TR 50	TR no protein	GO:0016020, GO:0005739	membrane, mitochondrion	null	null	null	null	null	null	null	null	null	null	null	null
PF3D7_0920800	inosine-5'-monophosphate dehydrogenase	IMPDH	10	5	10	4	143.867	74.2103	105.847	107.975	16.4412	98	0.972867	10	142.889	79.7107	67.2817	96.627	19.1121	82	0.97708	10	102.301	-0.183909	0.384799	-0.477937	0.632695	0.763202			TR 50	TR 50	null	null	GO:0003938, GO:0030554	IMP dehydrogenase activity, adenyl nucleotide binding	GO:0055114, GO:0006164	oxidation-reduction process, purine nucleotide biosynthetic process	null	null	null	null	null	null	1.1.1.205 (IMP dehydrogenase)	1.1.1.205 (IMP dehydrogenase)
PF3D7_1336700	conserved Plasmodium protein, unknown function	null	10	Not Detected	9	Not Detected	98.6406	106.677	114.738	106.685	3.79413	99	0.972587	10	26.9601	10.122	21.7676	19.6166	4.06478	437	0.876627	9	63.1509	-2.52527	0.396599	-6.36731	1.92371e-10	4.784e-09	UIS		TR no protein	NO	GO:0005737, GO:0016021	cytoplasm, integral component of membrane	GO:0005524, GO:0003723, GO:0008234, GO:0004519, GO:0004527, GO:0004386, GO:0016779, GO:0008270	ATP binding, RNA binding, cysteine-type peptidase activity, endonuclease activity, exonuclease activity, helicase activity, nucleotidyltransferase activity, zinc ion binding	GO:0006508, GO:0006410	proteolysis, transcription, RNA-dependent	null	null	null	null	null	null	null	null
PF3D7_1468100	conserved Plasmodium protein, unknown function	null	10	7	10	5	115.796	75.7564	121.089	104.213	11.6844	100	0.972308	10	35.0482	78.4455	33.6409	49.0448	12.0073	180	0.949349	10	76.6292	-1.03916	0.410402	-2.53205	0.0113398	0.0409965			NO	TR 50	GO:0005737, GO:0005634	cytoplasm, nucleus	null	null	null	null	null	null	null	null	null	null	null	null
PF3D7_1206300	conserved Plasmodium protein, unknown function	null	10	Not Detected	10	Not Detected	131.781	77.3024	100.766	103.283	12.8817	101	0.972028	10	29.6561	34.1617	15.831	26.5496	4.50288	332	0.906338	10	64.9163	-1.92945	0.404123	-4.77442	1.80228e-06	2.29908e-05			TR no protein	TR no protein	GO:0005737	cytoplasm	GO:0005524, GO:0003779, GO:0005516, GO:0003774	ATP binding, actin binding, calmodulin binding, motor activity	null	null	null	null	null	null	null	null	null	null
PF3D7_1433600	signal peptidase complex subunit SPC1, putative	SPC1	10	5	10	Not Detected	82.2655	130.641	93.9918	102.299	11.896	102	0.971748	10	26.9601	58.2015	79.155	54.7722	12.3818	157	0.955857	10	78.5358	-0.864609	0.394259	-2.193	0.0283076	0.0850956			TR 50	TR no protein	GO:0016021, GO:0005787	integral component of membrane, signal peptidase complex	GO:0008233	peptidase activity	GO:0006465	signal peptide processing	GO:0005787	signal peptidase complex	null	null	null	null	3.4.21.89 (Signal peptidase I)	3.4.-.- (Acting on peptide bonds (peptide hydrolases).)
PF3D7_0408800	conserved Plasmodium protein, unknown function	null	10	Not Detected	9	Not Detected	86.5542	115.181	101.613	101.116	6.75035	103	0.971469	10	18.8721	16.4482	27.7042	21.0082	2.79271	408	0.884833	9	61.062	-2.26733	0.377216	-6.01068	1.84744e-09	4.02512e-08			TR no protein	NO	null	null	null	null	null	null	null	null	null	null	null	null	null	null
PF3D7_0809100	erythrocyte membrane protein 1, PfEMP1	VAR	10	Not Detected	10	Not Detected	106.438	94.3089	99.4958	100.081	2.86888	104	0.971189	10	992.133	611.115	518.465	707.238	118.34	9	0.997736	10	403.659	2.80319	0.287222	9.75967	1.67693e-22	1.79504e-20	UOS		TR no protein	TR no protein	GO:0016021	integral component of membrane	GO:0004872	receptor activity	GO:0009405	pathogenesis	GO:0020002, GO:0020030	host cell plasma membrane, infected host cell surface knob	GO:0050839	cell adhesion molecule binding	GO:0020033, GO:0020035, GO:0020013, GO:0016337	antigenic variation, cytoadherence to microvasculature, mediated by symbiont protein, modulation by symbiont of host erythrocyte aggregation, single organismal cell-cell adhesion	null	null
PF3D7_0104000	thrombospondin-related sporozoite protein	TRSP	10	10	10	9	97.471	108.996	91.4515	99.3063	4.2027	105	0.970909	10	59.3123	139.177	156.331	118.274	24.408	70	0.980475	10	108.79	0.271534	0.355053	0.764771	0.444408	0.610225			NO	NO	null	null	null	null	null	null	GO:0009986	cell surface	null	null	GO:0030260	entry into host cell	null	null
PF3D7_1131800	oxysterol-binding protein, putative	null	10	1	8	Not Detected	96.3013	98.1741	102.46	98.9783	1.48818	106	0.970629	10	5.39202	8.85675	7.9155	7.38809	0.84455	937	0.735144	8	53.1832	-3.6358	0.47909	-7.58897	3.22451e-14	1.49788e-12	UIS		TR 50	NO	null	null	null	null	null	null	null	null	null	null	null	null	null	null
PF3D7_1019000	eukaryotic translation initiation factor subunit eIF2A, putative	null	10	5	10	Not Detected	80.3161	118.273	95.262	97.9502	9.01352	107	0.97035	10	323.521	165.748	235.486	241.585	37.2709	31	0.991511	10	169.768	1.28853	0.314016	4.10339	4.07139e-05	0.000357992			TR 50	TR no protein	null	null	GO:0005515	protein binding	null	null	null	null	null	null	null	null	null	null
PF3D7_1364300	pre-mRNA-splicing factor ATP-dependent RNA helicase PRP16	PRP16	10	1	10	Not Detected	101.37	107.45	84.2539	97.6914	5.66993	108	0.97007	10	16.1761	22.7745	41.5563	26.8356	6.20769	328	0.90747	10	62.2635	-1.83533	0.379972	-4.83016	1.36427e-06	1.7678e-05			TR 50	TR no protein	null	null	GO:0005524, GO:0004386, GO:0003676	ATP binding, helicase activity, nucleic acid binding	null	null	GO:0005634	nucleus	GO:0004004	ATP-dependent RNA helicase activity	GO:0000398	mRNA splicing, via spliceosome	3.6.4.13 (RNA helicase)	3.6.4.13 (RNA helicase)
PF3D7_1019500	conserved Plasmodium membrane protein, unknown function	null	10	Not Detected	7	Not Detected	78.3667	126.003	88.0644	97.478	11.8675	109	0.96979	10	0	8.85675	3.95775	4.2715	2.09148	1351	0.617997	7	50.8747	-4.15777	0.598635	-6.94543	3.77314e-12	1.20643e-10	UIS		TR no protein	NO	GO:0016021	integral component of membrane	GO:0005524, GO:0015662, GO:0000287, GO:0000166	ATP binding, ATPase activity, coupled to transmembrane movement of ions, phosphorylative mechanism, magnesium ion binding, nucleotide binding	GO:0006812, GO:0008152	cation transport, metabolic process	null	null	null	null	null	null	null	null
PF3D7_1142300	conserved Plasmodium membrane protein, unknown function	null	10	3	9	Not Detected	98.2507	89.6708	102.883	96.9348	3.16013	110	0.96951	10	26.9601	15.183	7.9155	16.6862	4.53062	492	0.861064	9	56.8105	-2.58775	0.410724	-6.30046	2.96767e-10	7.16314e-09	UIS		TR 50	NO	GO:0016021	integral component of membrane	GO:0004872	receptor activity	GO:0009405	pathogenesis	GO:0020011	apicoplast	null	null	null	null	null	null
PF3D7_1009900	conserved Plasmodium protein, unknown function	null	10	Not Detected	10	Not Detected	83.0453	105.904	98.6491	95.8662	5.5064	111	0.969231	10	35.0482	45.549	41.5563	40.7178	2.49863	220	0.938031	10	68.292	-1.20267	0.311471	-3.86124	0.000112811	0.000881719			TR no protein	TR no protein	GO:0016020	membrane	null	null	null	null	null	null	null	null	null	null	null	null
PF3D7_0317300	conserved Plasmodium protein, unknown function	null	10	4	10	Not Detected	87.334	102.039	94.4152	94.5961	3.46683	112	0.968951	10	48.5282	39.2227	35.6197	41.1236	3.13996	218	0.938596	10	67.8598	-1.21208	0.304917	-3.97512	7.03432e-05	0.000583114			TR 50	TR no protein	GO:0005737, GO:0016459	cytoplasm, myosin complex	GO:0005524, GO:0003779, GO:0005516, GO:0003774	ATP binding, actin binding, calmodulin binding, motor activity	null	null	null	null	null	null	null	null	null	null
PF3D7_1107800	AP2 domain transcription factor, putative	ApiAP2	10	7	10	3	101.37	83.4866	98.2257	94.3607	4.50076	113	0.968671	10	72.7923	73.3845	114.775	86.9838	11.3464	90	0.974816	10	90.6723	-0.122425	0.293662	-0.416891	0.676758	0.796193			NO	TR 50	null	null	GO:0003700	sequence-specific DNA binding transcription factor activity	GO:0006355	regulation of transcription, DNA-templated	null	null	GO:0043565	sequence-specific DNA binding	null	null	null	null
PF3D7_0202100	liver stage associated protein 2	LSAP2	10	3	Not Detected	Not Detected	98.2507	92.7629	91.4515	94.155	1.70039	114	0.968392	10	0	0	0	0	0				47.0775	-7.52625	1.13187	-6.64941	2.94261e-11	8.32724e-10	UIS (not in oo-spz)		TR 50	NO	GO:0016020	membrane	null	null	null	null	null	null	null	null	null	null	null	null
PF3D7_1110700	actin-like protein, putative	ALP1	10	10	9	7	90.4531	96.628	93.5684	93.5498	1.45547	115	0.968112	10	13.4801	24.0397	27.7042	21.7413	3.4815	398	0.887663	9	57.6456	-2.04383	0.358091	-5.70756	1.1461e-08	2.12157e-07			NO	NO	GO:0005737	cytoplasm	GO:0005524	ATP binding	null	null	GO:0005884	actin filament	GO:0005200	structural constituent of cytoskeleton	GO:0007010	cytoskeleton organization	null	null
PF3D7_1474600	conserved Plasmodium membrane protein, unknown function	null	10	Not Detected	10	4	106.048	98.1741	74.516	92.9128	7.73639	116	0.967832	10	45.8322	61.9972	75.1972	61.0089	6.93315	136	0.9618	10	76.9609	-0.587598	0.317051	-1.85332	0.0638361	0.153537			TR no protein	TR 50	GO:0005794, GO:0005783, GO:0005793, GO:0016021	Golgi apparatus, endoplasmic reticulum, endoplasmic reticulum-Golgi intermediate compartment, integral component of membrane	null	null	null	null	null	null	null	null	null	null	null	null
PF3D7_0108300	conserved Plasmodium protein, unknown function	ARP	10	7	10	1	106.438	64.161	107.54	92.7132	11.6593	117	0.967552	10	35.0482	37.9575	33.6409	35.5488	1.03777	256	0.927844	10	64.131	-1.3744	0.364399	-3.77169	0.000162145	0.0012208		UIS	NO	TR 50	null	null	null	null	null	null	GO:0030430, GO:0044228	host cell cytoplasm, host cell surface	null	null	null	null	null	null
PF3D7_0409900	actin-like protein, putative	ALP5b	10	Not Detected	10	Not Detected	82.2655	105.904	85.5241	91.2313	6.03927	118	0.967273	10	48.5282	77.1802	63.324	63.0108	6.75455	132	0.962932	10	77.121	-0.495642	0.30247	-1.63865	0.101286	0.215715			TR no protein	TR no protein	null	null	null	null	null	null	GO:0015629	actin cytoskeleton	GO:0005200	structural constituent of cytoskeleton	GO:0007010	cytoskeleton organization	null	null
PF3D7_0422300	alpha tubulin 2	null	10	10	10	10	73.2982	71.1182	128.286	90.9008	15.2711	119	0.966993	10	37.7442	24.0397	19.7887	27.1909	4.42334	321	0.909451	10	59.0459	-1.76465	0.424845	-4.15363	3.27249e-05	0.000296208			NO	NO	GO:0043234	protein complex	GO:0005525, GO:0003924, GO:0005200	GTP binding, GTPase activity, structural constituent of cytoskeleton	GO:0006184, GO:0051258	GTP catabolic process, protein polymerization	GO:0005874	microtubule	null	null	GO:0007018	microtubule-based movement	null	null
PF3D7_1026800	40S ribosomal protein S2	RPS2	10	9	9	9	107.218	74.2103	88.9112	90.1132	7.79546	120	0.966713	10	8.08804	24.0397	29.6831	20.6036	5.27977	417	0.882286	9	55.3584	-2.05169	0.414836	-4.94578	7.58378e-07	9.93152e-06			NO	NO	GO:0015935	small ribosomal subunit	GO:0003735	structural constituent of ribosome	GO:0006412	translation	GO:0022627	cytosolic small ribosomal subunit	GO:0003735	structural constituent of ribosome	GO:0006412	translation	null	null
PF3D7_0913800	conserved Plasmodium protein, unknown function	null	10	5	10	Not Detected	130.221	23.9637	115.585	89.9232	27.1479	121	0.966434	10	13.4801	46.8142	19.7887	26.6943	8.34742	331	0.906621	10	58.3088	-1.67637	0.647429	-2.58928	0.00961774	0.0360328			TR 50	TR no protein	GO:0005737	cytoplasm	null	null	null	null	null	null	null	null	null	null	null	null
PF3D7_1242800	rab specific GDP dissociation inhibitor	rabGDI	10	9	9	9	100.59	87.3517	80.4434	89.4617	4.8261	122	0.966154	10	16.1761	11.3872	15.831	14.4648	1.25902	551	0.844369	9	51.9633	-2.65285	0.410879	-6.4565	1.07149e-10	2.74792e-09	UIS		NO	NO	null	null	GO:0016491	oxidoreductase activity	GO:0055114, GO:0015031, GO:0007264	oxidation-reduction process, protein transport, small GTPase mediated signal transduction	null	null	GO:0005096, GO:0005093	GTPase activator activity, Rab GDP-dissociation inhibitor activity	GO:0016192	vesicle-mediated transport	null	null
PF3D7_0829800	unspecified product	null	10	Not Detected	10	Not Detected	108.778	69.5722	89.3346	89.2281	9.24091	123	0.965874	10	1310.26	623.768	617.409	850.48	187.711	6	0.998585	10	469.854	3.22391	0.352847	9.13683	6.43078e-20	5.65449e-18	UOS		NO	NO	null	null	null	null	null	null	null	null	null	null	null	null	null	null
PF3D7_0928400	conserved Plasmodium membrane protein, unknown function	null	10	Not Detected	9	Not Detected	93.962	76.5294	91.4515	87.3143	4.44251	124	0.965594	10	18.8721	21.5092	17.8099	19.3971	0.897904	442	0.875212	9	53.3557	-2.14151	0.372514	-5.74879	8.98833e-09	1.70225e-07			TR no protein	NO	GO:0016021	integral component of membrane	null	null	null	null	null	null	null	null	null	null	null	null
PF3D7_0405700	lysine decarboxylase, putative	null	10	6	10	Not Detected	80.3161	86.5787	93.145	86.6799	3.0241	125	0.965315	10	45.8322	25.305	43.5352	38.2241	5.30194	235	0.933786	10	62.452	-1.22319	0.339051	-3.6077	0.000308924	0.00213045		UIS	NO	TR no protein	null	null	GO:0003824	catalytic activity	null	null	null	null	GO:0008923	lysine decarboxylase activity	GO:0006554	lysine catabolic process	4.1.1.18 (Lysine decarboxylase)	4.1.1.18 (Lysine decarboxylase)
PF3D7_1320400	type I signal peptidase	SPB	10	Not Detected	10	Not Detected	74.8577	105.131	77.4797	85.8229	7.9068	126	0.965035	10	75.4883	36.6922	63.324	58.5015	9.35387	146	0.95897	10	72.1622	-0.581904	0.355416	-1.63725	0.101578	0.216151			TR no protein	TR no protein	GO:0016021	integral component of membrane	GO:0008236	serine-type peptidase activity	GO:0006508	proteolysis	GO:0016234	inclusion body	null	null	GO:0009056, GO:0006465	catabolic process, signal peptide processing	3.4.21.89 (Signal peptidase I)	3.4.21.- (Serine endopeptidases.)
PF3D7_1325900	conserved Plasmodium protein, unknown function	null	10	Not Detected	7	Not Detected	63.1612	101.266	92.2983	85.5752	9.39145	127	0.964755	10	5.39202	3.79575	3.95775	4.38184	0.41417	1318	0.627334	7	44.9785	-4.24635	0.624767	-6.79668	1.07056e-11	3.25397e-10	UIS		TR no protein	NO	GO:0005737, GO:0005875, GO:0016459	cytoplasm, microtubule associated complex, myosin complex	GO:0005524, GO:0003779, GO:0005516, GO:0003774	ATP binding, actin binding, calmodulin binding, motor activity	null	null	null	null	null	null	null	null	null	null
PF3D7_0828800	GPI-anchored micronemal antigen	GAMA	10	10	10	9	99.4204	81.9405	72.8225	84.7278	6.37162	128	0.964476	10	37.7442	31.6312	17.8099	29.0618	4.81423	303	0.914544	10	56.8948	-1.54685	0.37179	-4.16056	3.17467e-05	0.000288415			NO	NO	null	null	null	null	null	null	GO:0046658, GO:0009986, GO:0005737, GO:0031244, GO:0020009	anchored component of plasma membrane, cell surface, cytoplasm, extrinsic component of cell outer membrane, microneme	GO:0046812	host cell surface binding	null	null	null	null
PF3D7_1025000	formin 2, putative	null	10	5	8	4	79.5363	102.812	70.7056	84.3514	7.81875	129	0.964196	10	13.4801	10.122	5.93662	9.84623	1.78157	741	0.790606	8	47.0988	-3.08792	0.478959	-6.44714	1.1398e-10	2.89298e-09	UIS		TR 50	NO	null	null	GO:0005509, GO:0005515	calcium ion binding, protein binding	null	null	null	null	null	null	null	null	null	null
PF3D7_0217500	calcium-dependent protein kinase 1	CDPK1	10	7	10	3	70.9589	85.8057	94.8386	83.8677	5.68384	130	0.963916	10	78.1844	37.9575	59.3662	58.5027	9.48812	145	0.959253	10	71.1852	-0.557152	0.344502	-1.61727	0.10582	0.222866			NO	TR 50	null	null	GO:0005524, GO:0005509, GO:0004672	ATP binding, calcium ion binding, protein kinase activity	GO:0006468	protein phosphorylation	GO:0005886, GO:0020005	plasma membrane, symbiont-containing vacuole membrane	GO:0009931	calcium-dependent protein serine/threonine kinase activity	GO:0006468, GO:0042493	protein phosphorylation, response to drug	2.7.11.1 (Non-specific serine/threonine protein kinase)	2.7.11.1 (Non-specific serine/threonine protein kinase)
PF3D7_1444900	conserved Plasmodium protein, unknown function	null	10	Not Detected	10	Not Detected	58.8725	105.131	86.3709	83.4582	10.968	131	0.963636	10	53.9202	64.5277	33.6409	50.6963	7.39812	173	0.95133	10	67.0772	-0.694325	0.382183	-1.81674	0.0692574	0.162929			TR no protein	TR no protein	GO:0005737	cytoplasm	GO:0005524, GO:0004386	ATP binding, helicase activity	null	null	null	null	null	null	null	null	null	null
PF3D7_1110400	RNA-binding protein, putative	null	10	7	10	Not Detected	79.5363	71.1182	98.6491	83.1012	6.65029	132	0.963357	10	29.6561	29.1007	19.7887	26.1819	2.61327	336	0.905207	10	54.6415	-1.65653	0.366129	-4.52444	6.05564e-06	6.80776e-05		UIS	NO	TR no protein	null	null	GO:0003676, GO:0000166	nucleic acid binding, nucleotide binding	null	null	null	null	null	null	null	null	null	null
PF3D7_0609700	conserved Plasmodium protein, unknown function	null	10	3	10	Not Detected	95.9114	61.8419	91.4515	83.0683	8.72915	133	0.963077	10	18.8721	27.8355	29.6831	25.4636	2.72597	343	0.903226	10	54.2659	-1.67118	0.382986	-4.36355	1.27969e-05	0.00013073			TR 50	TR no protein	null	null	null	null	null	null	null	null	null	null	null	null	null	null
PF3D7_1116200	pyridoxine biosynthesis protein PDX2	PDX2	10	3	10	Not Detected	81.8756	68.7991	97.8023	82.8257	6.8471	134	0.962797	10	299.257	149.299	144.458	197.672	41.4879	41	0.988681	10	140.249	1.2289	0.348153	3.52977	0.000415914	0.00273061			TR 50	TR no protein	null	null	GO:0016740	transferase activity	GO:0006543, GO:0042823	glutamine catabolic process, pyridoxal phosphate biosynthetic process	GO:0005829	cytosol	GO:0004359	glutaminase activity	GO:0000304, GO:0042819	response to singlet oxygen, vitamin B6 biosynthetic process	1.4.3.5 (Pyridoxal 5'-phosphate synthase)	2.6.-.- (Transferring nitrogenous groups.)
PF3D7_0214600	serine/threonine protein kinase, putative	null	10	Not Detected	10	Not Detected	87.334	74.2103	84.6773	82.0739	3.27079	135	0.962517	10	83.5764	39.2227	33.6409	52.1467	12.8984	165	0.953594	10	67.1103	-0.698372	0.376179	-1.85649	0.0633837	0.152841			TR no protein	TR no protein	null	null	GO:0005524, GO:0004672	ATP binding, protein kinase activity	GO:0006468	protein phosphorylation	null	null	GO:0004672	protein kinase activity	GO:0006468	protein phosphorylation	2.7.11.1 (Non-specific serine/threonine protein kinase)	2.7.11.1 (Non-specific serine/threonine protein kinase)
PF3D7_1322500	palmitoyltransferase DHHC5	DHHC5	10	Not Detected	10	Not Detected	60.432	93.5359	82.5604	78.8428	7.9489	136	0.962238	10	37.7442	26.5702	47.493	37.2691	4.93535	243	0.931522	10	58.0559	-1.09365	0.371491	-2.94394	0.00324063	0.0147749			TR no protein	TR no protein	null	null	GO:0005515, GO:0008270	protein binding, zinc ion binding	null	null	GO:0005783	endoplasmic reticulum	GO:0016409	palmitoyltransferase activity	GO:0018345	protein palmitoylation	2.3.1.- (Transferring groups other than amino-acyl groups.); 2.3.1.225 (Protein S-acyltransferase)	2.3.1.225 (Protein S-acyltransferase)
PF3D7_1309200	protein phosphatase PPM6, putative	PPM6	10	Not Detected	10	Not Detected	86.1643	88.1247	61.3911	78.56	7.02443	137	0.961958	10	48.5282	49.3447	120.711	72.8614	19.5356	114	0.968025	10	75.7107	-0.106867	0.413663	-0.258342	0.796143	0.877185			TR no protein	TR no protein	null	null	GO:0003824	catalytic activity	null	null	GO:0005737, GO:0005634, GO:0008287	cytoplasm, nucleus, protein serine/threonine phosphatase complex	GO:0004722	protein serine/threonine phosphatase activity	GO:0006468	protein phosphorylation	3.1.3.16 (Protein-serine/threonine phosphatase)	3.1.3.16 (Protein-serine/threonine phosphatase)
PF3D7_0802000	glutamate dehydrogenase, putative	GDH3	10	7	10	9	72.1285	78.8485	83.8305	78.2692	2.76831	138	0.961678	10	169.849	194.848	186.014	183.57	5.97632	45	0.98755	10	130.92	1.2341	0.225104	5.48234	4.19736e-08	6.75418e-07			NO	NO	null	null	GO:0016491	oxidoreductase activity	GO:0006520, GO:0055114	cellular amino acid metabolic process, oxidation-reduction process	GO:0005829	cytosol	GO:0004352	glutamate dehydrogenase (NAD+) activity	GO:0006536	glutamate metabolic process	1.4.1.2 (Glutamate dehydrogenase)	1.4.1.2 (Glutamate dehydrogenase)
PF3D7_0717500	calcium-dependent protein kinase 4	CDPK4	10	9	10	7	84.2149	65.707	84.2539	78.0586	5.04252	139	0.961399	10	59.3123	34.1617	25.7254	39.7331	8.23678	224	0.936899	10	58.8959	-1.01506	0.367678	-2.76073	0.00576728	0.0234975			NO	NO	null	null	GO:0005524, GO:0005509, GO:0004672	ATP binding, calcium ion binding, protein kinase activity	GO:0006468	protein phosphorylation	null	null	GO:0005524, GO:0005509, GO:0004723	ATP binding, calcium ion binding, calcium-dependent protein serine/threonine phosphatase activity	GO:0006468	protein phosphorylation	2.7.11.1 (Non-specific serine/threonine protein kinase); 2.7.11.17 (Calcium/calmodulin-dependent protein kinase)	2.7.11.1 (Non-specific serine/threonine protein kinase)
PF3D7_1360800	falcilysin	FLN	10	10	10	9	73.2982	75.7564	82.9838	77.3461	2.37338	140	0.961119	10	51.2242	27.8355	41.5563	40.2054	5.5403	222	0.937465	10	58.7757	-0.989582	0.335523	-2.94938	0.00318415	0.0145455			NO	NO	null	null	GO:0003824, GO:0046872	catalytic activity, metal ion binding	GO:0006508	proteolysis	GO:0020011, GO:0020020	apicoplast, food vacuole	GO:0004222	metalloendopeptidase activity	GO:0042540	hemoglobin catabolic process	3.4.23.1 (Pepsin A); 3.4.24.- (Metalloendopeptidases.); 3.4.24.55 (Pitrilysin); 4.4.1.21 (S-ribosylhomocysteine lyase)	3.4.24.- (Metalloendopeptidases.)
PF3D7_0316600	formate-nitrite transporter	FNT	10	8	10	4	68.6196	85.8057	76.633	77.0194	4.05387	141	0.960839	10	24.2641	32.8965	39.5775	32.246	3.61915	289	0.918506	10	54.6327	-1.22343	0.340098	-3.59728	0.000321564	0.00219914			NO	TR 50	GO:0016020	membrane	GO:0005215	transporter activity	GO:0006810	transport	GO:0009986, GO:0005887	cell surface, integral component of plasma membrane	GO:0015650	lactate:proton symporter activity	GO:0006846, GO:0015724, GO:0035873, GO:0006848, GO:0042493	acetate transport, formate transport, lactate transmembrane transport, pyruvate transport, response to drug	null	null
PF3D7_0824400	nucleoside transporter 2	NT2	10	Not Detected	10	2	70.9589	75.7564	82.137	76.2841	2.6435	142	0.960559	10	59.3123	29.1007	37.5986	42.0039	7.34452	214	0.939728	10	59.144	-0.911428	0.346167	-2.63292	0.00846555	0.032586			TR no protein	TR 50	null	null	null	null	null	null	GO:0005783, GO:0016020	endoplasmic reticulum, membrane	GO:0005337	nucleoside transmembrane transporter activity	GO:0015858	nucleoside transport	null	null
PF3D7_0932300	M18 aspartyl aminopeptidase	M18AAP	10	8	7	6	62.7713	77.3024	87.641	75.9049	5.88955	143	0.96028	10	0	7.5915	9.89437	5.82862	2.44065	1105	0.687606	7	40.8668	-3.50019	0.550542	-6.35771	2.04784e-10	5.04177e-09	UIS		NO	NO	null	null	GO:0004177, GO:0008270	aminopeptidase activity, zinc ion binding	GO:0006508	proteolysis	GO:0005829	cytosol	null	null	null	null	3.4.11.21 (Aspartyl aminopeptidase)	3.4.11.21 (Aspartyl aminopeptidase)
PF3D7_1026400	cell division cycle protein 20 homolog, putative	CDC20	10	Not Detected	9	Not Detected	77.197	68.7991	80.4434	75.4799	2.8327	144	0.96	10	16.1761	12.6525	27.7042	18.8443	3.71119	453	0.8721	9	47.1621	-2.01979	0.404894	-4.98844	6.08689e-07	8.1005e-06			TR no protein	NO	GO:0005737	cytoplasm	GO:0005515	protein binding	GO:0007049	cell cycle	GO:0005634	nucleus	null	null	null	null	null	null
PF3D7_1029800	RAP protein, putative	null	10	Not Detected	10	Not Detected	74.0779	69.5722	80.8668	74.839	2.68025	145	0.95972	10	10.784	29.1007	41.5563	27.147	7.29682	323	0.908885	10	50.993	-1.4062	0.402101	-3.49713	0.000470292	0.00299964			TR no protein	TR no protein	null	null	null	null	null	null	null	null	null	null	null	null	null	null
PF3D7_0908800	transporter, putative	null	10	Not Detected	10	Not Detected	90.8429	62.6149	70.2822	74.58	6.88087	146	0.959441	10	78.1844	56.9362	51.4507	62.1904	6.65627	134	0.962366	10	68.3852	-0.287367	0.32174	-0.893166	0.371768	0.546444			TR no protein	TR no protein	null	null	null	null	GO:0055085	transmembrane transport	null	null	null	null	null	null	null	null
PF3D7_1212700	eukaryotic translation initiation factor 3 subunit A, putative	EIF3A	10	7	9	7	68.6196	66.4801	87.2176	74.1058	5.3766	147	0.959161	10	13.4801	22.7745	15.831	17.3618	2.27812	479	0.864743	9	45.7338	-2.01973	0.404544	-4.99261	5.95693e-07	8.01419e-06			NO	NO	null	null	GO:0005515	protein binding	null	null	GO:0005852	eukaryotic translation initiation factor 3 complex	GO:0003743	translation initiation factor activity	GO:0006446, GO:0006413	regulation of translational initiation, translational initiation	null	null
PF3D7_0721000	conserved Plasmodium membrane protein, unknown function	null	10	1	10	Not Detected	75.6375	73.4373	68.1652	72.4133	1.81015	148	0.958881	10	70.0963	65.793	96.9648	77.618	7.96315	107	0.970006	10	75.0157	0.0944451	0.286326	0.329851	0.741512	0.841292			TR 50	TR no protein	null	null	null	null	null	null	null	null	null	null	null	null	null	null
PF3D7_0617900	histone H3 variant	H3.3	10	10	10	10	66.6701	62.6149	81.7136	70.3329	4.74345	149	0.958601	10	53.9202	116.403	79.155	83.1594	14.8178	95	0.973401	10	76.7461	0.269216	0.343122	0.784607	0.432684	0.601097			NO	NO	GO:0000786	nucleosome	GO:0003677, GO:0046982	DNA binding, protein heterodimerization activity	null	null	GO:0000791	euchromatin	null	null	GO:0051276	chromosome organization	null	null
PF3D7_1431400	conserved Plasmodium protein, unknown function	null	10	Not Detected	10	Not Detected	60.432	81.1675	68.1652	69.9216	4.93973	150	0.958322	10	43.1362	46.8142	45.5141	45.1548	0.879238	199	0.943973	10	57.5382	-0.613759	0.316409	-1.93976	0.0524084	0.133785			TR no protein	TR no protein	GO:0005576	extracellular region	null	null	null	null	null	null	null	null	null	null	null	null
PF3D7_1216600	cell traversal protein for ookinetes and sporozoites	CelTOS	10	10	5	Not Detected	114.626	37.8782	55.887	69.4637	18.9197	151	0.958042	10	2.69601	1.26525	1.97887	1.98005	0.337234	2019	0.428976	5	35.7219	-5.01951	0.895217	-5.60703	2.05826e-08	3.47084e-07	UIS	UIS	NO	NO	null	null	null	null	null	null	GO:0020009	microneme	null	null	null	null	null	null
PF3D7_1208900	protein phosphatase, putative	null	10	5	9	Not Detected	61.2118	61.8419	85.1007	69.3848	6.41771	152	0.957762	10	10.784	24.0397	21.7676	18.8638	3.34174	451	0.872666	9	44.1243	-1.80014	0.415159	-4.33603	1.45076e-05	0.000146384			TR 50	NO	null	null	GO:0003824, GO:0000287, GO:0004721	catalytic activity, magnesium ion binding, phosphoprotein phosphatase activity	null	null	null	null	null	null	null	null	3.1.3.16 (Protein-serine/threonine phosphatase)	3.1.3.16 (Protein-serine/threonine phosphatase)
PF3D7_1420700	surface protein P113	P113	10	Not Detected	10	5	112.676	17.7796	76.633	69.0297	22.5818	153	0.957483	10	21.5681	72.1192	5.93662	33.208	16.3071	280	0.921053	10	51.1188	-0.996513	0.779281	-1.27876	0.200981	0.352859			TR no protein	TR 50	GO:0046658	anchored component of plasma membrane	null	null	null	null	GO:0097619, GO:0009986	PTEX complex, cell surface	GO:0005515	protein binding	null	null	null	null
PF3D7_0931700	PIH1 domain-containing protein, putative	null	10	Not Detected	10	Not Detected	69.3993	79.6215	55.4636	68.1615	5.71644	154	0.957203	10	45.8322	55.671	77.1761	59.5598	7.55648	140	0.960668	10	63.8606	-0.179765	0.330537	-0.543858	0.586539	0.728505			TR no protein	TR no protein	GO:0005737	cytoplasm	GO:0005524, GO:0003779, GO:0003774	ATP binding, actin binding, motor activity	null	null	null	null	null	null	null	null	null	null
PF3D7_1122800	calcium-dependent protein kinase 6	CDPK6	10	2	10	Not Detected	63.1612	61.8419	78.3265	67.7765	4.31822	155	0.956923	10	37.7442	17.7135	41.5563	32.338	6.03767	287	0.919072	10	50.0573	-1.11275	0.396801	-2.80429	0.00504274	0.0210785			TR 50	TR no protein	null	null	GO:0005524, GO:0005509, GO:0004672	ATP binding, calcium ion binding, protein kinase activity	GO:0006468	protein phosphorylation	null	null	GO:0009931	calcium-dependent protein serine/threonine kinase activity	null	null	2.7.11.1 (Non-specific serine/threonine protein kinase); 2.7.11.17 (Calcium/calmodulin-dependent protein kinase)	2.7.11.17 (Calcium/calmodulin-dependent protein kinase)
PF3D7_0416000	RNA-binding protein, putative	null	10	4	10	Not Detected	67.06	70.3452	65.6249	67.6767	1.14071	156	0.956643	10	64.7043	45.549	51.4507	53.9013	4.62447	160	0.955008	10	60.789	-0.353503	0.298667	-1.1836	0.236571	0.395255			TR 50	TR no protein	null	null	GO:0003676, GO:0000166	nucleic acid binding, nucleotide binding	null	null	null	null	GO:0003723	RNA binding	null	null	null	null
PF3D7_0207300	serine repeat antigen 8	SERA8	10	10	10	10	64.7207	71.1182	65.2015	67.0135	1.67957	157	0.956364	10	56.6163	32.8965	55.4085	48.3071	6.29778	187	0.947368	10	57.6603	-0.506101	0.331257	-1.52782	0.126557	0.252703			NO	NO	GO:0005739	mitochondrion	GO:0008234	cysteine-type peptidase activity	GO:0006508	proteolysis	null	null	GO:0008234	cysteine-type peptidase activity	GO:0006508	proteolysis	3.4.22.- (Cysteine endopeptidases.)	3.4.22.- (Cysteine endopeptidases.)
PF3D7_1100100	erythrocyte membrane protein 1, PfEMP1	VAR	10	Not Detected	9	Not Detected	77.197	58.7498	64.7781	66.9083	4.43416	158	0.956084	10	8.08804	32.8965	21.7676	20.9174	5.8577	411	0.883984	9	43.9129	-1.56906	0.437402	-3.58723	0.000334208	0.00226672			TR no protein	NO	GO:0016021	integral component of membrane	GO:0004872	receptor activity	GO:0009405	pathogenesis	GO:0020002, GO:0020030	host cell plasma membrane, infected host cell surface knob	GO:0050839, GO:0046789	cell adhesion molecule binding, host cell surface receptor binding	GO:0020033, GO:0020035, GO:0020013, GO:0016337	antigenic variation, cytoadherence to microvasculature, mediated by symbiont protein, modulation by symbiont of host erythrocyte aggregation, single organismal cell-cell adhesion	null	null
PF3D7_1217400	conserved Plasmodium protein, unknown function	null	10	Not Detected	7	Not Detected	76.8071	40.9703	77.4797	65.0857	9.84636	159	0.955804	10	2.69601	7.5915	5.93662	5.40804	1.17388	1165	0.670628	7	35.2469	-3.42043	0.604587	-5.65747	1.53624e-08	2.70159e-07	UIS		TR no protein	NO	GO:0016020	membrane	null	null	null	null	GO:0020011	apicoplast	null	null	null	null	null	null
PF3D7_1011800	PRE-binding protein	PREBP	10	8	10	10	63.1612	51.7926	77.9031	64.2856	6.17141	160	0.955524	10	35.0482	45.549	67.2817	49.2929	7.74974	178	0.949915	10	56.7893	-0.376391	0.359318	-1.04752	0.294862	0.465353			NO	NO	null	null	GO:0003723	RNA binding	null	null	GO:0005634	nucleus	GO:0003690, GO:0003700	double-stranded DNA binding, sequence-specific DNA binding transcription factor activity	GO:0006355	regulation of transcription, DNA-templated	null	null
PF3D7_1331300	signal peptidase 21 kDa subunit	SP21	10	6	10	6	56.1433	68.7991	64.7781	63.2402	3.04838	161	0.955245	10	72.7923	46.8142	57.3873	58.998	6.1583	142	0.960102	10	61.1191	-0.126634	0.311073	-0.407088	0.683943	0.803207			NO	NO	GO:0016021, GO:0016020	integral component of membrane, membrane	GO:0008233, GO:0008236	peptidase activity, serine-type peptidase activity	GO:0006465	signal peptide processing	GO:0005787	signal peptidase complex	null	null	GO:0006465	signal peptide processing	3.4.-.- (Acting on peptide bonds (peptide hydrolases).); 3.4.21.8 (Transferred entry: 3.4.21.34 and 3.4.21.35); 3.4.21.89 (Signal peptidase I)	3.4.21.89 (Signal peptidase I)
PF3D7_0210300	monocarboxylate transporter, putative	null	10	Not Detected	9	Not Detected	71.3488	44.8354	72.8225	63.0022	7.4247	162	0.954965	10	18.8721	11.3872	5.93662	12.0653	3.06146	641	0.818902	9	37.5338	-2.41826	0.49794	-4.85654	1.19454e-06	1.55606e-05	UIS		TR no protein	NO	GO:0016021	integral component of membrane	null	null	GO:0055085	transmembrane transport	null	null	GO:0008028	monocarboxylic acid transmembrane transporter activity	GO:0015718	monocarboxylic acid transport	null	null
PF3D7_0801900	conserved Plasmodium protein, unknown function	null	10	5	10	2	67.4499	43.2893	77.9031	62.8808	8.36907	163	0.954685	10	78.1844	80.976	77.1761	78.7788	0.927936	104	0.970855	10	70.8298	0.313677	0.326629	0.960347	0.336881	0.511975			TR 50	TR 50	GO:0005737, GO:0016459	cytoplasm, myosin complex	GO:0005524, GO:0003779, GO:0005516, GO:0003774, GO:0016491	ATP binding, actin binding, calmodulin binding, motor activity, oxidoreductase activity	GO:0055114	oxidation-reduction process	null	null	null	null	null	null	null	null
PF3D7_0932200	profilin	PFN	10	10	8	9	72.5184	54.1117	61.3911	62.6737	4.36999	164	0.954406	10	5.39202	12.6525	11.8732	9.97259	1.87901	733	0.792869	8	36.3231	-2.54388	0.473802	-5.36908	7.914e-08	1.22338e-06	UIS		NO	NO	null	null	GO:0003779	actin binding	GO:0030036	actin cytoskeleton organization	GO:0005737	cytoplasm	GO:0005543, GO:0070064	phospholipid binding, proline-rich region binding	GO:0030260, GO:0042989	entry into host cell, sequestering of actin monomers	null	null
PF3D7_1129900	major facilitator superfamily-related transporter, putative	MFR5	10	7	9	4	66.2803	61.0689	60.5443	62.6311	1.49487	165	0.954126	10	18.8721	30.366	17.8099	22.3493	3.28236	388	0.890492	9	42.4902	-1.42166	0.380984	-3.73155	0.000190307	0.00140978			NO	NO	GO:0016020	membrane	null	null	null	null	null	null	null	null	null	null	null	null
PF3D7_0919800	TLD domain-containing protein	null	10	5	8	Not Detected	62.7713	57.2038	66.8951	62.2901	2.29269	166	0.953846	10	10.784	5.061	11.8732	9.23943	1.72505	782	0.779004	8	35.7647	-2.81704	0.495794	-5.68187	1.33233e-08	2.3943e-07	UIS		TR 50	NO	null	null	null	null	null	null	null	null	null	null	null	null	null	null
PF3D7_0515700	glideosome-associated protein 40, putative	GAP40	10	10	10	10	78.3667	57.2038	50.383	61.9845	6.87851	167	0.953566	10	72.7923	110.077	73.2183	85.3625	10.09	93	0.973967	10	73.6735	0.475425	0.333659	1.42488	0.154191	0.290018			NO	NO	null	null	null	null	null	null	GO:0009986, GO:0005737, GO:0070258	cell surface, cytoplasm, inner membrane complex	null	null	null	null	null	null
PF3D7_0103900	parasite-infected erythrocyte surface protein	PIESP15	10	7	10	7	31.5806	107.45	45.3024	61.4444	19.0583	168	0.953287	10	16.1761	26.5702	69.2606	37.3356	13.2616	242	0.931805	10	49.39	-0.690011	0.6078	-1.13526	0.256266	0.418665			NO	NO	GO:0005737, GO:0016020, GO:0016459	cytoplasm, membrane, myosin complex	GO:0005524, GO:0003779, GO:0005516, GO:0003774	ATP binding, actin binding, calmodulin binding, motor activity	null	null	null	null	null	null	null	null	null	null
PF3D7_1348700	WD repeat-containing protein 16, putative	WDR16	10	Not Detected	10	Not Detected	32.7502	94.3089	57.1572	61.4055	14.6128	169	0.953007	10	59.3123	80.976	89.0493	76.4458	7.24898	109	0.96944	10	68.9257	0.333593	0.432085	0.772054	0.440083	0.607634			TR no protein	TR no protein	GO:0005737	cytoplasm	GO:0005515	protein binding	null	null	null	null	null	null	null	null	null	null
PF3D7_0728900	RNA-binding protein, putative	null	10	Not Detected	10	Not Detected	51.0748	61.8419	71.1289	61.3486	4.7311	170	0.952727	10	35.0482	31.6312	45.5141	37.3978	3.40993	241	0.932088	10	49.3732	-0.71915	0.351034	-2.04866	0.0404953	0.108842			TR no protein	TR no protein	null	null	GO:0003676, GO:0000166	nucleic acid binding, nucleotide binding	null	null	null	null	null	null	null	null	null	null
PF3D7_1350900	AP2 domain transcription factor AP2-O4, putative	AP2-O4	10	5	10	1	53.0242	67.2531	63.508	61.2618	3.47689	171	0.952448	10	86.2724	84.7717	100.923	90.6556	4.20639	86	0.975948	10	75.9587	0.567439	0.274829	2.0647	0.0389518	0.105689			TR 50	TR 50	null	null	null	null	null	null	null	null	GO:0043565	sequence-specific DNA binding	null	null	null	null
PF3D7_1327300	conserved Plasmodium protein, unknown function	null	10	9	10	9	63.941	56.4308	62.2378	60.8698	1.85618	172	0.952168	10	62.0083	59.4667	61.3451	60.94	0.621457	137	0.961517	10	60.9049	-0.00601004	0.285324	-0.0210639	0.983195	0.989222			NO	NO	GO:0005737, GO:0016459	cytoplasm, myosin complex	GO:0005524, GO:0003779, GO:0005516, GO:0003774	ATP binding, actin binding, calmodulin binding, motor activity	null	null	null	null	null	null	null	null	null	null
PF3D7_1240100	early transcribed membrane protein 12	ETRAMP12	10	Not Detected	9	Not Detected	71.7386	64.934	45.3024	60.6583	6.47096	173	0.951888	10	13.4801	20.244	39.5775	24.4338	6.38462	360	0.898415	9	42.5461	-1.28377	0.446994	-2.87201	0.00407866	0.0176258			TR no protein	NO	GO:0016020	membrane	null	null	null	null	GO:0020011	apicoplast	null	null	null	null	null	null
PF3D7_1223400	phospholipid-transporting ATPase, putative	null	10	3	9	1	43.2771	74.9833	63.0846	60.4483	7.55033	174	0.951608	10	10.784	21.5092	27.7042	19.9992	4.03549	432	0.878042	9	40.2238	-1.53276	0.446034	-3.43641	0.000589472	0.00369282			TR 50	NO	GO:0016021	integral component of membrane	GO:0019829, GO:0046872, GO:0000166	cation-transporting ATPase activity, metal ion binding, nucleotide binding	GO:0006812	cation transport	GO:0016021	integral component of membrane	GO:0005524, GO:0004012	ATP binding, phospholipid-translocating ATPase activity	GO:0015917	aminophospholipid transport	3.6.3.1 (Phospholipid-translocating ATPase)	3.6.3.1 (Phospholipid-translocating ATPase)
PF3D7_0511200	stearoyl-CoA desaturase	SCD	10	2	9	3	50.6849	65.707	64.3548	60.2489	3.91747	175	0.951329	10	2.69601	15.183	19.7887	12.5559	4.16911	628	0.822581	9	36.4024	-2.14419	0.476744	-4.49756	6.87367e-06	7.55489e-05			TR 50	NO	null	null	null	null	GO:0006629, GO:0055114	lipid metabolic process, oxidation-reduction process	GO:0005783	endoplasmic reticulum	GO:0004768	stearoyl-CoA 9-desaturase activity	GO:0006633	fatty acid biosynthetic process	1.14.19.1 (Stearoyl-CoA 9-desaturase); 1.14.19.2 (Acyl-[acyl-carrier-protein] desaturase)	1.14.19.1 (Stearoyl-CoA 9-desaturase)
PF3D7_1028700	merozoite TRAP-like protein	MTRAP	10	Not Detected	10	Not Detected	56.1433	59.5229	64.3548	60.007	1.94553	176	0.951049	10	107.84	37.9575	27.7042	57.8341	20.5576	148	0.958404	10	58.9205	-0.0924242	0.476449	-0.193986	0.846187	0.909744			TR no protein	TR no protein	null	null	null	null	null	null	GO:0009986, GO:0020009	cell surface, microneme	GO:0046789	host cell surface receptor binding	GO:0035891	exit from host cell	null	null
PF3D7_0103200	nucleoside transporter 4	NT4	10	2	7	4	49.5153	66.4801	63.508	59.8344	4.27064	177	0.950769	10	2.69601	7.5915	5.93662	5.40804	1.17388	1165	0.670628	7	32.6212	-3.28887	0.566119	-5.80951	6.26572e-09	1.2243e-07	UIS		TR 50	NO	null	null	null	null	null	null	null	null	GO:0005345, GO:0015211	purine nucleobase transmembrane transporter activity, purine nucleoside transmembrane transporter activity	GO:0006863, GO:0015860	purine nucleobase transport, purine nucleoside transmembrane transport	null	null
PF3D7_0207000	merozoite surface protein 4	MSP4	10	Not Detected	8	Not Detected	60.0421	51.7926	66.8951	59.5766	3.56476	178	0.95049	10	8.08804	18.9787	1.97887	9.68188	4.0594	751	0.787776	8	34.6292	-2.45883	0.547906	-4.48769	7.20001e-06	7.84355e-05	UIS		TR no protein	NO	null	null	null	null	null	null	GO:0046658, GO:0016021	anchored component of plasma membrane, integral component of membrane	null	null	null	null	null	null
PF3D7_1218000	thrombospondin-related apical membrane protein	TRAMP	10	8	10	Not Detected	67.4499	63.388	47.8427	59.5602	4.87852	179	0.95021	10	29.6561	50.61	63.324	47.8634	8.01441	188	0.947085	10	53.7118	-0.287104	0.363475	-0.789886	0.429594	0.599434		UIS	NO	TR no protein	null	null	null	null	null	null	GO:0005794, GO:0009986, GO:0005783, GO:0020008	Golgi apparatus, cell surface, endoplasmic reticulum, rhoptry	GO:0002020	protease binding	null	null	null	null
PF3D7_1104800	metabolite/drug transporter, putative	null	10	Not Detected	10	Not Detected	54.5837	71.1182	52.0765	59.2595	4.87723	180	0.94993	10	107.84	197.379	235.486	180.235	30.8897	46	0.987267	10	119.747	1.61364	0.335786	4.80558	1.54307e-06	1.97867e-05			TR no protein	TR no protein	GO:0016021	integral component of membrane	null	null	GO:0055085	transmembrane transport	GO:0020011	apicoplast	null	null	null	null	null	2.7.7.6 (DNA-directed RNA polymerase)
PF3D7_0704600	E3 ubiquitin-protein ligase	UT	10	5	10	1	67.8398	50.2466	58.8507	58.979	4.1471	181	0.94965	10	40.4402	41.7532	27.7042	36.6325	3.65808	250	0.929542	10	47.8058	-0.682962	0.351627	-1.94229	0.0521019	0.133342			TR 50	TR 50	null	null	GO:0005488, GO:0004842	binding, ubiquitin-protein transferase activity	null	null	GO:0005794, GO:0005783	Golgi apparatus, endoplasmic reticulum	GO:0004842	ubiquitin-protein transferase activity	GO:0042493	response to drug	6.3.2.19 (Ubiquitin--protein ligase)	6.3.2.19 (Ubiquitin--protein ligase)
PF3D7_1248500	bax inhibitor 1, putative	null	10	Not Detected	10	6	50.295	57.9768	68.5886	58.9535	4.33024	182	0.949371	10	126.713	82.2412	69.2606	92.7381	14.2035	83	0.976797	10	75.8458	0.629434	0.32532	1.93482	0.0530128	0.134554		UOS	TR no protein	NO	GO:0016021, GO:0005886	integral component of membrane, plasma membrane	null	null	null	null	null	null	null	null	null	null	null	null
PF3D7_0104100	conserved Plasmodium membrane protein, unknown function	null	10	10	10	8	63.5511	51.7926	60.9677	58.7705	2.91304	183	0.949091	10	24.2641	37.9575	39.5775	33.933	3.96574	273	0.923033	10	46.3517	-0.760577	0.348405	-2.18302	0.0290341	0.0865042			NO	NO	GO:0016021	integral component of membrane	null	null	GO:0006810	transport	null	null	null	null	null	null	null	null
PF3D7_1218400	triose or hexose phosphate/phosphate translocator, putative	null	10	Not Detected	8	Not Detected	50.6849	72.6643	51.2298	58.193	5.90927	184	0.948811	10	2.69601	7.5915	9.89437	6.72729	1.73296	1004	0.716186	8	32.4601	-2.98081	0.547201	-5.44738	5.11183e-08	8.11956e-07	UIS		TR no protein	NO	null	null	null	null	null	null	null	null	GO:0009670	triose-phosphate:phosphate antiporter activity	GO:0015717	triose phosphate transport	null	null
PF3D7_0918800	dihydrouridine synthase, putative	null	10	Not Detected	10	Not Detected	71.3488	46.3814	56.3104	58.0135	5.92578	185	0.948531	10	70.0963	50.61	49.4718	56.726	5.46498	153	0.956989	10	57.3698	-0.0620366	0.336775	-0.184208	0.85385	0.913745			TR no protein	TR no protein	null	null	GO:0050660, GO:0017150	flavin adenine dinucleotide binding, tRNA dihydrouridine synthase activity	GO:0055114, GO:0008033	oxidation-reduction process, tRNA processing	GO:0020011	apicoplast	null	null	null	null	1.3.1.89 (tRNA-dihydrouridine(47) synthase (NAD(P)(+)))	1.-.-.- (Oxidoreductases.)
PF3D7_0806500	DnaJ protein, putative	null	10	6	7	Not Detected	59.6522	59.5229	53.3467	57.5073	1.69881	186	0.948252	10	5.39202	10.122	1.97887	5.83096	1.9277	1101	0.688738	7	31.6691	-3.11856	0.556345	-5.60545	2.07717e-08	3.4789e-07	UIS	UIS	NO	NO	null	null	null	null	null	null	null	null	null	null	null	null	null	null
PF3D7_1028800	conserved Plasmodium protein, unknown function	null	10	2	10	3	64.7207	41.7433	64.7781	57.0807	6.26149	187	0.947972	10	35.0482	25.305	37.5986	32.6506	3.05849	284	0.919921	10	44.8657	-0.835162	0.384637	-2.1713	0.0299084	0.0876602			TR 50	TR 50	GO:0016021	integral component of membrane	null	null	null	null	null	null	null	null	null	null	null	null
PF3D7_0817100	tRNA modification GTPase, putative	null	10	Not Detected	9	Not Detected	37.4289	61.8419	71.1289	56.7999	8.20556	188	0.947692	10	24.2641	25.305	17.8099	22.4597	1.91406	385	0.891341	9	39.6298	-1.31534	0.439367	-2.99373	0.00275593	0.0128994			TR no protein	NO	null	null	GO:0005525	GTP binding	null	null	null	null	GO:0003924	GTPase activity	GO:0002098	tRNA wobble uridine modification	3.6.5.1 (Heterotrimeric G-protein GTPase); 3.6.5.2 (Small monomeric GTPase)	3.6.-.- (Acting on acid anhydrides.)
PF3D7_1366600	signal recognition particle receptor subunit alpha, putative	SRPR-alpha	10	5	10	3	56.5332	52.5656	60.9677	56.6888	1.9814	189	0.947413	10	45.8322	51.8752	59.3662	52.3579	3.19608	164	0.953877	10	54.5234	-0.11045	0.304391	-0.362857	0.716712	0.827465			TR 50	TR 50	GO:0005785	signal recognition particle receptor complex	GO:0005525, GO:0003924, GO:0005047	GTP binding, GTPase activity, signal recognition particle binding	GO:0006184, GO:0006614	GTP catabolic process, SRP-dependent cotranslational protein targeting to membrane	GO:0005785	signal recognition particle receptor complex	GO:0005525, GO:0005047	GTP binding, signal recognition particle binding	null	null	null	null
PF3D7_1226100	haloacid dehalogenase-like hydrolase, putative	HAD3	10	2	10	10	51.4647	58.7498	59.2741	56.4962	2.05783	190	0.947133	10	72.7923	49.3447	31.662	51.2663	9.72621	170	0.952179	10	53.8813	-0.1633	0.357156	-0.457222	0.647511	0.776509		UOS	TR 50	NO	null	null	GO:0003824	catalytic activity	GO:0008152	metabolic process	null	null	GO:0016787	hydrolase activity	null	null	3.1.3.1 (Alkaline phosphatase)	3.1.3.1 (Alkaline phosphatase)
PF3D7_0404300	conserved Plasmodium protein, unknown function	null	10	2	10	2	50.295	62.6149	56.3104	56.4068	2.9041	191	0.946853	10	2.69601	49.3447	29.6831	27.2413	11.0403	320	0.909734	10	41.824	-0.960835	0.579381	-1.65838	0.0972401	0.209715			TR 50	TR 50	GO:0016021	integral component of membrane	GO:0016787	hydrolase activity	GO:0046907	intracellular transport	GO:0020011	apicoplast	null	null	GO:0046907	intracellular transport	null	null
PF3D7_1116700	dipeptidyl aminopeptidase 1	DPAP1	10	10	10	4	44.8366	62.6149	59.6975	55.7164	4.49454	192	0.946573	10	35.0482	16.4482	25.7254	25.7406	4.38405	338	0.904641	10	40.7285	-1.16449	0.408889	-2.84795	0.00440024	0.0187429		UIS	NO	TR 50	null	null	GO:0008234	cysteine-type peptidase activity	GO:0006508	proteolysis	GO:0020020, GO:0020003	food vacuole, symbiont-containing vacuole	null	null	null	null	3.4.14.1 (Dipeptidyl-peptidase I)	3.4.14.1 (Dipeptidyl-peptidase I)
PF3D7_0723400	conserved Plasmodium protein, unknown function	null	10	1	10	Not Detected	52.2444	51.7926	62.2378	55.425	2.78338	193	0.946294	10	26.9601	31.6312	25.7254	28.1056	1.46847	310	0.912564	10	41.7653	-0.958379	0.358166	-2.6758	0.0074552	0.0294618			TR 50	TR no protein	null	null	null	null	null	null	null	null	null	null	null	null	null	null
PF3D7_1116900	conserved Plasmodium protein, unknown function	null	10	10	10	8	57.3129	58.7498	49.5362	55.1997	2.33676	194	0.946014	10	78.1844	65.793	63.324	69.1004	3.75388	121	0.966044	10	62.15	0.314121	0.288586	1.08848	0.276382	0.443581			NO	NO	null	null	null	null	null	null	null	null	null	null	null	null	null	null
PF3D7_0810600	ATP-dependent RNA helicase DBP1, putative	DBP1	10	9	10	9	53.804	46.3814	63.508	54.5645	4.04869	195	0.945734	10	64.7043	39.2227	25.7254	43.2175	9.33104	206	0.941992	10	48.891	-0.372266	0.390309	-0.953772	0.340199	0.515428			NO	NO	null	null	GO:0005524, GO:0003676	ATP binding, nucleic acid binding	null	null	null	null	GO:0003724, GO:0003729	RNA helicase activity, mRNA binding	null	null	3.6.4.13 (RNA helicase)	3.6.4.13 (RNA helicase)
PF3D7_0508100	SET domain protein, putative	SET9	10	1	9	Not Detected	49.5153	42.5163	71.1289	54.3868	7.0312	196	0.945455	10	24.2641	20.244	17.8099	20.7727	1.53651	413	0.883418	9	37.5797	-1.39802	0.427015	-3.27395	0.00106057	0.00584145			TR 50	NO	GO:0005634	nucleus	GO:0005515, GO:0008270	protein binding, zinc ion binding	null	null	null	null	null	null	null	null	2.1.1.43 (Histone-lysine N-methyltransferase)	2.1.1.43 (Histone-lysine N-methyltransferase)
PF3D7_1330500	conserved Plasmodium protein, unknown function	null	10	Not Detected	8	Not Detected	64.3308	40.9703	56.7338	54.0116	5.61717	197	0.945175	10	2.69601	16.4482	3.95775	7.70067	3.58354	910	0.742784	8	30.8562	-2.58111	0.583915	-4.42036	9.85384e-06	0.000103676	UIS		TR no protein	NO	GO:0005737, GO:0005634	cytoplasm, nucleus	GO:0005515	protein binding	null	null	null	null	null	null	null	null	null	null
PF3D7_0519100	mitochondrial ribosomal protein L14 precursor, putative	null	10	Not Detected	9	Not Detected	39.3783	49.4735	70.7056	53.1858	7.53784	198	0.944895	10	10.784	20.244	29.6831	20.237	4.45455	426	0.87974	9	36.7114	-1.34871	0.465457	-2.89761	0.00376023	0.0167106			TR no protein	NO	GO:0005840	ribosome	GO:0003735	structural constituent of ribosome	GO:0006412	translation	null	null	null	null	null	null	null	null
PF3D7_0709100	Cg1 protein	null	10	Not Detected	10	Not Detected	60.432	39.4242	59.6975	53.1846	5.62031	199	0.944615	10	43.1362	49.3447	67.2817	53.2542	5.91072	161	0.954726	10	53.2194	-0.00359356	0.352	-0.010209	0.991855	0.994278			TR no protein	TR no protein	null	null	GO:0003677	DNA binding	null	null	null	null	null	null	null	null	null	null
PF3D7_1027000	conserved Plasmodium protein, unknown function	null	10	Not Detected	9	Not Detected	44.0569	42.5163	71.9757	52.8496	7.81663	200	0.944336	10	21.5681	17.7135	17.8099	19.0305	1.03623	448	0.873514	9	35.9401	-1.48193	0.446045	-3.32238	0.000892545	0.00508668			TR no protein	NO	GO:0005737, GO:0016592	cytoplasm, mediator complex	GO:0001104	RNA polymerase II transcription cofactor activity	GO:0006357	regulation of transcription from RNA polymerase II promoter	null	null	null	null	null	null	null	null
PF3D7_0100100	erythrocyte membrane protein 1, PfEMP1	VAR	10	Not Detected	9	Not Detected	47.176	45.6084	64.7781	52.5208	5.01765	201	0.944056	10	10.784	26.5702	9.89437	15.7496	4.4225	515	0.854556	9	34.1352	-1.62792	0.48235	-3.37498	0.000738212	0.00443288			TR no protein	NO	GO:0016021	integral component of membrane	GO:0004872	receptor activity	GO:0009405	pathogenesis	GO:0020002, GO:0020030	host cell plasma membrane, infected host cell surface knob	GO:0050839	cell adhesion molecule binding	GO:0020033, GO:0020035, GO:0020013, GO:0016337	antigenic variation, cytoadherence to microvasculature, mediated by symbiont protein, modulation by symbiont of host erythrocyte aggregation, single organismal cell-cell adhesion	null	null
PF3D7_1407600	conserved Plasmodium protein, unknown function	null	10	7	10	2	47.9557	61.0689	46.5725	51.8657	3.7713	202	0.943776	10	24.2641	64.5277	39.5775	42.7898	9.5804	209	0.941143	10	47.3277	-0.216712	0.401903	-0.539216	0.589738	0.731252		UIS	NO	TR 50	GO:0005737	cytoplasm	GO:0005524	ATP binding	null	null	null	null	null	null	null	null	null	null
PF3D7_0801300	von Willebrand factor A domain-related protein	WARP	10	Not Detected	9	Not Detected	58.8725	38.6512	56.7338	51.4192	5.23681	203	0.943497	10	13.4801	10.122	15.831	13.1443	1.35258	606	0.828806	9	32.2818	-1.98811	0.471933	-4.21269	2.52349e-05	0.000238955			TR no protein	NO	null	null	null	null	null	null	GO:0034494	microneme lumen	GO:0050693, GO:0050839, GO:0008201	LBD domain binding, cell adhesion molecule binding, heparin binding	GO:0007155	cell adhesion	null	null
PF3D7_0521200	conserved Plasmodium protein, unknown function	null	10	Not Detected	9	Not Detected	42.1075	56.4308	55.4636	51.334	3.77359	204	0.943217	10	24.2641	18.9787	17.8099	20.3509	1.62114	423	0.880589	9	35.8424	-1.34325	0.405641	-3.31142	0.000928244	0.0052296			TR no protein	NO	GO:0005737	cytoplasm	null	null	null	null	null	null	null	null	null	null	null	null
PF3D7_0422800	serpentine receptor, putative	SR12	10	Not Detected	4	Not Detected	33.53	57.2038	61.8144	50.8494	7.15364	205	0.942937	10	0	3.79575	0	1.26525	1.03307	2465	0.302773	4	26.0573	-4.67006	0.886098	-5.27037	1.36151e-07	2.04393e-06	UIS		TR no protein	NO	null	null	null	null	GO:0007186, GO:0019236	G-protein coupled receptor signaling pathway, response to pheromone	null	null	null	null	null	null	null	null
PF3D7_0317200	cdc2-related protein kinase 4	CRK4	10	Not Detected	7	Not Detected	46.3962	40.1973	65.6249	50.7395	6.25015	206	0.942657	10	13.4801	2.5305	1.97887	5.99648	3.05793	1087	0.692699	7	28.368	-3.24376	0.65093	-4.98327	6.25181e-07	8.27525e-06	UIS		TR no protein	NO	null	null	GO:0005524, GO:0004672	ATP binding, protein kinase activity	GO:0006468	protein phosphorylation	GO:0005634	nucleus	GO:0004672	protein kinase activity	GO:0006260, GO:0007067, GO:0006468	DNA replication, mitotic nuclear division, protein phosphorylation	2.7.11.22 (Cyclin-dependent kinase)	2.7.11.22 (Cyclin-dependent kinase)
PF3D7_0623000	chorismate synthase	CS	10	1	10	Not Detected	61.9915	34.7861	54.6169	50.4648	6.63264	207	0.942378	10	358.57	179.665	225.592	254.609	43.8005	30	0.991794	10	152.537	2.29814	0.35124	6.54292	6.03289e-11	1.61445e-09			TR 50	TR no protein	null	null	GO:0004107	chorismate synthase activity	GO:0009073	aromatic amino acid family biosynthetic process	GO:0005829	cytosol	GO:0010181, GO:0004107	FMN binding, chorismate synthase activity	GO:0009423, GO:0033587	chorismate biosynthetic process, shikimate biosynthetic process	4.2.3.5 (Chorismate synthase)	4.2.3.5 (Chorismate synthase)
PF3D7_0937800	erythrocyte membrane protein 1, PfEMP1	VAR	10	Not Detected	10	Not Detected	52.2444	46.3814	52.4999	50.3753	1.63159	208	0.942098	10	21.5681	51.8752	43.5352	38.9928	7.38023	229	0.935484	10	44.6841	-0.318077	0.373331	-0.851997	0.394216	0.566584			TR no protein	TR no protein	GO:0016021	integral component of membrane	GO:0004872	receptor activity	GO:0009405	pathogenesis	GO:0020002, GO:0020030	host cell plasma membrane, infected host cell surface knob	GO:0050839	cell adhesion molecule binding	GO:0020033, GO:0020035, GO:0020013, GO:0016337	antigenic variation, cytoadherence to microvasculature, mediated by symbiont protein, modulation by symbiont of host erythrocyte aggregation, single organismal cell-cell adhesion	null	null
PF3D7_1117400	conserved Plasmodium protein, unknown function	null	10	4	10	2	58.4826	46.3814	46.1491	50.3377	3.32558	209	0.941818	10	24.2641	59.4667	31.662	38.4643	8.74972	233	0.934352	10	44.401	-0.332361	0.407252	-0.816106	0.41444	0.586071			TR 50	TR 50	GO:0016020	membrane	null	null	null	null	null	null	null	null	null	null	null	null
PF3D7_1322400	conserved Plasmodium protein, unknown function	null	10	6	8	Not Detected	63.1612	37.1052	49.9596	50.0753	6.14165	210	0.941538	10	2.69601	6.32625	9.89437	6.30554	1.69669	1048	0.703735	8	28.1904	-2.89173	0.582088	-4.96786	6.76952e-07	8.9126e-06	UIS	UIS	NO	NO	GO:0005737	cytoplasm	GO:0000166	nucleotide binding	null	null	null	null	null	null	null	null	null	null
PF3D7_1330600	elongation factor Tu, putative	null	10	8	8	5	48.7355	37.8782	63.508	50.0405	6.06445	211	0.941259	10	0	8.85675	9.89437	6.25037	2.5634	1055	0.701754	8	28.1455	-2.80758	0.588827	-4.76809	1.85976e-06	2.36017e-05	UIS		NO	NO	GO:0005622	intracellular	GO:0005525, GO:0003924, GO:0003746	GTP binding, GTPase activity, translation elongation factor activity	GO:0006414	translational elongation	GO:0005739	mitochondrion	GO:0005525, GO:0003746	GTP binding, translation elongation factor activity	GO:0006414	translational elongation	null	null
PF3D7_1117700	GTP-binding nuclear protein RAN/TC4	RAN	10	10	10	10	47.9557	44.0624	55.887	49.3017	2.84075	212	0.940979	10	51.2242	35.427	19.7887	35.48	7.40945	258	0.927278	10	42.3908	-0.501872	0.39563	-1.26854	0.204605	0.356755			NO	NO	GO:0005622, GO:0016020	intracellular, membrane	GO:0005525, GO:0003924	GTP binding, GTPase activity	GO:0006184, GO:0006886, GO:0006913, GO:0007264	GTP catabolic process, intracellular protein transport, nucleocytoplasmic transport, small GTPase mediated signal transduction	GO:0005634	nucleus	GO:0005525, GO:0003924	GTP binding, GTPase activity	GO:0006405, GO:0006886, GO:0051726	RNA export from nucleus, intracellular protein transport, regulation of cell cycle	null	null
PF3D7_0830200	28S ribosomal RNA	null	10	Not Detected	7	Not Detected	63.5511	34.7861	49.5362	49.2911	6.78071	213	0.940699	10	2.69601	11.3872	0	4.69442	2.80526	1273	0.640068	7	26.9928	-3.09832	0.684993	-4.52315	6.09267e-06	6.81826e-05	UIS		NO	NO	null	null	null	null	null	null	null	null	null	null	null	null	null	null
PF3D7_0911100	conserved Plasmodium protein, unknown function	null	10	3	8	Not Detected	49.5153	38.6512	58.4273	48.8646	4.66884	214	0.94042	10	13.4801	8.85675	1.97887	8.10523	2.72816	874	0.752971	8	28.4849	-2.60311	0.559092	-4.65595	3.22489e-06	3.8356e-05	UIS		TR 50	NO	GO:0005737	cytoplasm	GO:0005525, GO:0003924, GO:0003743	GTP binding, GTPase activity, translation initiation factor activity	GO:0006413	translational initiation	null	null	null	null	null	null	null	null
PF3D7_0911000	phosphatidylinositol N-acetylglucosaminyltransferase, putative	null	10	Not Detected	10	Not Detected	37.039	58.7498	49.9596	48.5828	5.14808	215	0.94014	10	40.4402	44.2837	55.4085	46.7108	3.66456	194	0.945388	10	47.6468	-0.0423377	0.35517	-0.119204	0.905114	0.942237			TR no protein	TR no protein	GO:0016021	integral component of membrane	GO:0017176	phosphatidylinositol N-acetylglucosaminyltransferase activity	GO:0006506	GPI anchor biosynthetic process	null	null	null	null	null	null	3.5.1.89 (N-acetylglucosaminylphosphatidylinositol deacetylase)	2.4.1.198 (Phosphatidylinositol N-acetylglucosaminyltransferase)
PF3D7_0318500	conserved Plasmodium protein, unknown function	null	10	4	9	Not Detected	50.295	44.8354	50.383	48.5045	1.49804	216	0.93986	10	40.4402	20.244	11.8732	24.1858	6.92292	366	0.896718	9	36.3451	-1.05885	0.441104	-2.40045	0.016375	0.0552264			TR 50	NO	null	null	GO:0005488	binding	null	null	null	null	null	null	null	null	null	null
PF3D7_0720700	phosphoinositide-binding protein, putative	null	10	5	9	1	53.0242	47.1545	44.4556	48.2114	2.06522	217	0.93958	10	13.4801	18.9787	21.7676	18.0755	1.9879	465	0.868704	9	33.1434	-1.37711	0.409451	-3.36331	0.000770149	0.00457997			TR 50	NO	null	null	GO:0035091	phosphatidylinositol binding	null	null	null	null	null	null	null	null	null	null
mal_mito_2	cytochrome c oxidase subunit 1	COX1	10	Not Detected	10	Not Detected	43.667	58.7498	41.4919	47.9696	4.43078	218	0.939301	10	180.633	97.4242	156.331	144.796	20.1699	53	0.985286	10	96.3828	1.57798	0.327259	4.82182	1.42254e-06	1.83366e-05			TR no protein	TR no protein	GO:0016021	integral component of membrane	GO:0004129, GO:0020037, GO:0005506	cytochrome-c oxidase activity, heme binding, iron ion binding	GO:0009060	aerobic respiration	null	null	null	null	null	null	1.9.3.1 (Cytochrome-c oxidase)	1.9.3.1 (Cytochrome-c oxidase)
PF3D7_0400100	erythrocyte membrane protein 1, PfEMP1	VAR	10	Not Detected	10	Not Detected	54.9736	37.1052	51.6532	47.9106	4.48021	219	0.939021	10	53.9202	53.1405	43.5352	50.1986	2.72653	175	0.950764	10	49.0546	0.055776	0.338959	0.164551	0.869298	0.924098			TR no protein	TR no protein	GO:0016021	integral component of membrane	GO:0004872	receptor activity	GO:0009405	pathogenesis	GO:0020002, GO:0020030	host cell plasma membrane, infected host cell surface knob	GO:0050839	cell adhesion molecule binding	GO:0020033, GO:0020035, GO:0020013, GO:0016337	antigenic variation, cytoadherence to microvasculature, mediated by symbiont protein, modulation by symbiont of host erythrocyte aggregation, single organismal cell-cell adhesion	null	null
PF3D7_0724800	kelch domain-containing protein, putative	null	10	Not Detected	9	Not Detected	49.1254	40.9703	53.3467	47.8141	2.96586	220	0.938741	10	10.784	8.85675	15.831	11.8239	1.69778	649	0.816638	9	29.819	-2.02748	0.473815	-4.27907	1.8768e-05	0.000186317			TR no protein	NO	null	null	GO:0005515	protein binding	null	null	null	null	GO:0003779	actin binding	GO:0007010	cytoskeleton organization	null	null
PF3D7_1113100	protein tyrosine phosphatase	PRL	10	5	10	4	44.0569	56.4308	42.3387	47.6088	3.62426	221	0.938462	10	40.4402	50.61	79.155	56.735	9.46157	152	0.957272	10	52.1719	0.267024	0.357184	0.747582	0.454712	0.621526			TR 50	TR 50	null	null	GO:0008138	protein tyrosine/serine/threonine phosphatase activity	GO:0006470	protein dephosphorylation	GO:0009986, GO:0005737, GO:0020009, GO:0020008	cell surface, cytoplasm, microneme, rhoptry	GO:0004725	protein tyrosine phosphatase activity	GO:0006470, GO:0018342	protein dephosphorylation, protein prenylation	3.1.3.48 (Protein-tyrosine-phosphatase)	3.1.3.48 (Protein-tyrosine-phosphatase)
PF3D7_0108500	conserved Plasmodium protein, unknown function	null	10	Not Detected	10	Not Detected	40.9378	55.6577	46.1491	47.5816	3.51846	222	0.938182	10	10.784	31.6312	39.5775	27.3309	7.01007	319	0.910017	10	37.4562	-0.73796	0.436909	-1.68905	0.0912102	0.199609			TR no protein	TR no protein	GO:0016021	integral component of membrane	null	null	null	null	null	null	null	null	null	null	null	null
PF3D7_0808600	erythrocyte membrane protein 1, PfEMP1	VAR	10	Not Detected	10	Not Detected	48.3456	47.9275	46.1491	47.4741	0.549809	223	0.937902	10	26.9601	69.5887	75.1972	57.2487	12.4357	151	0.957555	10	52.3614	0.302605	0.385205	0.785568	0.432121	0.601063			TR no protein	TR no protein	GO:0016021	integral component of membrane	GO:0004872	receptor activity	GO:0009405	pathogenesis	GO:0020002, GO:0020030	host cell plasma membrane, infected host cell surface knob	GO:0050839	cell adhesion molecule binding	GO:0020033, GO:0020035, GO:0020013, GO:0016337	antigenic variation, cytoadherence to microvasculature, mediated by symbiont protein, modulation by symbiont of host erythrocyte aggregation, single organismal cell-cell adhesion	null	null
PF3D7_0818900	heat shock protein 70	HSP70	10	10	10	10	61.2118	31.694	49.1128	47.3395	6.99497	224	0.937622	10	32.3521	32.8965	9.89437	25.0477	6.18764	351	0.900962	10	36.1936	-0.908908	0.497672	-1.82632	0.0678021	0.160508			NO	NO	null	null	null	null	null	null	GO:0009986, GO:0005737, GO:0005634	cell surface, cytoplasm, nucleus	GO:0016887, GO:0031072	ATPase activity, heat shock protein binding	GO:0009408, GO:0006986	response to heat, response to unfolded protein	null	null
PF3D7_0608000	diphthine methyltransferase, putative	DPH7	10	Not Detected	8	Not Detected	38.2086	51.0196	51.6532	46.9605	3.57604	225	0.937343	10	10.784	5.061	3.95775	6.60093	1.72744	1014	0.713356	8	26.7807	-2.88443	0.576657	-5.00198	5.67451e-07	7.67617e-06	UIS		TR no protein	NO	null	null	GO:0005515	protein binding	null	null	GO:0005768	endosome	GO:0032451	demethylase activity	GO:0070988	demethylation	3.1.1.97 (Diphthine methylesterase)	3.1.1.97 (Diphthine methylesterase)
PF3D7_1132000	ubiquitin-like protein, putative	null	10	5	9	Not Detected	36.2592	44.0624	60.5443	46.9553	5.84462	226	0.937063	10	18.8721	16.4482	27.7042	21.0082	2.79271	408	0.884833	9	33.9817	-1.16533	0.442635	-2.63271	0.00847077	0.032586			TR 50	NO	null	null	GO:0005515	protein binding	null	null	null	null	null	null	null	null	null	null
PF3D7_0916300	conserved Plasmodium protein, unknown function	null	10	Not Detected	10	Not Detected	34.3098	55.6577	50.383	46.7835	5.24195	227	0.936783	10	53.9202	86.037	120.711	86.8895	15.7466	91	0.974533	10	66.8365	0.906691	0.376315	2.4094	0.0159789	0.0541129			TR no protein	TR no protein	GO:0016021	integral component of membrane	null	null	null	null	null	null	null	null	null	null	null	null
PF3D7_1104900	calcium/calmodulin-dependent protein kinase, putative	null	10	Not Detected	10	Not Detected	51.8546	38.6512	48.6895	46.3984	3.24958	228	0.936503	10	21.5681	40.488	29.6831	30.5797	4.47446	295	0.916808	10	38.4891	-0.555165	0.385182	-1.44131	0.149498	0.284659			TR no protein	TR no protein	null	null	GO:0005524, GO:0004672	ATP binding, protein kinase activity	GO:0006468	protein phosphorylation	null	null	null	null	null	null	2.7.11.17 (Calcium/calmodulin-dependent protein kinase)	2.7.11.17 (Calcium/calmodulin-dependent protein kinase)
PF3D7_0925600	zinc binding protein (Yippee), putative	null	10	Not Detected	10	Not Detected	35.0895	63.388	39.375	45.9508	7.18999	229	0.936224	10	83.5764	51.8752	63.324	66.2585	7.56747	123	0.965478	10	56.1047	0.517337	0.373901	1.38362	0.166475	0.307012			TR no protein	TR no protein	null	null	null	null	null	null	null	null	null	null	null	null	null	null
PF3D7_0925200	ribosomal RNA-processing protein 8, putative	RRP8	10	6	10	Not Detected	37.4289	44.8354	55.4636	45.9093	4.27339	230	0.935944	10	32.3521	59.4667	65.3028	52.3739	8.28879	163	0.95416	10	49.1416	0.21591	0.371178	0.581688	0.560777	0.710933		UIS	NO	TR no protein	GO:0005730	nucleolus	GO:0008168	methyltransferase activity	null	null	null	null	null	null	null	null	2.1.1.- (Methyltransferases.)	2.1.1.- (Methyltransferases.)
PF3D7_1435300	NAD(P)H-dependent glutamate synthase, putative	null	10	7	10	5	44.4468	44.0624	48.6895	45.7329	1.21042	231	0.935664	10	67.4003	37.9575	39.5775	48.3118	7.80222	186	0.947651	10	47.0223	0.0356741	0.348753	0.102291	0.918526	0.952173			NO	TR 50	null	null	GO:0015930, GO:0051536, GO:0016639	glutamate synthase activity, iron-sulfur cluster binding, oxidoreductase activity, acting on the CH-NH2 group of donors, NAD or NADP as acceptor	GO:0006537, GO:0055114	glutamate biosynthetic process, oxidation-reduction process	null	null	null	null	null	null	1.4.1.14 (Glutamate synthase (NADH))	1.4.1.14 (Glutamate synthase (NADH))
PF3D7_1300600	rifin	RIF	10	Not Detected	8	Not Detected	44.8366	40.1973	51.6532	45.5624	2.71639	232	0.935385	10	8.08804	7.5915	11.8732	9.18426	1.10399	786	0.777872	8	27.3733	-2.30146	0.505235	-4.55523	5.23277e-06	5.9369e-05			TR no protein	NO	GO:0016020	membrane	null	null	null	null	GO:0020002	host cell plasma membrane	null	null	GO:0020033	antigenic variation	null	null
PF3D7_0320000	protein phosphatase inhibitor 2	I2	10	7	8	4	33.9199	64.161	37.258	45.113	7.81603	233	0.935105	10	5.39202	6.32625	7.9155	6.54459	0.60143	1022	0.711092	8	25.8288	-2.71071	0.602068	-4.50233	6.72123e-06	7.45658e-05	UIS		NO	NO	null	null	GO:0004864	protein phosphatase inhibitor activity	GO:0043666, GO:0009966	regulation of phosphoprotein phosphatase activity, regulation of signal transduction	GO:0005737, GO:0005634	cytoplasm, nucleus	GO:0005515, GO:0004865	protein binding, protein serine/threonine phosphatase inhibitor activity	GO:0043666	regulation of phosphoprotein phosphatase activity	null	null
PF3D7_1243800	WD repeat-containing protein 82, putative	WDR82	10	Not Detected	10	Not Detected	45.2265	42.5163	46.9959	44.9129	1.06358	234	0.934825	10	80.8804	37.9575	45.5141	54.784	10.8017	156	0.95614	10	49.8485	0.237426	0.366405	0.647989	0.516992	0.6774			TR no protein	TR no protein	null	null	GO:0005515	protein binding	null	null	GO:0000785, GO:0035097	chromatin, histone methyltransferase complex	null	null	GO:0051568	histone H3-K4 methylation	null	null
PF3D7_1112100	conserved Plasmodium protein, unknown function	null	10	Not Detected	6	Not Detected	49.9051	37.1052	46.9959	44.6687	3.16304	235	0.934545	10	5.39202	5.061	0	3.48434	1.42461	1524	0.569044	6	24.0765	-3.56543	0.68881	-5.17622	2.26424e-07	3.22229e-06	UIS		TR no protein	NO	GO:0005737, GO:0016020, GO:0005634	cytoplasm, membrane, nucleus	GO:0005524, GO:0004672, GO:0004674	ATP binding, protein kinase activity, protein serine/threonine kinase activity	GO:0006468	protein phosphorylation	null	null	null	null	null	null	null	null
PF3D7_1323000	beta-hydroxyacyl-ACP dehydratase	FabZ	10	4	10	4	44.4468	34.7861	54.1935	44.4754	4.57438	236	0.934266	10	320.825	125.26	182.056	209.381	47.4258	38	0.98953	10	126.928	2.19683	0.386297	5.68688	1.2938e-08	2.34215e-07			TR 50	TR 50	GO:0005737	cytoplasm	GO:0016836	hydro-lyase activity	GO:0006633	fatty acid biosynthetic process	GO:0020011	apicoplast	GO:0008659	(3R)-hydroxymyristoyl-[acyl-carrier-protein] dehydratase activity	GO:0006633	fatty acid biosynthetic process	4.2.1.59 (3-hydroxyacyl-[acyl-carrier-protein] dehydratase)	4.2.1.- (Hydro-lyases.)
PF3D7_1344800	aspartate carbamoyltransferase	ATCase	10	9	10	8	46.3962	54.1117	32.6008	44.3695	5.13724	237	0.933986	10	32.3521	20.244	29.6831	27.4264	2.99894	318	0.9103	10	35.898	-0.717017	0.415772	-1.72454	0.0846097	0.1892			NO	NO	null	null	GO:0016597, GO:0004070	amino acid binding, aspartate carbamoyltransferase activity	GO:0006207, GO:0006520	'de novo' pyrimidine nucleobase biosynthetic process, cellular amino acid metabolic process	GO:0020011	apicoplast	null	null	null	null	2.1.3.2 (Aspartate carbamoyltransferase)	2.1.3.2 (Aspartate carbamoyltransferase)
PF3D7_1008400	26S protease regulatory subunit 4, putative	RPT2	10	8	10	8	40.5479	44.0624	48.2661	44.2921	1.8216	238	0.933706	10	26.9601	34.1617	35.6197	32.2472	2.18562	288	0.918789	10	38.2697	-0.436551	0.354946	-1.22991	0.218731	0.373229			NO	NO	GO:0005737	cytoplasm	GO:0005524, GO:0016787	ATP binding, hydrolase activity	GO:0030163	protein catabolic process	GO:0008540	proteasome regulatory particle, base subcomplex	null	null	GO:0070682, GO:0006511	proteasome regulatory particle assembly, ubiquitin-dependent protein catabolic process	3.6.4.8 (Proteasome ATPase)	3.6.4.8 (Proteasome ATPase)
PF3D7_1023500	conserved Plasmodium protein, unknown function	null	10	Not Detected	10	Not Detected	42.8872	54.8847	34.2943	44.0221	4.87527	239	0.933427	10	29.6561	58.2015	35.6197	41.1591	7.09808	217	0.938879	10	42.5906	-0.0452987	0.400433	-0.113124	0.909932	0.945766			NO	NO	null	null	null	null	null	null	null	null	null	null	null	null	null	null
PF3D7_0321900	cyclic amine resistance locus protein	CARL	10	Not Detected	7	Not Detected	34.3098	49.4735	47.4193	43.7342	3.87785	240	0.933147	10	2.69601	5.061	5.93662	4.56454	0.790251	1292	0.634692	7	24.1494	-3.12999	0.627361	-4.98913	6.06526e-07	8.1005e-06	UIS		TR no protein	NO	null	null	null	null	null	null	GO:0005801	cis-Golgi network	null	null	GO:0042493	response to drug	null	null
PF3D7_1331400	CPW-WPC family protein	null	10	Not Detected	9	Not Detected	34.3098	58.7498	37.6814	43.5803	6.2437	241	0.932867	10	29.6561	18.9787	23.7465	24.1271	2.52148	369	0.895869	9	33.8537	-0.868429	0.43429	-1.99965	0.0455377	0.119524			TR no protein	NO	null	null	null	null	null	null	GO:0020011	apicoplast	null	null	null	null	null	null
PF3D7_0310200	phd finger protein, putative	null	10	Not Detected	9	Not Detected	51.0748	37.8782	40.6451	43.1994	3.28061	242	0.932587	10	16.1761	15.183	13.8521	15.0704	0.549687	539	0.847765	9	29.1349	-1.51532	0.443954	-3.41324	0.00064195	0.00396728			TR no protein	NO	GO:0016020	membrane	GO:0005515, GO:0008270	protein binding, zinc ion binding	null	null	null	null	null	null	null	null	null	null
PF3D7_1246200	actin I	ACT1	10	10	10	10	49.1254	47.1545	33.0242	43.1013	4.14014	243	0.932308	10	94.3604	77.1802	57.3873	76.3093	8.72189	110	0.969157	10	59.7053	0.813196	0.337948	2.40627	0.0161162	0.0544281			NO	NO	null	null	null	null	null	null	GO:0005884	actin filament	GO:0005200	structural constituent of cytoskeleton	GO:0007010	cytoskeleton organization	null	2.5.1.46 (Deoxyhypusine synthase)
PF3D7_0316400	conserved Plasmodium protein, unknown function	null	10	Not Detected	9	Not Detected	31.9705	61.8419	34.7177	42.8434	7.78311	244	0.932028	10	5.39202	18.9787	15.831	13.4006	3.35261	590	0.833333	9	28.122	-1.55883	0.535959	-2.90849	0.00363179	0.0162907			TR no protein	NO	null	null	null	null	null	null	GO:0020011	apicoplast	null	null	null	null	null	null
PF3D7_0404400	6-cysteine protein	P36	10	9	8	Not Detected	45.6164	42.5163	39.375	42.5026	1.47114	245	0.931748	10	16.1761	10.122	1.97887	9.42565	3.35837	765	0.783814	8	25.9641	-2.19443	0.539817	-4.06513	4.80051e-05	0.000417628		UIS	NO	NO	null	null	null	null	null	null	null	null	GO:0005515	protein binding	GO:0030260	entry into host cell	null	null
PF3D7_1233600	asparagine and aspartate rich protein 1	AARP1	10	4	9	2	44.0569	32.467	50.8064	42.4434	4.37253	246	0.931469	10	18.8721	11.3872	19.7887	16.6827	2.17263	494	0.860498	9	29.5631	-1.39017	0.461679	-3.01113	0.0026028	0.0123708			TR 50	NO	null	null	GO:0004842, GO:0008270	ubiquitin-protein transferase activity, zinc ion binding	null	null	null	null	null	null	null	null	null	null
PF3D7_0415900	60S ribosomal protein L15, putative	null	10	9	9	9	38.2086	47.1545	41.9153	42.4261	2.11884	247	0.931189	10	29.6561	20.244	17.8099	22.57	2.94925	384	0.891624	9	32.4981	-0.934791	0.402127	-2.32462	0.0200925	0.065089			NO	NO	GO:0005840	ribosome	GO:0003735	structural constituent of ribosome	GO:0006412	translation	GO:0005840	ribosome	GO:0003735	structural constituent of ribosome	GO:0006412	translation	null	null
PF3D7_1143400	translation initiation factor eIF-1A, putative	null	10	8	9	6	45.6164	35.5591	44.879	42.0182	2.64262	248	0.930909	10	13.4801	16.4482	9.89437	13.2742	1.54705	599	0.830787	9	27.6462	-1.61994	0.461388	-3.51102	0.000446392	0.00289215			NO	NO	null	null	GO:0003743	translation initiation factor activity	GO:0006413	translational initiation	GO:0016282	eukaryotic 43S preinitiation complex	GO:0003743	translation initiation factor activity	GO:0006413	translational initiation	null	null
PF3D7_1014600	transcriptional coactivator ADA2	ADA2	10	2	9	Not Detected	46.3962	34.0131	45.3024	41.9039	3.23171	249	0.930629	10	5.39202	7.5915	19.7887	10.9241	3.65592	681	0.807583	9	26.414	-1.91518	0.528892	-3.62111	0.000293339	0.00202865			TR 50	NO	GO:0016020	membrane	GO:0003677, GO:0003682, GO:0008270	DNA binding, chromatin binding, zinc ion binding	null	null	null	null	GO:0005515, GO:0003700	protein binding, sequence-specific DNA binding transcription factor activity	GO:0006355	regulation of transcription, DNA-templated	null	null
PF3D7_1236600	p25-alpha family protein, putative	null	10	10	10	9	46.3962	43.2893	35.5645	41.75	2.62927	250	0.93035	10	35.0482	34.1617	85.0916	51.4338	13.7423	167	0.953028	10	46.5919	0.295509	0.431107	0.685465	0.493051	0.655448			NO	NO	null	null	null	null	null	null	null	null	null	null	null	null	null	null
PF3D7_1336600	conserved Plasmodium protein, unknown function	null	10	Not Detected	6	Not Detected	42.1075	40.1973	42.762	41.6889	0.628212	251	0.93007	10	0	5.061	3.95775	3.00625	1.25454	1668	0.528297	6	22.3476	-3.48554	0.682921	-5.10387	3.32785e-07	4.70872e-06	UIS		TR no protein	NO	GO:0016021, GO:0005746	integral component of membrane, mitochondrial respiratory chain	GO:0005507, GO:0004129, GO:0020037	copper ion binding, cytochrome-c oxidase activity, heme binding	GO:0022904	respiratory electron transport chain	null	null	null	null	null	null	null	null
PF3D7_1442600	TRAP-like protein	TREP	10	3	10	10	44.0569	44.0624	36.8346	41.6513	1.96639	252	0.92979	10	795.324	551.649	508.571	618.514	72.8927	11	0.99717	10	330.083	3.87762	0.262942	14.7471	3.21382e-49	2.63747e-46	UOS	UOS	TR 50	NO	GO:0016020	membrane	null	null	null	null	GO:0020011	apicoplast	null	null	null	null	null	null
PF3D7_1407100	rRNA 2'-O-methyltransferase fibrillarin, putative	NOP1	10	6	10	6	40.158	33.24	49.9596	41.1192	3.96033	253	0.92951	10	361.266	158.156	122.69	214.037	60.6842	35	0.990379	10	127.578	2.34118	0.423905	5.52289	3.33471e-08	5.43713e-07	UOS		NO	NO	null	null	GO:0003723, GO:0008168	RNA binding, methyltransferase activity	GO:0006364, GO:0008033	rRNA processing, tRNA processing	GO:0005730, GO:0005732	nucleolus, small nucleolar ribonucleoprotein complex	null	null	GO:0006364	rRNA processing	null	2.1.1.- (Methyltransferases.)
PF3D7_1236800	protein-S-isoprenylcysteine O-methyltransferase, putative	null	10	Not Detected	10	Not Detected	51.4647	32.467	39.375	41.1022	4.53297	254	0.929231	10	167.153	115.138	53.4296	111.907	26.8372	75	0.979061	10	76.5044	1.41469	0.426133	3.31984	0.000900684	0.00510941			TR no protein	TR no protein	GO:0005783, GO:0016021	endoplasmic reticulum, integral component of membrane	GO:0004671	protein C-terminal S-isoprenylcysteine carboxyl O-methyltransferase activity	GO:0006481	C-terminal protein methylation	GO:0020011	apicoplast	null	null	GO:0016458	gene silencing	2.1.1.100 (Protein-S-isoprenylcysteine O-methyltransferase)	2.1.1.100 (Protein-S-isoprenylcysteine O-methyltransferase)
PF3D7_0812300	sporozoite surface protein 3, putative	SSP3	10	9	10	7	35.8693	51.0196	36.4112	41.1	4.05165	255	0.928951	10	21.5681	18.9787	39.5775	26.7081	5.28923	330	0.906904	10	33.9041	-0.619819	0.43296	-1.43159	0.152263	0.288362			NO	NO	null	null	null	null	null	null	GO:0009986	cell surface	null	null	GO:0071976	cell gliding	null	null
PF3D7_1471200	inorganic anion exchanger, inorganic anion antiporter	SulP	10	4	9	1	45.2265	30.921	46.1491	40.7655	4.02491	256	0.928671	10	26.9601	18.9787	23.7465	23.2284	1.89308	378	0.893322	9	31.997	-0.846793	0.417705	-2.02725	0.0426367	0.113365			TR 50	NO	GO:0016021	integral component of membrane	GO:0015116	sulfate transmembrane transporter activity	GO:0008272	sulfate transport	GO:0005887	integral component of plasma membrane	GO:0008271	secondary active sulfate transmembrane transporter activity	GO:0008272	sulfate transport	null	null
PF3D7_1332200	conserved Plasmodium protein, unknown function	null	10	2	8	1	51.0748	30.921	40.2217	40.7392	4.755	257	0.928392	10	5.39202	13.9177	1.97887	7.09621	2.89875	963	0.727787	8	23.9177	-2.3418	0.611249	-3.83118	0.000127531	0.000978815	UIS		TR 50	NO	GO:0005737	cytoplasm	GO:0005525, GO:0003924, GO:0003743	GTP binding, GTPase activity, translation initiation factor activity	GO:0006413	translational initiation	null	null	null	null	null	null	null	null
PF3D7_0403900	SET domain protein, putative	SET8	10	Not Detected	9	Not Detected	31.5806	47.9275	42.3387	40.6156	3.91669	258	0.928112	10	5.39202	24.0397	31.662	20.3646	6.37108	422	0.880872	9	30.4901	-0.920128	0.502121	-1.83248	0.0668796	0.159089			TR no protein	NO	null	null	GO:0005515	protein binding	null	null	null	null	null	null	null	null	2.1.1.43 (Histone-lysine N-methyltransferase)	2.1.1.43 (Histone-lysine N-methyltransferase)
PF3D7_0514900	conserved Plasmodium protein, unknown function	null	10	Not Detected	9	Not Detected	28.0716	43.2893	49.1128	40.1579	5.12157	259	0.927832	10	13.4801	32.8965	13.8521	20.0762	5.23458	431	0.878325	9	30.1171	-0.914048	0.499373	-1.83039	0.0671912	0.159369			TR no protein	NO	null	null	null	null	null	null	null	null	null	null	null	null	null	null
PF3D7_0408900	tRNA N6-adenosine threonylcarbamoyltransferase	KAE1	10	Not Detected	10	Not Detected	34.3098	38.6512	47.4193	40.1268	3.14811	260	0.927552	10	35.0482	22.7745	31.662	29.8282	2.98823	300	0.915393	10	34.9775	-0.461623	0.390277	-1.18281	0.236885	0.395255			TR no protein	TR no protein	null	null	null	null	null	null	GO:0020011	apicoplast	GO:0003677, GO:0005515	DNA binding, protein binding	null	null	2.3.1.234 (N(6)-L-threonylcarbamoyladenine synthase); 2.6.99.4 (Transferred entry: 2.3.1.234); 3.4.24.57 (O-sialoglycoprotein endopeptidase)	2.3.1.234 (N(6)-L-threonylcarbamoyladenine synthase)
PF3D7_0417400	conserved Plasmodium protein, unknown function	null	10	Not Detected	10	Not Detected	44.0569	40.1973	35.9879	40.0807	1.90248	261	0.927273	10	16.1761	44.2837	23.7465	28.0688	6.856	311	0.912281	10	34.0747	-0.439858	0.434905	-1.01139	0.311831	0.485289			TR no protein	TR no protein	null	null	null	null	null	null	null	null	null	null	null	null	null	null
PF3D7_1435400	ER membrane protein complex subunit 4, putative	EMC4	10	6	9	7	42.1075	34.0131	42.762	39.6275	2.29728	262	0.926993	10	13.4801	21.5092	25.7254	20.2382	2.93252	425	0.880023	9	29.9329	-0.934706	0.41916	-2.22995	0.0257507	0.0788535			NO	NO	GO:0016021	integral component of membrane	null	null	null	null	null	null	null	null	null	null	null	null
PF3D7_0203100	protein kinase, putative	null	10	Not Detected	10	Not Detected	31.1907	42.5163	44.4556	39.3875	3.37742	263	0.926713	10	45.8322	21.5092	35.6197	34.3204	5.75747	269	0.924165	10	36.854	-0.243745	0.410959	-0.593112	0.553106	0.706157			TR no protein	TR no protein	null	null	GO:0005524, GO:0004672	ATP binding, protein kinase activity	GO:0006468	protein phosphorylation	null	null	GO:0004674	protein serine/threonine kinase activity	GO:0006468	protein phosphorylation	2.7.11.1 (Non-specific serine/threonine protein kinase)	2.7.11.1 (Non-specific serine/threonine protein kinase)
PF3D7_1418800	signal recognition particle RNA	null	10	Not Detected	9	Not Detected	58.8725	23.1907	35.5645	39.2092	8.54088	264	0.926434	10	8.08804	25.305	9.89437	14.4291	4.46042	552	0.844086	9	26.8192	-1.34293	0.588785	-2.28084	0.0225578	0.0708385			NO	NO	null	null	null	null	null	null	null	null	null	null	null	null	null	null
PF3D7_1351400	60S ribosomal protein L17, putative	null	10	8	10	8	40.5479	40.9703	35.9879	39.1687	1.30238	265	0.926154	10	29.6561	35.427	29.6831	31.5887	1.56697	291	0.91794	10	35.3787	-0.288581	0.359848	-0.801953	0.42258	0.59417			NO	NO	GO:0015934	large ribosomal subunit	GO:0003735	structural constituent of ribosome	GO:0006412	translation	GO:0022625	cytosolic large ribosomal subunit	GO:0003735	structural constituent of ribosome	null	null	null	null
PF3D7_1234300	DNA polymerase epsilon subunit B, putative	null	10	Not Detected	10	Not Detected	25.7323	57.2038	33.8709	38.9357	7.70067	266	0.925874	10	16.1761	32.8965	25.7254	24.9326	3.9543	354	0.900113	10	31.9342	-0.578205	0.484474	-1.19347	0.232686	0.390773			TR no protein	TR no protein	null	null	GO:0003677, GO:0003887	DNA binding, DNA-directed DNA polymerase activity	GO:0006260	DNA replication	null	null	null	null	null	null	2.7.7.7 (DNA-directed DNA polymerase)	2.7.7.7 (DNA-directed DNA polymerase)
PF3D7_0800100	erythrocyte membrane protein 1, PfEMP1	VAR	10	Not Detected	10	Not Detected	48.3456	34.0131	34.2943	38.8843	3.86312	267	0.925594	10	18.8721	36.6922	23.7465	26.4369	4.34149	334	0.905772	10	32.6606	-0.50543	0.423937	-1.19223	0.233172	0.391322			TR no protein	TR no protein	GO:0016021	integral component of membrane	GO:0004872	receptor activity	GO:0009405	pathogenesis	GO:0020002, GO:0020030	host cell plasma membrane, infected host cell surface knob	GO:0050839	cell adhesion molecule binding	GO:0020033, GO:0020035, GO:0020013, GO:0016337	antigenic variation, cytoadherence to microvasculature, mediated by symbiont protein, modulation by symbiont of host erythrocyte aggregation, single organismal cell-cell adhesion	null	null
PF3D7_0627300	E3 ubiquitin-protein ligase RNF5, putative	RNF5	10	Not Detected	7	Not Detected	35.4794	40.9703	39.7983	38.7493	1.36322	268	0.925315	10	0	7.5915	7.9155	5.169	2.11162	1200	0.660724	7	21.9592	-2.68526	0.599633	-4.47817	7.52861e-06	8.16539e-05	UIS		TR no protein	NO	null	null	GO:0005515, GO:0008270	protein binding, zinc ion binding	null	null	null	null	GO:0008270	zinc ion binding	null	null	6.3.2.19 (Ubiquitin--protein ligase)	6.3.2.- (Acid--amino-acid ligases (peptide synthases).)
PF3D7_0407600	conserved Plasmodium protein, unknown function	null	10	6	8	Not Detected	38.2086	33.24	44.4556	38.6347	2.64925	269	0.925035	10	13.4801	3.79575	7.9155	8.3971	2.29107	848	0.760328	8	23.5159	-2.31766	0.563335	-4.11418	3.88554e-05	0.000346601		UIS	NO	NO	GO:0016020	membrane	GO:0005524	ATP binding	null	null	null	null	null	null	null	null	null	null
PF3D7_0721200	conserved Plasmodium protein, unknown function	null	10	Not Detected	10	Not Detected	33.1401	53.3387	29.2137	38.5642	6.10225	270	0.924755	10	509.546	206.236	348.282	354.688	71.5388	20	0.994624	10	196.626	3.18368	0.388492	8.19497	2.50653e-16	1.54277e-14	UOS		TR no protein	TR no protein	null	null	null	null	null	null	null	null	null	null	null	null	null	null
PF3D7_1414400	serine/threonine protein phosphatase PP1	PP1	10	9	10	8	38.2086	37.8782	39.375	38.4872	0.370678	271	0.924476	10	51.2242	25.305	51.4507	42.66	7.08535	212	0.940294	10	40.5736	0.104329	0.3847	0.271195	0.786241	0.87038			NO	NO	null	null	GO:0016787	hydrolase activity	null	null	GO:0020036, GO:0005737, GO:0005634	Maurer's cleft, cytoplasm, nucleus	GO:0005515	protein binding	GO:0006470	protein dephosphorylation	3.1.3.16 (Protein-serine/threonine phosphatase)	3.1.3.16 (Protein-serine/threonine phosphatase)
PF3D7_1458200	conserved Plasmodium protein, unknown function	null	10	Not Detected	8	Not Detected	30.4109	50.2466	33.4475	38.035	5.03646	272	0.924196	10	0	11.3872	9.89437	7.09387	2.91736	967	0.726655	8	22.5644	-2.21424	0.60511	-3.65923	0.000252978	0.00178974			TR no protein	NO	null	null	null	null	null	null	null	null	null	null	null	null	null	null
PF3D7_1251200	coronin	null	10	9	10	8	33.1401	38.6512	41.9153	37.9022	2.0908	273	0.923916	10	191.417	80.976	85.0916	119.161	29.5141	69	0.980758	10	78.5318	1.61754	0.393754	4.10799	3.99112e-05	0.000352191			NO	NO	null	null	GO:0005515	protein binding	null	null	GO:0020039	pellicle	GO:0051015	actin filament binding	GO:0048870, GO:0000910, GO:0007017	cell motility, cytokinesis, microtubule-based process	null	null
PF3D7_1200100	erythrocyte membrane protein 1, PfEMP1	VAR	10	Not Detected	9	Not Detected	49.9051	21.6447	41.9153	37.8217	6.8675	274	0.923636	10	16.1761	11.3872	21.7676	16.4436	2.44911	500	0.8588	9	27.1327	-1.22597	0.524297	-2.33831	0.019371	0.0630006			TR no protein	NO	GO:0016021	integral component of membrane	GO:0004872	receptor activity	GO:0009405	pathogenesis	GO:0020002, GO:0020030	host cell plasma membrane, infected host cell surface knob	GO:0050839, GO:0046789	cell adhesion molecule binding, host cell surface receptor binding	GO:0020033, GO:0020035, GO:0020013, GO:0016337	antigenic variation, cytoadherence to microvasculature, mediated by symbiont protein, modulation by symbiont of host erythrocyte aggregation, single organismal cell-cell adhesion	null	null
PF3D7_0818600	BEM46-like protein, putative	PBLP	10	10	10	9	35.8693	40.9703	36.4112	37.7503	1.32075	275	0.923357	10	51.2242	53.1405	41.5563	48.6404	2.92709	184	0.948217	10	43.1953	0.374288	0.327305	1.14355	0.252812	0.414396			NO	NO	null	null	null	null	null	null	GO:0009986, GO:0005886	cell surface, plasma membrane	null	null	GO:0048469, GO:0030260	cell maturation, entry into host cell	null	3.-.-.- (Hydrolases.)
PF3D7_0526300	WD repeat-containing protein, putative	null	10	Not Detected	9	Not Detected	26.902	46.3814	39.375	37.5528	4.65122	276	0.923077	10	8.08804	7.5915	17.8099	11.1631	2.71604	670	0.810696	9	24.358	-1.73324	0.540204	-3.20849	0.00133436	0.0071108			TR no protein	NO	null	null	GO:0005515	protein binding	null	null	null	null	null	null	null	null	null	null
PF3D7_0914100	conserved Plasmodium protein, unknown function	null	10	2	7	Not Detected	39.7682	30.1479	42.3387	37.4183	3.0293	277	0.922797	10	8.08804	5.061	0	4.38301	1.92636	1313	0.628749	7	20.9006	-3.08333	0.675893	-4.56186	5.07025e-06	5.77914e-05	UIS		TR 50	NO	GO:0005737	cytoplasm	GO:0005524, GO:0003774	ATP binding, motor activity	null	null	null	null	null	null	null	null	null	null
PF3D7_1303500	sodium/hydrogen exchanger, Na+, H+ antiporter	NHE	10	Not Detected	7	Not Detected	35.0895	35.5591	41.4919	37.3802	1.68224	278	0.922517	10	8.08804	2.5305	3.95775	4.85876	1.36059	1236	0.650538	7	21.1195	-3.04422	0.647829	-4.69911	2.61295e-06	3.13809e-05	UIS		TR no protein	NO	GO:0016021	integral component of membrane	GO:0015299	solute:proton antiporter activity	GO:0006812, GO:0055085	cation transport, transmembrane transport	GO:0016021	integral component of membrane	GO:0015299	solute:proton antiporter activity	GO:0042493, GO:0006814	response to drug, sodium ion transport	null	null
PF3D7_0525700	conserved Plasmodium protein, unknown function	null	10	Not Detected	10	Not Detected	42.8872	32.467	36.4112	37.2552	2.48012	279	0.922238	10	377.442	222.684	267.148	289.091	37.5607	24	0.993492	10	163.173	2.92312	0.291374	10.0322	1.10054e-23	1.2316e-21	UOS		TR no protein	TR no protein	null	null	null	null	null	null	null	null	null	null	null	null	null	null
PF3D7_1308500	conserved Plasmodium protein, unknown function	null	10	6	10	3	30.8008	43.2893	37.258	37.1161	2.94414	280	0.921958	10	29.6561	17.7135	39.5775	28.9824	5.16073	304	0.914261	10	33.0492	-0.381166	0.428154	-0.890253	0.37333	0.546781			NO	TR 50	null	null	GO:0005524, GO:0016301, GO:0016774	ATP binding, kinase activity, phosphotransferase activity, carboxyl group as acceptor	null	null	null	null	null	null	null	null	2.7.2.3 (Phosphoglycerate kinase)	2.7.2.- (Phosphotransferases with a carboxy group as acceptor.)
PF3D7_0302100	serine/threonine protein kinase	SRPK1	10	1	9	Not Detected	36.6491	42.5163	32.1774	37.1143	2.4443	281	0.921678	10	13.4801	5.061	15.831	11.4573	2.66944	660	0.813526	9	24.2858	-1.75803	0.525798	-3.34354	0.000827174	0.00482584			TR 50	NO	null	null	GO:0005524, GO:0004672	ATP binding, protein kinase activity	GO:0006468	protein phosphorylation	GO:0005737, GO:0005634	cytoplasm, nucleus	GO:0004674	protein serine/threonine kinase activity	GO:0006468	protein phosphorylation	2.7.11.1 (Non-specific serine/threonine protein kinase)	2.7.11.1 (Non-specific serine/threonine protein kinase)
PF3D7_1318200	glycerol-3-phosphate 1-O-acyltransferase	G3PAT	10	Not Detected	9	Not Detected	36.2592	53.3387	21.5927	37.0635	7.48979	282	0.921399	10	10.784	24.0397	29.6831	21.5023	4.57341	400	0.887097	9	29.2829	-0.727327	0.524167	-1.38759	0.165263	0.305464			TR no protein	NO	null	null	GO:0004366	glycerol-3-phosphate O-acyltransferase activity	GO:0006650	glycerophospholipid metabolic process	GO:0020011	apicoplast	GO:0004366	glycerol-3-phosphate O-acyltransferase activity	null	null	2.3.1.15 (Glycerol-3-phosphate 1-O-acyltransferase)	2.3.1.15 (Glycerol-3-phosphate 1-O-acyltransferase)
PF3D7_1414500	atypical protein kinase, ABC-1 family, putative	ABCk2	10	3	10	Not Detected	36.2592	28.6019	45.7257	36.8623	4.04363	283	0.921119	10	43.1362	29.1007	31.662	34.633	3.52353	265	0.925297	10	35.7476	-0.129218	0.39256	-0.329166	0.74203	0.841491			TR 50	TR no protein	null	null	GO:0016772	transferase activity, transferring phosphorus-containing groups	null	null	null	null	null	null	null	null	1.14.13.- (With NADH or NADPH as one donor, and incorporation of one atom of oxygen.)	2.7.11.- (Protein-serine/threonine kinases.)
PF3D7_0911900	falstatin	ICP	10	8	10	7	42.1075	36.3321	31.754	36.7312	2.44577	284	0.920839	10	24.2641	45.549	43.5352	37.7828	5.53934	239	0.932654	10	37.257	0.0769324	0.380543	0.202165	0.839788	0.907299			NO	NO	null	null	null	null	null	null	GO:0005829, GO:0030430, GO:0031982	cytosol, host cell cytoplasm, vesicle	GO:0004869	cysteine-type endopeptidase inhibitor activity	GO:0048870, GO:0030260	cell motility, entry into host cell	null	null
PF3D7_1142100	conserved Plasmodium protein, unknown function	null	10	4	8	1	35.0895	36.3321	38.5282	36.65	0.820813	285	0.920559	10	2.69601	13.9177	11.8732	9.49567	2.81746	760	0.785229	8	23.0728	-1.80023	0.517939	-3.47575	0.00050942	0.00322415			TR 50	NO	GO:0005737	cytoplasm	null	null	GO:0006457	protein folding	null	null	null	null	null	null	null	null
PF3D7_1342600	myosin A	MyoA	10	10	10	10	38.2086	35.5591	35.9879	36.5852	0.670421	286	0.92028	10	72.7923	41.7532	33.6409	49.3955	9.74124	177	0.950198	10	42.9903	0.39203	0.374735	1.04615	0.29549	0.466045			NO	NO	GO:0016459	myosin complex	GO:0005524, GO:0003774	ATP binding, motor activity	null	null	GO:0070258, GO:0016459, GO:0005886	inner membrane complex, myosin complex, plasma membrane	GO:0005524, GO:0003779, GO:0003774	ATP binding, actin binding, motor activity	null	null	null	null
PF3D7_1008600	zinc finger (CCCH type) protein, putative	null	10	Not Detected	10	Not Detected	37.8187	38.6512	32.6008	36.3569	1.54594	287	0.92	10	45.8322	61.9972	104.88	70.9032	14.3848	117	0.967176	10	53.6301	0.967819	0.372257	2.59987	0.00932585	0.0351612			TR no protein	TR no protein	null	null	GO:0046872	metal ion binding	null	null	null	null	null	null	null	null	null	null
PF3D7_0709300	Cg2 protein, putative	CG2	10	1	10	Not Detected	26.902	47.9275	33.8709	36.2335	5.04874	288	0.91972	10	24.2641	20.244	39.5775	28.0285	4.80911	312	0.911998	10	32.131	-0.367718	0.449405	-0.818234	0.413224	0.585698			TR 50	TR no protein	GO:0016592	mediator complex	GO:0001104	RNA polymerase II transcription cofactor activity	GO:0006357	regulation of transcription from RNA polymerase II promoter	GO:0031910, GO:0020020, GO:0020005	cytostome, food vacuole, symbiont-containing vacuole membrane	null	null	null	null	null	null
PF3D7_1111400	conserved Plasmodium protein, unknown function	null	10	Not Detected	10	Not Detected	30.8008	41.7433	35.9879	36.1773	2.58032	289	0.919441	10	29.6561	29.1007	39.5775	32.7781	2.77891	282	0.920487	10	34.4777	-0.136425	0.377159	-0.361719	0.717562	0.827465			TR no protein	TR no protein	GO:0005737	cytoplasm	GO:0005524	ATP binding	null	null	null	null	null	null	null	null	null	null
PF3D7_1326200	conserved Plasmodium protein, unknown function	null	10	Not Detected	8	Not Detected	25.3425	47.9275	34.7177	35.9959	5.34886	290	0.919161	10	2.69601	16.4482	7.9155	9.01992	3.27264	796	0.775042	8	22.5079	-1.81276	0.595569	-3.04374	0.00233655	0.0114106			TR no protein	NO	null	null	null	null	null	null	null	null	null	null	null	null	null	null
PF3D7_1213400	conserved Plasmodium protein, unknown function	null	10	10	9	9	35.4794	37.8782	33.4475	35.6017	1.0455	291	0.918881	10	13.4801	11.3872	9.89437	11.5872	0.84909	652	0.815789	9	23.5945	-1.61492	0.478751	-3.3732	0.000742991	0.00445071			NO	NO	GO:0005737, GO:0005634	cytoplasm, nucleus	null	null	null	null	null	null	null	null	null	null	null	null
PF3D7_0829600	early transcribed membrane protein 8	ETRAMP8	10	4	8	Not Detected	30.0211	41.7433	34.7177	35.494	2.78108	292	0.918601	10	0	6.32625	13.8521	6.72612	3.26905	1006	0.71562	8	21.1101	-2.27161	0.611584	-3.7143	0.000203764	0.00148863			TR 50	NO	null	null	null	null	null	null	GO:0020005	symbiont-containing vacuole membrane	null	null	null	null	null	null
PF3D7_0931800	proteasome subunit beta type-6, putative	null	10	9	10	8	31.9705	40.9703	32.6008	35.1805	2.36833	293	0.918322	10	37.7442	53.1405	45.5141	45.4662	3.629	197	0.944539	10	40.3234	0.402659	0.347592	1.15843	0.24669	0.407888			NO	NO	GO:0005839	proteasome core complex	GO:0004298	threonine-type endopeptidase activity	GO:0051603	proteolysis involved in cellular protein catabolic process	null	null	null	null	null	null	3.4.25.1 (Proteasome endopeptidase complex)	3.4.25.1 (Proteasome endopeptidase complex)
PF3D7_1462400	conserved Plasmodium protein, unknown function	null	10	Not Detected	8	Not Detected	36.2592	36.3321	32.6008	35.064	1.00577	294	0.918042	10	16.1761	5.061	7.9155	9.71752	2.72118	749	0.788342	8	22.3908	-1.95886	0.540037	-3.62727	0.000286429	0.00198645			TR no protein	NO	GO:0005634	nucleus	null	null	null	null	null	null	null	null	null	null	null	null
PF3D7_1432500	RNA methyltransferase, putative	null	10	Not Detected	10	Not Detected	26.1222	42.5163	36.4112	35.0166	3.90585	295	0.917762	10	48.5282	39.2227	85.0916	57.6142	11.43	150	0.957838	10	46.3154	0.712814	0.411841	1.7308	0.0834874	0.18779			TR no protein	TR no protein	null	null	null	null	null	null	null	null	null	null	null	null	2.1.1.34 (tRNA (guanosine(18)-2'-O)-methyltransferase)	2.1.1.34 (tRNA (guanosine(18)-2'-O)-methyltransferase)
PF3D7_1029900	conserved Plasmodium protein, unknown function	null	10	Not Detected	9	Not Detected	29.2413	40.9703	34.2943	34.8353	2.77336	296	0.917483	10	2.69601	20.244	21.7676	14.9025	4.99622	543	0.846633	9	24.8689	-1.1148	0.526967	-2.11549	0.0343879	0.0975414			TR no protein	NO	GO:0005737, GO:0005664	cytoplasm, nuclear origin of replication recognition complex	GO:0003677	DNA binding	GO:0006260	DNA replication	null	null	null	null	null	null	null	null
PF3D7_0805200	gamete release protein, putative	GAMER	10	7	10	5	46.0063	19.3256	38.5282	34.62	6.48794	297	0.917203	10	45.8322	68.3235	37.5986	50.5848	7.49732	174	0.951047	10	42.6024	0.544952	0.445546	1.22311	0.221288	0.37625			NO	TR 50	null	null	null	null	null	null	GO:0005737, GO:0070258	cytoplasm, inner membrane complex	null	null	GO:0048870	cell motility	null	null
PF3D7_0511500	RNA pseudouridylate synthase, putative	null	10	2	9	Not Detected	33.1401	30.921	39.7983	34.6198	2.17787	298	0.916923	10	13.4801	15.183	25.7254	18.1295	3.12688	464	0.868987	9	26.3746	-0.927202	0.448481	-2.06743	0.0386939	0.105689			TR 50	NO	null	null	GO:0003723, GO:0005515, GO:0009982	RNA binding, protein binding, pseudouridine synthase activity	GO:0001522	pseudouridine synthesis	null	null	null	null	null	null	5.4.99.12 (tRNA pseudouridine(38-40) synthase)	5.4.99.12 (tRNA pseudouridine(38-40) synthase)
PF3D7_1468700	eukaryotic initiation factor 4A	eIF4A	10	10	10	10	48.7355	22.4177	32.6008	34.5846	6.25581	299	0.916643	10	37.7442	21.5092	21.7676	27.007	4.38385	326	0.908036	10	30.7958	-0.404346	0.474411	-0.85231	0.394042	0.566584			NO	NO	null	null	GO:0005524, GO:0003676	ATP binding, nucleic acid binding	null	null	GO:0016281	eukaryotic translation initiation factor 4F complex	GO:0033679, GO:0008026, GO:0000339, GO:0003729, GO:0003743	3'-5' DNA/RNA helicase activity, ATP-dependent helicase activity, RNA cap binding, mRNA binding, translation initiation factor activity	GO:0006446	regulation of translational initiation	3.6.4.12 (DNA helicase)	3.6.4.13 (RNA helicase)
PF3D7_1238300	pre-mRNA-splicing factor CWC22, putative	CWC22	10	1	9	Not Detected	26.902	51.0196	25.4032	34.4416	6.77715	300	0.916364	10	2.69601	7.5915	21.7676	10.685	4.66926	696	0.803339	9	22.5633	-1.62023	0.637806	-2.54031	0.0110753	0.040267			TR 50	NO	null	null	GO:0003723, GO:0005515	RNA binding, protein binding	null	null	GO:0005684	U2-type spliceosomal complex	null	null	GO:0000398	mRNA splicing, via spliceosome	null	null
PF3D7_0507800	conserved Plasmodium protein, unknown function	null	10	4	9	Not Detected	35.8693	33.24	33.4475	34.1856	0.6891	301	0.916084	10	32.3521	11.3872	7.9155	17.2183	6.23232	480	0.86446	9	25.702	-1.07393	0.517384	-2.07568	0.0379233	0.104088			TR 50	NO	GO:0005737	cytoplasm	null	null	null	null	null	null	null	null	null	null	null	null
PF3D7_0112700	28S ribosomal RNA	null	10	Not Detected	10	Not Detected	33.9199	33.24	35.1411	34.1003	0.454097	302	0.915804	10	105.144	260.641	114.775	160.187	41.0732	52	0.985569	10	97.1436	2.23132	0.396822	5.62299	1.87682e-08	3.18672e-07			NO	NO	null	null	null	null	null	null	null	null	null	null	null	null	null	null
PF3D7_1415700	serine C-palmitoyltransferase, putative	null	10	1	9	2	40.5479	33.24	27.9435	33.9105	2.98347	303	0.915524	10	13.4801	15.183	9.89437	12.8525	1.2726	616	0.825976	9	23.3815	-1.36523	0.487489	-2.80054	0.00510176	0.0212419			TR 50	NO	GO:0016020	membrane	GO:0030170	pyridoxal phosphate binding	GO:0009058	biosynthetic process	GO:0020011	apicoplast	GO:0009001	serine O-acetyltransferase activity	null	null	2.3.1.50 (Serine C-palmitoyltransferase)	2.3.1.50 (Serine C-palmitoyltransferase)
PF3D7_1329700	apicoplast calcium binding protein 1	ACBP1	10	Not Detected	6	Not Detected	37.8187	27.0558	36.8346	33.9031	2.80498	304	0.915245	10	0	3.79575	5.93662	3.24412	1.41728	1597	0.548387	6	18.5736	-3.17858	0.710189	-4.47569	7.61667e-06	8.18875e-05	UIS		TR no protein	NO	null	null	GO:0005509	calcium ion binding	null	null	GO:0020011	apicoplast	null	null	null	null	null	null
PF3D7_1232800	conserved Plasmodium protein, unknown function	null	10	Not Detected	10	Not Detected	29.6312	40.1973	31.754	33.8608	2.63479	305	0.914965	10	43.1362	25.305	33.6409	34.0273	4.20582	272	0.923316	10	33.9441	-0.0233687	0.389933	-0.0599301	0.952211	0.97195			NO	NO	null	null	null	null	null	null	null	null	null	null	null	null	null	null
PF3D7_0922200	S-adenosylmethionine synthetase	SAMS	10	10	10	10	35.8693	30.921	34.2943	33.6949	1.19174	306	0.914685	10	78.1844	36.6922	27.7042	47.5269	12.6939	190	0.94652	10	40.6109	0.446315	0.429202	1.03987	0.2984	0.468592			NO	NO	null	null	GO:0005524, GO:0004478	ATP binding, methionine adenosyltransferase activity	GO:0006556	S-adenosylmethionine biosynthetic process	GO:0009986	cell surface	GO:0042803	protein homodimerization activity	GO:0006556, GO:0045454	S-adenosylmethionine biosynthetic process, cell redox homeostasis	2.5.1.6 (Methionine adenosyltransferase)	2.5.1.6 (Methionine adenosyltransferase)
PF3D7_1311600	conserved Plasmodium protein, unknown function	null	10	Not Detected	2	Not Detected	36.2592	27.8289	36.8346	33.6409	2.37663	307	0.914406	10	0	1.26525	0	0.42175	0.344357	3093	0.125071	2	17.0313	-5.25719	1.11857	-4.69991	2.60276e-06	3.13809e-05	UIS		TR no protein	NO	GO:0016020	membrane	null	null	null	null	null	null	null	null	null	null	null	null
PF3D7_1116800	heat shock protein 101	HSP101	10	5	10	Not Detected	39.3783	27.8289	33.4475	33.5516	2.72255	308	0.914126	10	13.4801	26.5702	45.5141	28.5215	7.5924	309	0.912847	10	31.0365	-0.214476	0.460737	-0.465506	0.641569	0.771261			TR 50	TR no protein	null	null	GO:0005524	ATP binding	GO:0019538	protein metabolic process	GO:0097619, GO:0020007	PTEX complex, apical complex	GO:0005515	protein binding	GO:0034214, GO:0009408, GO:0006986, GO:0044053	protein hexamerization, response to heat, response to unfolded protein, translocation of peptides or proteins into host cell cytoplasm	null	null
PF3D7_1205800	high mobility group protein B3, putative	HMGB3	10	1	5	Not Detected	30.4109	31.694	38.5282	33.5444	2.05698	309	0.913846	10	2.69601	2.5305	1.97887	2.40179	0.177009	1846	0.477929	5	17.9731	-3.68184	0.788113	-4.67172	2.98689e-06	3.56977e-05	UIS		TR 50	NO	null	null	GO:0003677, GO:0003682	DNA binding, chromatin binding	null	null	null	null	null	null	null	null	null	null
PF3D7_1332100	conserved Plasmodium membrane protein, unknown function	null	10	Not Detected	10	Not Detected	33.9199	34.7861	31.754	33.4867	0.736231	310	0.913566	10	107.84	65.793	69.2606	80.9647	11.0024	98	0.972552	10	57.2257	1.24231	0.322999	3.84617	0.000119979	0.000928897			TR no protein	TR no protein	GO:0016020	membrane	GO:0003677, GO:0008270	DNA binding, zinc ion binding	GO:0006304, GO:0006310, GO:0006281	DNA modification, DNA recombination, DNA repair	GO:0020011	apicoplast	null	null	null	null	null	null
PF3D7_0406100	V-type proton ATPase subunit B	null	10	9	9	8	50.295	20.0986	29.6371	33.3436	7.27643	311	0.913287	10	35.0482	13.9177	13.8521	20.9393	5.75992	410	0.884267	9	27.1415	-0.732819	0.557053	-1.31553	0.188333	0.336484			NO	NO	GO:0033180	proton-transporting V-type ATPase, V1 domain	GO:0005524, GO:0016820	ATP binding, hydrolase activity, acting on acid anhydrides, catalyzing transmembrane movement of substances	GO:0015991, GO:0046034	ATP hydrolysis coupled proton transport, ATP metabolic process	null	null	GO:0005515, GO:0046961	protein binding, proton-transporting ATPase activity, rotational mechanism	GO:0007035	vacuolar acidification	3.6.3.14 (H(+)-transporting two-sector ATPase)	3.6.3.14 (H(+)-transporting two-sector ATPase)
PF3D7_1211900	non-SERCA-type Ca2+ -transporting P-ATPase	ATP4	10	5	8	6	45.6164	21.6447	32.6008	33.2873	5.65714	312	0.913007	10	5.39202	7.5915	11.8732	8.28559	1.5537	863	0.756084	8	20.7864	-1.96372	0.593211	-3.31033	0.00093187	0.00523805			TR 50	NO	GO:0016021	integral component of membrane	GO:0019829, GO:0015078, GO:0046872, GO:0000166	cation-transporting ATPase activity, hydrogen ion transmembrane transporter activity, metal ion binding, nucleotide binding	GO:0006812	cation transport	null	null	GO:0016887	ATPase activity	GO:0002028, GO:0042493	regulation of sodium ion transport, response to drug	3.6.3.2 (Magnesium-importing ATPase); 3.6.3.8 (Calcium-transporting ATPase)	3.6.3.8 (Calcium-transporting ATPase)
PF3D7_1427100	lipase, putative	null	10	Not Detected	4	Not Detected	31.1907	28.6019	38.9516	32.9147	2.53895	313	0.912727	10	0	3.79575	0	1.26525	1.03307	2465	0.302773	4	17.09	-4.07427	0.892903	-4.56295	5.04408e-06	5.77606e-05	UIS		TR no protein	NO	null	null	null	null	GO:0006629	lipid metabolic process	GO:0020011	apicoplast	null	null	null	null	3.1.1.3 (Triacylglycerol lipase)	3.1.1.3 (Triacylglycerol lipase)
PF3D7_0709200	glutaredoxin-like protein	GLP3	10	Not Detected	9	Not Detected	25.3425	40.1973	33.0242	32.8546	3.50199	314	0.912448	10	29.6561	5.061	15.831	16.8494	5.81202	488	0.862196	9	24.852	-1.04647	0.579669	-1.80529	0.0710289	0.166229			TR no protein	NO	null	null	GO:0009055, GO:0015035	electron carrier activity, protein disulfide oxidoreductase activity	GO:0045454	cell redox homeostasis	GO:0005739	mitochondrion	null	null	null	null	1.11.1.15 (Peroxiredoxin)	1.11.1.15 (Peroxiredoxin)
PF3D7_0218300	apicoplast RNA methyltransferase precursor, putative	null	10	Not Detected	5	Not Detected	28.0716	33.24	35.9879	32.4332	1.89472	315	0.912168	10	0	3.79575	3.95775	2.5845	1.05581	1813	0.487267	5	17.5088	-3.36237	0.74682	-4.50225	6.72364e-06	7.45658e-05	UIS		TR no protein	NO	null	null	GO:0003723, GO:0008173	RNA binding, RNA methyltransferase activity	GO:0006396	RNA processing	GO:0020011	apicoplast	GO:0008989	rRNA (guanine-N1-)-methyltransferase activity	GO:0000027	ribosomal large subunit assembly	2.1.1.- (Methyltransferases.)	2.1.1.- (Methyltransferases.)
PF3D7_1368400	conserved Plasmodium protein, unknown function	null	10	2	10	Not Detected	30.0211	40.9703	26.25	32.4138	3.60449	316	0.911888	10	51.2242	27.8355	29.6831	36.2476	6.12967	252	0.928976	10	34.3307	0.130668	0.413201	0.316233	0.751825	0.846362			TR 50	TR no protein	null	null	null	null	null	null	null	null	null	null	null	null	null	null
PF3D7_1329400	AMP deaminase, putative	null	10	5	8	3	35.0895	33.24	28.7903	32.3733	1.52633	317	0.911608	10	2.69601	11.3872	7.9155	7.33292	2.0623	942	0.733729	8	19.8531	-1.97481	0.561149	-3.51922	0.000432817	0.00283403			TR 50	NO	null	null	GO:0019239	deaminase activity	null	null	null	null	GO:0003876	AMP deaminase activity	GO:0006196	AMP catabolic process	3.5.4.6 (AMP deaminase)	3.5.4.6 (AMP deaminase)
PF3D7_1315400	zinc finger (CCCH type) protein, putative	null	10	6	10	4	34.3098	26.2828	35.9879	32.1935	2.44522	318	0.911329	10	32.3521	22.7745	31.662	28.9295	2.51805	305	0.913978	10	30.5615	-0.192569	0.399202	-0.482384	0.629533	0.760458			NO	TR 50	null	null	GO:0046872, GO:0005515	metal ion binding, protein binding	null	null	null	null	null	null	null	null	null	null
PF3D7_0811300	CCR4-associated factor 1	CAF1	10	3	9	Not Detected	28.8514	31.694	35.9879	32.1778	1.69363	319	0.911049	10	21.5681	16.4482	25.7254	21.2472	2.19056	405	0.885682	9	26.7125	-0.620481	0.425255	-1.45908	0.144543	0.277586			TR 50	NO	GO:0005634	nucleus	GO:0003676	nucleic acid binding	null	null	GO:0030015	CCR4-NOT core complex	null	null	null	null	null	3.1.13.4 (Poly(A)-specific ribonuclease)
PF3D7_1444800	fructose-bisphosphate aldolase	FBPA	10	10	9	10	49.9051	16.2335	30.0604	32.0664	7.97862	320	0.910769	10	13.4801	27.8355	5.93662	15.7507	5.24419	514	0.854839	9	23.9085	-0.960288	0.64342	-1.49247	0.135575	0.265753			NO	NO	null	null	GO:0004332	fructose-bisphosphate aldolase activity	GO:0006096	glycolytic process	GO:0009986, GO:0005737	cell surface, cytoplasm	GO:0003779, GO:0004332	actin binding, fructose-bisphosphate aldolase activity	GO:0008154, GO:0006096	actin polymerization or depolymerization, glycolytic process	4.1.2.13 (Fructose-bisphosphate aldolase)	4.1.2.13 (Fructose-bisphosphate aldolase)
PF3D7_0615900	conserved Plasmodium protein, unknown function	null	10	1	9	Not Detected	33.9199	28.6019	33.4475	31.9898	1.38757	321	0.91049	10	10.784	17.7135	7.9155	12.1377	2.37461	637	0.820034	9	22.0637	-1.31897	0.497272	-2.65242	0.00799174	0.0312808			TR 50	NO	GO:0005634	nucleus	GO:0003824	catalytic activity	null	null	null	null	null	null	null	null	null	null
PF3D7_0624600	SNF2 helicase, putative	ISWI	10	6	9	2	34.3098	23.1907	37.6814	31.7273	3.5745	322	0.91021	10	21.5681	21.5092	15.831	19.6361	1.5535	436	0.87691	9	25.6817	-0.694586	0.452731	-1.53422	0.124977	0.250157			NO	NO	null	null	GO:0005524, GO:0003677, GO:0005515, GO:0008270	ATP binding, DNA binding, protein binding, zinc ion binding	null	null	GO:0005634	nucleus	GO:0008026, GO:0003723	ATP-dependent helicase activity, RNA binding	GO:0006338	chromatin remodeling	3.6.4.12 (DNA helicase)	3.6.4.12 (DNA helicase)
PF3D7_1330400	ER lumen protein retaining receptor 1, putative, unspecified product	null	10	6	8	7	23.393	43.2893	28.3669	31.6831	4.88111	323	0.90993	10	8.08804	10.122	9.89437	9.36813	0.525344	773	0.781551	8	20.5256	-1.69392	0.558581	-3.03254	0.00242504	0.0117298			NO	NO	GO:0016021	integral component of membrane	GO:0046923	ER retention sequence binding	GO:0006621	protein retention in ER lumen	GO:0005783	endoplasmic reticulum	GO:0005046	KDEL sequence binding	GO:0006886	intracellular protein transport	null	null
PF3D7_0322000	peptidyl-prolyl cis-trans isomerase	CYP19A	10	10	10	10	23.0031	29.3749	42.3387	31.5722	4.64487	324	0.90965	10	53.9202	21.5092	31.662	35.6972	7.81495	255	0.928127	10	33.6347	0.124349	0.468403	0.265474	0.790644	0.873478			NO	NO	null	null	GO:0003755	peptidyl-prolyl cis-trans isomerase activity	GO:0006457, GO:0000413	protein folding, protein peptidyl-prolyl isomerization	GO:0005829	cytosol	GO:0016018, GO:0003755	cyclosporin A binding, peptidyl-prolyl cis-trans isomerase activity	GO:0006457	protein folding	5.2.1.8 (Peptidylprolyl isomerase)	5.2.1.8 (Peptidylprolyl isomerase)
PF3D7_0823200	RNA-binding protein, putative	null	10	8	9	8	34.6997	32.467	27.5201	31.5623	1.73207	325	0.909371	10	18.8721	26.5702	21.7676	22.4033	1.83294	386	0.891058	9	26.9828	-0.457347	0.41421	-1.10414	0.26953	0.435709			NO	NO	null	null	GO:0003676, GO:0000166, GO:0005515	nucleic acid binding, nucleotide binding, protein binding	null	null	null	null	GO:0003729	mRNA binding	GO:0006417	regulation of translation	null	null
PF3D7_1021800	schizont egress antigen-1	SEA1	10	Not Detected	9	Not Detected	26.1222	31.694	36.8346	31.5503	2.52562	326	0.909091	10	26.9601	22.7745	13.8521	21.1956	3.15611	406	0.885399	9	26.3729	-0.579058	0.443241	-1.30642	0.19141	0.34006			TR no protein	NO	null	null	null	null	null	null	GO:0020036, GO:0033644, GO:0020005	Maurer's cleft, host cell membrane, symbiont-containing vacuole membrane	null	null	null	null	null	null
PF3D7_1133600	conserved Plasmodium protein, unknown function	null	10	Not Detected	9	Not Detected	17.5448	33.24	43.6088	31.4645	6.18597	327	0.908811	10	13.4801	7.5915	11.8732	10.9816	1.43489	676	0.808998	9	21.2231	-1.54019	0.589961	-2.61066	0.00903685	0.0341762			TR no protein	NO	GO:0005737	cytoplasm	null	null	null	null	null	null	null	null	null	null	null	null
PF3D7_1322600	conserved Plasmodium protein, unknown function	null	10	6	9	Not Detected	21.0537	48.7005	24.133	31.2958	7.14243	328	0.908531	10	5.39202	11.3872	33.6409	16.8067	7.01628	490	0.86163	9	24.0512	-0.852947	0.640538	-1.33161	0.182989	0.328606		UIS	NO	NO	null	null	null	null	null	null	null	null	null	null	null	null	null	null
PF3D7_0103600	ATP-dependent RNA helicase, putative	null	10	Not Detected	8	Not Detected	36.6491	31.694	25.4032	31.2488	2.65691	329	0.908252	10	2.69601	6.32625	19.7887	9.60367	4.24517	758	0.785795	8	20.4262	-1.65456	0.602802	-2.74479	0.00605505	0.0243587			TR no protein	NO	null	null	GO:0005524, GO:0003676	ATP binding, nucleic acid binding	null	null	null	null	null	null	null	null	3.6.4.13 (RNA helicase)	3.6.4.13 (RNA helicase)
PF3D7_0829900	unspecified product	null	10	Not Detected	10	Not Detected	28.8514	34.0131	30.4838	31.1161	1.24369	330	0.907972	10	304.649	177.135	120.711	200.832	44.4209	39	0.989247	10	115.974	2.66557	0.37039	7.19666	6.17066e-13	2.37378e-11	UOS		NO	NO	null	null	null	null	null	null	null	null	null	null	null	null	null	null
PF3D7_0625000	sphingomyelin synthase 1, putative	SMS1	10	Not Detected	5	Not Detected	24.5627	40.1973	27.5201	30.76	3.91529	331	0.907692	10	0	3.79575	3.95775	2.5845	1.05581	1813	0.487267	5	16.6723	-3.27807	0.770081	-4.25678	2.07389e-05	0.000202615	UIS		TR no protein	NO	null	null	null	null	null	null	null	null	null	null	null	null	2.7.8.27 (Sphingomyelin synthase); 3.1.3.4 (Phosphatidate phosphatase)	2.7.8.27 (Sphingomyelin synthase)
PF3D7_1365700	SNARE associated Golgi protein, putative	null	10	4	9	4	36.6491	25.5098	30.0604	30.7398	2.64016	332	0.907413	10	18.8721	21.5092	9.89437	16.7586	2.87041	491	0.861347	9	23.7492	-0.851976	0.476943	-1.78633	0.0740463	0.171176			TR 50	NO	GO:0016021, GO:0005886	integral component of membrane, plasma membrane	null	null	null	null	null	null	null	null	null	null	null	null
PF3D7_0506600	histone deacetylase, putative, pseudogene	null	10	Not Detected	8	Not Detected	25.3425	32.467	34.2943	30.7013	2.22972	333	0.907133	10	2.69601	11.3872	11.8732	8.65217	2.43429	831	0.765139	8	19.6767	-1.69722	0.553666	-3.06541	0.00217369	0.0107679			TR no protein	NO	null	null	null	null	null	null	null	null	null	null	null	null	null	3.5.1.98 (Histone deacetylase)
PF3D7_0927800	cytochrome c oxidase subunit 5B, putative	COX5B	10	5	9	4	29.6312	23.9637	37.6814	30.4254	3.2495	334	0.906853	10	18.8721	11.3872	7.9155	12.7249	2.6396	621	0.824561	9	21.5752	-1.30135	0.51859	-2.5094	0.0120938	0.042743			TR 50	NO	GO:0005740	mitochondrial envelope	GO:0004129	cytochrome-c oxidase activity	null	null	null	null	null	null	null	null	1.9.3.1 (Cytochrome-c oxidase)	1.9.3.1 (Cytochrome-c oxidase)
PF3D7_0802800	serine/threonine protein phosphatase 2B catalytic subunit A	CNA	10	8	10	7	28.0716	27.0558	35.9879	30.3718	2.30522	335	0.906573	10	29.6561	29.1007	17.8099	25.5222	3.15129	340	0.904075	10	27.947	-0.25146	0.420036	-0.598663	0.549397	0.703389			NO	NO	null	null	GO:0016787	hydrolase activity	null	null	GO:0005955, GO:0005737	calcineurin complex, cytoplasm	GO:0004723	calcium-dependent protein serine/threonine phosphatase activity	GO:0006470	protein dephosphorylation	3.1.3.16 (Protein-serine/threonine phosphatase)	3.1.3.16 (Protein-serine/threonine phosphatase)
PF3D7_0803400	DNA repair and recombination protein RAD54, putative	RAD54	10	Not Detected	10	Not Detected	33.9199	26.2828	29.6371	29.9466	1.80451	336	0.906294	10	83.5764	61.9972	51.4507	65.6748	7.7195	125	0.964912	10	47.8107	1.09935	0.338103	3.25152	0.0011479	0.00626634			TR no protein	TR no protein	null	null	GO:0005524, GO:0003677	ATP binding, DNA binding	null	null	null	null	GO:0003684	damaged DNA binding	GO:0000724	double-strand break repair via homologous recombination	3.6.4.12 (DNA helicase)	3.6.4.- (Acting on acid anhydrides; involved in cellular and subcellular movement.)
PF3D7_0914000	pseudouridylate synthase, putative	null	10	Not Detected	5	Not Detected	28.8514	20.8716	39.7983	29.8405	4.4793	337	0.906014	10	2.69601	1.26525	3.95775	2.63967	0.635045	1772	0.498868	5	16.2401	-3.48234	0.821381	-4.23962	2.23903e-05	0.000216176	UIS		TR no protein	NO	null	null	GO:0003723, GO:0009982	RNA binding, pseudouridine synthase activity	GO:0001522	pseudouridine synthesis	GO:0020011	apicoplast	null	null	null	null	4.2.1.70 (Pseudouridylate synthase)	4.2.1.70 (Pseudouridylate synthase)
PF3D7_1016100	conserved Plasmodium protein, unknown function	null	10	Not Detected	10	Not Detected	21.8335	36.3321	31.3306	29.8321	3.47169	338	0.905734	10	24.2641	27.8355	45.5141	32.5379	5.36397	285	0.919638	10	31.185	0.13926	0.431356	0.322842	0.746815	0.843034			TR no protein	TR no protein	GO:0005737, GO:0005576, GO:0016020	cytoplasm, extracellular region, membrane	GO:0046872	metal ion binding	null	null	null	null	null	null	null	null	null	null
PF3D7_1222500	diphthine--ammonia ligase, putative	DPH6	10	9	9	3	24.1728	37.1052	27.9435	29.7405	3.13522	339	0.905455	10	8.08804	13.9177	9.89437	10.6334	1.40681	697	0.803056	9	20.1869	-1.39297	0.525543	-2.65053	0.00803666	0.0314067		UIS	NO	NO	null	null	null	null	null	null	null	null	GO:0017178	diphthine-ammonia ligase activity	GO:0017183	peptidyl-diphthamide biosynthetic process from peptidyl-histidine	6.3.1.14 (Diphthine--ammonia ligase)	6.3.1.14 (Diphthine--ammonia ligase)
PF3D7_1110800	conserved Plasmodium protein, unknown function	null	10	Not Detected	6	Not Detected	33.53	31.694	23.7096	29.6445	2.46126	340	0.905175	10	2.69601	6.32625	1.97887	3.66704	1.0987	1482	0.580928	6	16.6558	-2.79499	0.694239	-4.02598	5.67392e-05	0.000481696	UIS		TR no protein	NO	null	null	GO:0005515	protein binding	null	null	null	null	null	null	null	null	null	null
PF3D7_1329500	conserved Plasmodium protein, unknown function	null	10	Not Detected	9	Not Detected	26.1222	27.0558	35.1411	29.4397	2.33795	341	0.904895	10	10.784	15.183	19.7887	15.2519	2.12261	529	0.850594	9	22.3458	-0.918834	0.474204	-1.93764	0.0526677	0.133954			TR no protein	NO	GO:0005634	nucleus	null	null	null	null	null	null	null	null	null	null	null	null
PF3D7_1464600	serine/threonine protein phosphatase UIS2, putative	UIS2	10	6	9	Not Detected	25.3425	32.467	30.0604	29.29	1.70848	342	0.904615	10	13.4801	12.6525	7.9155	11.3493	1.41537	661	0.813243	9	20.3197	-1.34471	0.505539	-2.65994	0.00781537	0.0306881		UIS	NO	NO	null	null	GO:0016787	hydrolase activity	null	null	null	null	null	null	GO:0006470	protein dephosphorylation	3.1.3.16 (Protein-serine/threonine phosphatase)	3.1.3.16 (Protein-serine/threonine phosphatase)
PF3D7_1024100	conserved Plasmodium protein, unknown function	null	10	7	9	Not Detected	34.6997	30.1479	22.8629	29.2368	2.81464	343	0.904336	10	8.08804	20.244	7.9155	12.0825	3.33216	640	0.819185	9	20.6597	-1.16116	0.543161	-2.13779	0.0325341	0.0938509		UIS	NO	NO	GO:0005737, GO:0005634	cytoplasm, nucleus	null	null	null	null	null	null	null	null	null	null	null	null
PF3D7_0629700	SET domain protein, putative	SET1	10	1	9	Not Detected	35.4794	26.2828	25.8266	29.1963	2.56734	344	0.904056	10	10.784	10.122	15.831	12.2457	1.47199	636	0.820317	9	20.721	-1.25523	0.506239	-2.47953	0.0131557	0.0462045			TR 50	NO	null	null	GO:0005515, GO:0008270	protein binding, zinc ion binding	null	null	null	null	GO:0019904	protein domain specific binding	null	null	2.1.1.43 (Histone-lysine N-methyltransferase)	2.1.1.43 (Histone-lysine N-methyltransferase)
PF3D7_0108700	secreted ookinete protein, putative	PSOP24	10	5	9	1	31.1907	21.6447	33.8709	28.9021	3.02943	345	0.903776	10	10.784	16.4482	11.8732	13.0352	1.41683	611	0.827391	9	20.9686	-1.10076	0.502762	-2.18942	0.0285663	0.0855598			TR 50	NO	GO:0016020, GO:0005634	membrane, nucleus	null	null	null	null	null	null	null	null	null	null	null	null
PF3D7_1310700	RNA-binding protein, putative	null	10	10	10	10	29.6312	32.467	24.5564	28.8849	1.88927	346	0.903497	10	97.0564	25.305	31.662	51.3411	18.7232	169	0.952462	10	40.113	0.776943	0.521105	1.49095	0.135974	0.266323			NO	NO	null	null	GO:0003676, GO:0000166	nucleic acid binding, nucleotide binding	null	null	null	null	null	null	null	null	null	null
PF3D7_0917900	heat shock protein 70	HSP70-2	10	10	8	10	30.0211	19.3256	37.258	28.8682	4.25283	347	0.903217	10	5.39202	12.6525	11.8732	9.97259	1.87901	733	0.792869	8	19.4204	-1.45338	0.564119	-2.57637	0.00998437	0.0369647			NO	NO	null	null	null	null	null	null	GO:0005783	endoplasmic reticulum	null	null	null	null	null	null
PF3D7_1238500	conserved Plasmodium protein, unknown function	null	10	1	9	Not Detected	27.2919	35.5591	23.7096	28.8535	2.86479	348	0.902937	10	21.5681	17.7135	33.6409	24.3075	3.91715	364	0.897284	9	26.5805	-0.250982	0.447508	-0.560844	0.574904	0.718484			TR 50	NO	GO:0005737, GO:0016459	cytoplasm, myosin complex	GO:0005524, GO:0003779, GO:0005516, GO:0003774	ATP binding, actin binding, calmodulin binding, motor activity	null	null	null	null	null	null	null	null	null	null
PF3D7_1348100	GTPase, putative	null	10	Not Detected	9	Not Detected	29.2413	31.694	25.4032	28.7795	1.49469	349	0.902657	10	10.784	11.3872	17.8099	13.3271	1.83561	595	0.831919	9	21.0533	-1.09549	0.485697	-2.2555	0.0241022	0.0748731			TR no protein	NO	null	null	GO:0005525	GTP binding	GO:0015031, GO:0007264	protein transport, small GTPase mediated signal transduction	null	null	GO:0005525, GO:0003924	GTP binding, GTPase activity	GO:0007264	small GTPase mediated signal transduction	3.6.5.2 (Small monomeric GTPase)	3.6.5.2 (Small monomeric GTPase)
PF3D7_0528500	F-actin-capping protein subunit alpha, putative	CPalpha	10	Not Detected	8	Not Detected	23.7829	36.3321	25.8266	28.6472	3.17412	350	0.902378	10	2.69601	8.85675	11.8732	7.80867	2.20501	903	0.744765	8	18.2279	-1.75932	0.58445	-3.01022	0.00261062	0.0123841			TR no protein	NO	GO:0008290, GO:0071203	F-actin capping protein complex, WASH complex	GO:0003779	actin binding	GO:0030036, GO:0051016	actin cytoskeleton organization, barbed-end actin filament capping	null	null	GO:0051015	actin filament binding	null	null	null	null
PF3D7_0814600	conserved Plasmodium protein, unknown function	null	10	10	10	10	28.8514	27.8289	29.2137	28.6313	0.338544	351	0.902098	10	94.3604	39.2227	51.4507	61.678	13.6503	135	0.962083	10	45.1546	1.05578	0.398711	2.64798	0.00809743	0.0314956			NO	NO	null	null	GO:0005524, GO:0016740	ATP binding, transferase activity	null	null	null	null	null	null	null	null	null	null
PF3D7_1455800	LCCL domain-containing protein	CCp2	10	Not Detected	10	Not Detected	26.902	17.7796	41.0685	28.5833	5.53201	352	0.901818	10	83.5764	63.2625	87.0704	77.9698	6.06045	106	0.970289	10	53.2766	1.40777	0.39336	3.57884	0.000345127	0.00232795			TR no protein	TR no protein	null	null	null	null	GO:0007155	cell adhesion	GO:0044312, GO:0020003	crystalloid, symbiont-containing vacuole	null	null	null	null	null	null
PF3D7_1031500	DEAD/DEAH box helicase, putative	null	10	Not Detected	9	Not Detected	34.3098	25.5098	25.8266	28.5487	2.35313	353	0.901538	10	21.5681	18.9787	31.662	24.0696	3.15909	370	0.895586	9	26.3092	-0.264007	0.434189	-0.608045	0.543157	0.699589			TR no protein	NO	null	null	GO:0005524, GO:0003676	ATP binding, nucleic acid binding	null	null	null	null	null	null	null	null	3.6.4.13 (RNA helicase)	3.6.4.13 (RNA helicase)
PF3D7_1126500	conserved Plasmodium protein, unknown function	null	10	1	9	Not Detected	25.3425	30.1479	30.0604	28.5169	1.29615	354	0.901259	10	18.8721	16.4482	23.7465	19.6889	1.75224	435	0.877193	9	24.1029	-0.541377	0.435026	-1.24447	0.213327	0.367023			TR 50	NO	null	null	GO:0005515	protein binding	null	null	null	null	null	null	null	null	null	null
PF3D7_1472200	histone deacetylase, putative	HDA1	10	3	9	Not Detected	24.1728	32.467	28.3669	28.3356	1.95501	355	0.900979	10	26.9601	15.183	7.9155	16.6862	4.53062	492	0.861064	9	22.5109	-0.8023	0.502745	-1.59584	0.110525	0.228682			TR 50	NO	GO:0016020	membrane	null	null	null	null	GO:0000118	histone deacetylase complex	GO:0004407	histone deacetylase activity	GO:0006325, GO:0006355	chromatin organization, regulation of transcription, DNA-templated	3.5.1.98 (Histone deacetylase)	3.5.1.98 (Histone deacetylase)
PF3D7_1345000	conserved Plasmodium protein, unknown function	null	10	Not Detected	9	Not Detected	19.4942	44.0624	20.7459	28.1008	6.52295	356	0.900699	10	8.08804	13.9177	15.831	12.6123	1.90126	624	0.823713	9	20.3565	-1.0831	0.577296	-1.87616	0.0606333	0.148125			TR no protein	NO	null	null	GO:0005515, GO:0008270	protein binding, zinc ion binding	null	null	null	null	null	null	null	null	null	null
PF3D7_0417100	mRNA-binding protein PUF2	PUF2	10	6	8	Not Detected	29.6312	29.3749	24.5564	27.8542	1.34765	357	0.90042	10	10.784	7.5915	11.8732	10.0829	1.04902	723	0.795699	8	18.9685	-1.48528	0.525886	-2.82435	0.00473772	0.019973		UIS	NO	NO	null	null	GO:0003723	RNA binding	null	null	GO:0005737	cytoplasm	GO:0003723	RNA binding	GO:0017148	negative regulation of translation	null	null
PF3D7_1317200	AP2 domain transcription factor, putative	ApiAP2	10	Not Detected	10	Not Detected	29.6312	22.4177	31.3306	27.7932	2.23078	358	0.90014	10	70.0963	55.671	61.3451	62.3708	3.42578	133	0.962649	10	45.082	1.13025	0.333442	3.38966	0.000699788	0.00424354			TR no protein	TR no protein	null	null	GO:0003700	sequence-specific DNA binding transcription factor activity	GO:0006355	regulation of transcription, DNA-templated	null	null	GO:0043565	sequence-specific DNA binding	null	null	null	2.7.11.1 (Non-specific serine/threonine protein kinase)
PF3D7_1215500	conserved Plasmodium protein, unknown function	null	9	Not Detected	8	Not Detected	17.5448	37.8782	27.0967	27.5066	4.79555	359	0.89986	9	0	12.6525	9.89437	7.51562	3.13635	927	0.737974	8	17.5111	-1.68025	0.669638	-2.50919	0.0121007	0.042743			NO	NO	null	null	null	null	null	null	null	null	null	null	null	null	null	null
PF3D7_0927900	phosphatidylserine decarboxylase	PSD	9	7	8	5	18.7144	31.694	31.754	27.3875	3.54078	360	0.89958	9	10.784	12.6525	1.97887	8.47181	2.68706	843	0.761743	8	17.9296	-1.61756	0.625132	-2.58755	0.00966609	0.0361122			NO	NO	null	null	GO:0004609	phosphatidylserine decarboxylase activity	GO:0008654	phospholipid biosynthetic process	GO:0005783, GO:0016020	endoplasmic reticulum, membrane	null	null	null	null	4.1.1.65 (Phosphatidylserine decarboxylase)	4.1.1.65 (Phosphatidylserine decarboxylase)
PF3D7_0506900	rhomboid protease ROM4	ROM4	9	10	9	7	33.1401	20.0986	28.7903	27.343	3.13018	361	0.899301	9	24.2641	15.183	13.8521	17.7664	2.67116	472	0.866723	9	22.5547	-0.670495	0.482559	-1.38946	0.164693	0.305098			NO	NO	GO:0016021	integral component of membrane	GO:0004252	serine-type endopeptidase activity	null	null	GO:0005886	plasma membrane	null	null	GO:0006465	signal peptide processing	3.4.21.105 (Rhomboid protease)	3.4.21.105 (Rhomboid protease)
PF3D7_1329100	myosin C	MyoC	9	8	9	7	28.4615	20.8716	32.1774	27.1702	2.71643	362	0.899021	9	13.4801	15.183	13.8521	14.1717	0.42206	563	0.840973	9	20.671	-0.926581	0.488754	-1.8958	0.0579861	0.14435			NO	NO	GO:0016459	myosin complex	GO:0005524, GO:0005525, GO:0003774, GO:0005515	ATP binding, GTP binding, motor activity, protein binding	GO:0007264	small GTPase mediated signal transduction	GO:0016459	myosin complex	GO:0000146	microfilament motor activity	GO:0030048, GO:0007010	actin filament-based movement, cytoskeleton organization	null	null
PF3D7_0405300	liver specific protein 2, putative	LISP2	9	Not Detected	10	Not Detected	19.8841	37.1052	24.133	27.0408	4.22907	363	0.898741	9	51.2242	53.1405	23.7465	42.7037	7.75243	211	0.940577	10	34.8722	0.674126	0.45295	1.4883	0.136672	0.267052			NO	TR no protein	null	null	null	null	null	null	GO:0042025, GO:0020003	host cell nucleus, symbiont-containing vacuole	null	null	null	null	null	null
PF3D7_1030900	28 kDa ookinete surface protein	P28	9	Not Detected	10	Not Detected	31.1907	19.3256	30.4838	27	3.13751	364	0.898462	9	37.7442	21.5092	15.831	25.0281	5.36105	352	0.900679	10	26.0141	-0.164586	0.471455	-0.349102	0.727013	0.832514			NO	TR no protein	GO:0009986, GO:0016020	cell surface, membrane	GO:0005515	protein binding	null	null	GO:0016020	membrane	null	null	null	null	null	null
PF3D7_1354800	metacaspase 1	MCA1	9	Not Detected	9	5	26.5121	27.0558	27.0967	26.8882	0.153854	365	0.898182	9	21.5681	15.183	29.6831	22.1447	3.42581	393	0.889078	9	24.5165	-0.308036	0.439662	-0.70062	0.48354	0.646263			NO	NO	null	null	GO:0004197, GO:0005515	cysteine-type endopeptidase activity, protein binding	GO:0006508	proteolysis	null	null	GO:0004197	cysteine-type endopeptidase activity	GO:0006915, GO:0006508	apoptotic process, proteolysis	3.4.22.- (Cysteine endopeptidases.)	3.4.22.- (Cysteine endopeptidases.)
PF3D7_0108800	conserved Plasmodium protein, unknown function	null	9	1	10	4	19.1043	31.694	29.6371	26.8118	3.1837	366	0.897902	9	24.2641	30.366	21.7676	25.4659	2.0852	342	0.903509	10	26.1388	-0.0426517	0.442005	-0.0964959	0.923127	0.954217			NO	TR 50	GO:0016021, GO:0005743	integral component of membrane, mitochondrial inner membrane	GO:0005215	transporter activity	GO:0006810	transport	null	null	null	null	null	null	null	null
PF3D7_0506500	conserved Plasmodium protein, unknown function	null	9	1	8	Not Detected	28.4615	24.7368	27.0967	26.765	0.888317	367	0.897622	9	8.08804	13.9177	3.95775	8.65451	2.35896	829	0.765705	8	17.7098	-1.52196	0.567034	-2.68406	0.00727333	0.0288357			NO	NO	GO:0005737, GO:0016459	cytoplasm, myosin complex	GO:0005524, GO:0003779, GO:0005516, GO:0003774	ATP binding, actin binding, calmodulin binding, motor activity	null	null	null	null	null	null	null	null	null	null
PF3D7_0418500	trafficking protein particle complex subunit 3, putative	BET3	9	7	7	3	21.8335	23.1907	33.8709	26.2984	3.10799	368	0.897343	9	13.4801	2.5305	1.97887	5.99648	3.05793	1087	0.692699	7	16.1474	-2.2824	0.707528	-3.22588	0.00125587	0.0067806			NO	NO	GO:0030008	TRAPP complex	null	null	null	null	GO:0005794	Golgi apparatus	GO:0005215	transporter activity	GO:0006888	ER to Golgi vesicle-mediated transport	null	null
PF3D7_1329600	conserved Plasmodium protein, unknown function	null	9	3	8	Not Detected	29.6312	25.5098	23.7096	26.2835	1.43102	369	0.897063	9	0	21.5092	3.95775	8.489	5.39673	842	0.762026	8	17.3863	-1.42036	0.74404	-1.90899	0.0562636	0.140631			NO	NO	GO:0005737	cytoplasm	GO:0000166	nucleotide binding	null	null	null	null	null	null	null	null	null	null
PF3D7_1143100	AP2 domain transcription factor AP2-O, putative	AP2-O	9	2	9	Not Detected	23.393	24.7368	30.4838	26.2045	1.77549	370	0.896783	9	18.8721	15.183	13.8521	15.9691	1.22597	508	0.856537	9	21.0868	-0.729623	0.468093	-1.55871	0.119064	0.241264			NO	NO	null	null	GO:0003700	sequence-specific DNA binding transcription factor activity	GO:0006355	regulation of transcription, DNA-templated	GO:0005634	nucleus	null	null	null	null	null	null
PF3D7_1116500	folate transporter 2	FT2	9	2	9	3	24.1728	29.3749	24.9798	26.1758	1.3198	371	0.896503	9	13.4801	10.122	11.8732	11.8251	0.791748	648	0.816921	9	19.0005	-1.15692	0.502672	-2.30155	0.0213608	0.0676126			NO	NO	GO:0016021	integral component of membrane	null	null	null	null	GO:0005886	plasma membrane	GO:0008517	folic acid transporter activity	null	null	null	null
PF3D7_0212600	secreted protein with altered thrombospondin repeat domain	SPATR	9	9	9	Not Detected	28.4615	22.4177	27.0967	25.992	1.49423	372	0.896224	9	10.784	13.9177	13.8521	12.8513	0.844094	617	0.825693	9	19.4216	-0.987548	0.490195	-2.0146	0.0439464	0.11609		UIS	NO	NO	null	null	null	null	null	null	GO:0009986, GO:0020009, GO:0020008	cell surface, microneme, rhoptry	null	null	GO:0016337	single organismal cell-cell adhesion	null	null
PF3D7_0217100	ATP synthase F1, alpha subunit	null	9	9	10	8	33.1401	13.9144	30.4838	25.8461	4.91117	373	0.895944	9	59.3123	45.549	37.5986	47.4866	5.17873	191	0.946237	10	36.6664	0.833828	0.4411	1.89034	0.0587126	0.14557			NO	NO	GO:0045261	proton-transporting ATP synthase complex, catalytic core F(1)	GO:0005524, GO:0046933, GO:0046961	ATP binding, proton-transporting ATP synthase activity, rotational mechanism, proton-transporting ATPase activity, rotational mechanism	GO:0015991, GO:0015986	ATP hydrolysis coupled proton transport, ATP synthesis coupled proton transport	GO:0005739	mitochondrion	null	null	null	null	3.6.3.14 (H(+)-transporting two-sector ATPase)	3.6.3.14 (H(+)-transporting two-sector ATPase)
PF3D7_1118600	histone acetyltransferase	MYST	9	Not Detected	10	Not Detected	35.0895	17.7796	24.5564	25.8085	4.1119	374	0.895664	9	48.5282	30.366	35.6197	38.1713	4.4058	236	0.933503	10	31.9899	0.513733	0.43131	1.1911	0.233615	0.391799			NO	TR no protein	GO:0005634	nucleus	GO:0016747	transferase activity, transferring acyl groups other than amino-acyl groups	GO:0006355	regulation of transcription, DNA-templated	GO:0005737, GO:0005634	cytoplasm, nucleus	GO:0004402	histone acetyltransferase activity	GO:0043983, GO:0043984, GO:0043981, GO:0043982	histone H4-K12 acetylation, histone H4-K16 acetylation, histone H4-K5 acetylation, histone H4-K8 acetylation	2.3.1.48 (Histone acetyltransferase)	2.3.1.48 (Histone acetyltransferase)
PF3D7_1429600	conserved Plasmodium protein, unknown function	GEXP03	9	Not Detected	8	Not Detected	26.902	23.1907	26.6734	25.5887	0.980448	375	0.895385	9	2.69601	8.85675	11.8732	7.80867	2.20501	903	0.744765	8	16.6987	-1.61355	0.573824	-2.81192	0.00492469	0.0206904			NO	NO	GO:0016020	membrane	null	null	null	null	null	null	null	null	null	null	null	null
PF3D7_0622800	leucine--tRNA ligase, putative	null	9	9	10	7	35.0895	20.8716	20.7459	25.569	3.88684	376	0.895105	9	29.6561	29.1007	51.4507	36.7359	6.00874	247	0.93039	10	31.1525	0.50346	0.44664	1.12722	0.259651	0.422517			NO	NO	null	null	GO:0005524, GO:0002161, GO:0004812	ATP binding, aminoacyl-tRNA editing activity, aminoacyl-tRNA ligase activity	GO:0006418	tRNA aminoacylation for protein translation	GO:0005737	cytoplasm	GO:0004823	leucine-tRNA ligase activity	GO:0006429	leucyl-tRNA aminoacylation	6.1.1.4 (Leucine--tRNA ligase)	6.1.1.4 (Leucine--tRNA ligase)
PF3D7_0705500	inositol-phosphate phosphatase, putative	null	9	1	8	Not Detected	26.1222	20.0986	30.4838	25.5682	2.45824	377	0.894825	9	10.784	7.5915	9.89437	9.4233	0.776677	768	0.782965	8	17.4958	-1.46718	0.553959	-2.64854	0.00808398	0.0314956			NO	NO	null	null	GO:0042578	phosphoric ester hydrolase activity	GO:0046856	phosphatidylinositol dephosphorylation	null	null	null	null	null	null	3.1.3.25 (Inositol-phosphate phosphatase)	3.1.3.25 (Inositol-phosphate phosphatase)
PF3D7_0320600	conserved Plasmodium protein, unknown function	null	9	Not Detected	10	Not Detected	21.8335	29.3749	25.4032	25.5372	1.77837	378	0.894545	9	18.8721	43.0185	53.4296	38.4401	8.35699	234	0.934069	10	31.9886	0.62551	0.433509	1.4429	0.149049	0.284023			NO	TR no protein	GO:0005737	cytoplasm	null	null	null	null	null	null	null	null	null	null	null	null
PF3D7_0934400	AP2 domain transcription factor, putative	ApiAP2	9	Not Detected	8	Not Detected	33.1401	12.3684	30.9072	25.4719	5.37532	379	0.894266	9	18.8721	5.061	5.93662	9.95657	3.64559	735	0.792303	8	17.7142	-1.448	0.677563	-2.13707	0.0325924	0.0938509			NO	NO	null	null	GO:0003700	sequence-specific DNA binding transcription factor activity	GO:0006355	regulation of transcription, DNA-templated	null	null	null	null	null	null	null	null
PF3D7_1409100	aldo-keto reductase, putative	null	9	1	9	Not Detected	28.4615	25.5098	21.1693	25.0469	1.72915	380	0.893986	9	16.1761	11.3872	19.7887	15.784	1.98671	512	0.855405	9	20.4155	-0.692702	0.484741	-1.42902	0.153	0.289091			NO	NO	null	null	null	null	null	null	GO:0020011	apicoplast	GO:0016491	oxidoreductase activity	null	null	1.1.1.21 (Aldehyde reductase)	1.1.1.21 (Aldehyde reductase)
PF3D7_0706700	DNA mismatch repair protein MSH2, putative	MSH2-2	9	Not Detected	10	Not Detected	27.6818	22.4177	24.9798	25.0264	1.2409	381	0.893706	9	29.6561	35.427	29.6831	31.5887	1.56697	291	0.91794	10	28.3076	0.341171	0.387142	0.881256	0.378179	0.551586			NO	TR no protein	null	null	GO:0005524, GO:0030983	ATP binding, mismatched DNA binding	GO:0006298	mismatch repair	null	null	null	null	GO:0006298	mismatch repair	null	null
PF3D7_0203000	repetitive organellar protein, putative	ROPE	9	2	9	Not Detected	22.6133	33.24	19.0524	24.9686	3.47955	382	0.893427	9	24.2641	12.6525	15.831	17.5825	2.82875	474	0.866157	9	21.2755	-0.539779	0.502574	-1.07403	0.28281	0.450375			NO	NO	null	null	null	null	null	null	GO:0020008	rhoptry	null	null	null	null	null	null
PF3D7_1458100	protein PET117, putative	PET117	9	7	6	7	21.0537	30.921	22.4395	24.8047	2.51821	383	0.893147	9	2.69601	1.26525	5.93662	3.29929	1.12826	1576	0.554329	6	14.052	-2.90304	0.771696	-3.76189	0.000168635	0.00126194			NO	NO	GO:0016020	membrane	null	null	null	null	GO:0005739	mitochondrion	null	null	null	null	null	null
PF3D7_1423300	serine/threonine protein phosphatase 7	PP7	9	7	9	6	22.6133	22.4177	29.2137	24.7482	1.8236	384	0.892867	9	21.5681	17.7135	17.8099	19.0305	1.03623	448	0.873514	9	21.8893	-0.398094	0.450494	-0.883682	0.376868	0.550511			NO	NO	null	null	GO:0005509, GO:0016787, GO:0005515	calcium ion binding, hydrolase activity, protein binding	null	null	GO:0005737, GO:0005634	cytoplasm, nucleus	GO:0004722	protein serine/threonine phosphatase activity	GO:0006470	protein dephosphorylation	3.1.3.16 (Protein-serine/threonine phosphatase)	3.1.3.16 (Protein-serine/threonine phosphatase)
PF3D7_1238000	COPI associated protein, putative	null	9	9	9	9	27.6818	23.1907	23.2863	24.7196	1.20951	385	0.892587	9	2.69601	13.9177	17.8099	11.4745	3.69937	658	0.814092	9	18.0971	-1.01389	0.551138	-1.83963	0.0658232	0.157489			NO	NO	GO:0016021, GO:0005886	integral component of membrane, plasma membrane	null	null	null	null	null	null	null	null	null	null	null	null
PF3D7_0107300	conserved Plasmodium protein, unknown function	null	9	3	7	Not Detected	21.4436	30.921	21.5927	24.6524	2.55936	386	0.892308	9	8.08804	1.26525	5.93662	5.09664	1.6443	1205	0.65931	7	14.8745	-2.38962	0.70563	-3.38651	0.00070787	0.00427151			NO	NO	null	null	null	null	null	null	null	null	null	null	null	null	null	null
PF3D7_1132100	RNA-binding protein, putative	null	9	1	9	4	23.7829	24.7368	25.4032	24.641	0.383901	387	0.892028	9	24.2641	7.5915	7.9155	13.257	4.49427	602	0.829938	9	18.949	-0.994674	0.550493	-1.80688	0.0707811	0.165807			NO	NO	GO:0005737, GO:0005634	cytoplasm, nucleus	GO:0003723, GO:0003676, GO:0000166	RNA binding, nucleic acid binding, nucleotide binding	null	null	null	null	null	null	null	null	null	null
PF3D7_0507900	conserved Plasmodium protein, unknown function	null	9	Not Detected	5	Not Detected	24.5627	25.5098	23.7096	24.594	0.424491	388	0.891748	9	0	0	5.93662	1.97887	1.61574	2048	0.42077	5	13.2865	-3.56204	0.905385	-3.93428	8.34467e-05	0.000678039			NO	NO	GO:0016021, GO:0005886	integral component of membrane, plasma membrane	null	null	GO:0006810	transport	null	null	null	null	null	null	null	null
PF3D7_1251300	thymidylate kinase	TMK	9	8	10	5	23.7829	18.5526	31.3306	24.5554	3.02827	389	0.891469	9	113.233	63.2625	63.324	79.9396	13.5918	100	0.971986	10	52.2475	1.65176	0.385484	4.2849	1.8282e-05	0.000182969			NO	TR 50	null	null	GO:0005524, GO:0004798	ATP binding, thymidylate kinase activity	GO:0006233	dTDP biosynthetic process	null	null	GO:0004798	thymidylate kinase activity	GO:0006235, GO:0006227	dTTP biosynthetic process, dUDP biosynthetic process	2.7.4.9 (dTMP kinase)	2.7.4.9 (dTMP kinase)
PF3D7_0214700	conserved Plasmodium protein, unknown function	null	9	Not Detected	10	Not Detected	21.0537	28.6019	23.7096	24.4551	1.80496	390	0.891189	9	24.2641	30.366	37.5986	30.7429	3.14673	294	0.917091	10	27.599	0.352081	0.40446	0.870498	0.384028	0.558199			NO	TR no protein	GO:0016020	membrane	null	null	null	null	null	null	null	null	null	null	null	null
PF3D7_1244600	ADP-ribosylation factor GTPase-activating protein, putative	ARFGAP	9	10	6	7	27.2919	19.3256	26.25	24.2891	2.04119	391	0.890909	9	5.39202	1.26525	3.95775	3.53834	0.987645	1516	0.571307	6	13.9137	-2.87762	0.763825	-3.76739	0.000164964	0.00123823			NO	NO	null	null	GO:0008060, GO:0008270	ARF GTPase activator activity, zinc ion binding	GO:0032312	regulation of ARF GTPase activity	null	null	GO:0003677, GO:0005096	DNA binding, GTPase activator activity	null	null	null	null
PF3D7_0309800	YTH domain-containing protein, putative	null	9	4	8	Not Detected	28.4615	18.5526	24.9798	23.998	2.36971	392	0.890629	9	10.784	8.85675	1.97887	7.20656	2.182	953	0.730617	8	15.6023	-1.7209	0.628248	-2.73921	0.00615873	0.0247354			NO	NO	null	null	GO:0003723	RNA binding	null	null	null	null	null	null	null	null	null	null
PF3D7_0831750	Plasmodium exported protein (PHISTa), unknown function, pseudogene	null	9	Not Detected	3	Not Detected	14.0358	18.5526	39.375	23.9878	6.37136	393	0.89035	9	2.69601	0	0	0.898671	0.733762	2655	0.24901	3	12.4432	-4.72236	1.18785	-3.97556	7.02151e-05	0.000583114			NO	NO	null	null	null	null	null	null	null	null	null	null	null	null	null	null
PF3D7_0317100	6-cysteine protein	B9	9	9	7	Not Detected	21.8335	22.4177	27.5201	23.9238	1.47465	394	0.89007	9	8.08804	1.26525	3.95775	4.43701	1.62001	1308	0.630164	7	14.1804	-2.58041	0.725964	-3.55446	0.000378753	0.00252024		UIS	NO	NO	null	null	GO:0005525, GO:0003924, GO:0003743	GTP binding, GTPase activity, translation initiation factor activity	GO:0006413	translational initiation	GO:0005886	plasma membrane	null	null	null	null	null	null
PF3D7_0316100	mitochondrial ribosomal protein L27 precursor, putative	null	9	Not Detected	7	Not Detected	15.5954	27.0558	28.7903	23.8138	3.37999	395	0.88979	9	5.39202	10.122	1.97887	5.83096	1.9277	1101	0.688738	7	14.8224	-1.87811	0.682057	-2.7536	0.00589443	0.0238686			NO	NO	GO:0005840	ribosome	GO:0003735	structural constituent of ribosome	GO:0006412	translation	null	null	null	null	null	null	null	null
PF3D7_0422900	conserved Plasmodium protein, unknown function	null	9	Not Detected	Not Detected	Not Detected	20.6638	27.0558	23.7096	23.8098	1.50716	396	0.88951	9	0	0	0	0	0				11.9049	-5.62649	1.1897	-4.72933	2.2526e-06	2.7975e-05			NO	NO	null	null	GO:0016740	transferase activity	null	null	null	null	null	null	null	null	null	null
PF3D7_0411700	conserved Plasmodium protein, unknown function	null	9	Not Detected	4	Not Detected	14.8156	37.1052	19.0524	23.6577	5.57998	397	0.889231	9	0	0	3.95775	1.31925	1.07716	2408	0.318902	4	12.4885	-3.96996	1.06396	-3.7313	0.000190494	0.00140978			NO	NO	GO:0005737	cytoplasm	null	null	null	null	null	null	null	null	null	null	null	null
PF3D7_1027300	peroxiredoxin	nPrx	9	10	10	9	17.5448	34.7861	18.629	23.6533	4.55212	398	0.888951	9	35.0482	74.6497	53.4296	54.3758	9.34216	159	0.955291	10	39.0146	1.24185	0.448073	2.77153	0.00557928	0.0228381			NO	NO	null	null	GO:0016209, GO:0016491	antioxidant activity, oxidoreductase activity	GO:0055114	oxidation-reduction process	GO:0005634	nucleus	GO:0016491	oxidoreductase activity	GO:0030260	entry into host cell	1.11.1.15 (Peroxiredoxin)	1.11.1.15 (Peroxiredoxin)
PF3D7_0421300	erythrocyte membrane protein 1, PfEMP1	VAR	9	Not Detected	7	Not Detected	28.8514	20.8716	21.1693	23.6308	2.13246	399	0.888671	9	2.69601	2.5305	7.9155	4.38067	1.44361	1322	0.626203	7	14.0057	-2.40609	0.706647	-3.40494	0.000661774	0.00407322			NO	NO	GO:0016021	integral component of membrane	GO:0004872	receptor activity	GO:0009405	pathogenesis	GO:0020002, GO:0020030	host cell plasma membrane, infected host cell surface knob	GO:0050839	cell adhesion molecule binding	GO:0020033, GO:0020035, GO:0020013, GO:0016337	antigenic variation, cytoadherence to microvasculature, mediated by symbiont protein, modulation by symbiont of host erythrocyte aggregation, single organismal cell-cell adhesion	null	null
PF3D7_0815800	vacuolar protein sorting-associated protein 9, putative	VPS9	9	3	8	Not Detected	23.7829	22.4177	24.5564	23.5857	0.510493	400	0.888392	9	13.4801	8.85675	5.93662	9.42448	1.79305	766	0.783531	8	16.5051	-1.35233	0.550849	-2.45499	0.0140889	0.0492012			NO	NO	null	null	null	null	null	null	null	null	null	null	null	null	null	null
PF3D7_0510800	WD repeat-containing protein, putative	null	9	Not Detected	9	Not Detected	21.8335	20.0986	28.7903	23.5741	2.16839	401	0.888112	9	8.08804	8.85675	15.831	10.9253	2.01094	679	0.808149	9	17.2497	-1.1017	0.545123	-2.02101	0.0432792	0.11482			NO	NO	null	null	GO:0005515	protein binding	null	null	null	null	null	null	null	null	null	null
PF3D7_0818700	DNA helicase, putative	null	9	Not Detected	10	Not Detected	26.1222	23.1907	21.1693	23.4941	1.17396	402	0.887832	9	32.3521	30.366	43.5352	35.4178	3.34683	259	0.926995	10	29.4559	0.578904	0.388935	1.48844	0.136636	0.267052			NO	TR no protein	null	null	GO:0005524, GO:0003677	ATP binding, DNA binding	null	null	null	null	null	null	null	null	3.6.4.12 (DNA helicase)	3.6.4.12 (DNA helicase)
PF3D7_0507300	conserved Plasmodium protein, unknown function	null	9	Not Detected	4	1	20.274	24.7368	24.9798	23.3302	1.24901	403	0.887552	9	0	1.26525	3.95775	1.741	0.952855	2166	0.38738	4	12.5356	-3.52905	0.898969	-3.92566	8.64922e-05	0.000693628			NO	NO	null	null	null	null	null	null	null	null	null	null	null	null	null	null
PF3D7_0919500	major facilitator superfamily domain-containing protein, putative	MFS3	9	10	6	Not Detected	26.1222	20.8716	22.8629	23.2856	1.24955	404	0.887273	9	10.784	0	0	3.59468	2.93505	1501	0.575552	6	13.4401	-2.96054	0.885284	-3.34417	0.000825293	0.00482584		UIS	NO	NO	GO:0016021	integral component of membrane	GO:0022857	transmembrane transporter activity	GO:0055085	transmembrane transport	GO:0009986, GO:0005886	cell surface, plasma membrane	null	null	null	null	null	null
PF3D7_1011500	conserved Plasmodium membrane protein, unknown function	null	9	10	9	8	27.6818	16.2335	25.8266	23.2473	2.89656	405	0.886993	9	24.2641	8.85675	7.9155	13.6788	4.32713	580	0.836163	9	18.463	-0.855589	0.574619	-1.48897	0.136496	0.267052			NO	NO	GO:0016021, GO:0005886	integral component of membrane, plasma membrane	null	null	null	null	null	null	null	null	null	null	null	null
PF3D7_0708400	heat shock protein 90	HSP90	9	10	8	10	29.6312	13.9144	25.8266	23.1241	3.86528	406	0.886713	9	2.69601	10.122	7.9155	6.91117	1.7977	984	0.721845	8	15.0176	-1.61662	0.651382	-2.48183	0.0130708	0.0459718			NO	NO	null	null	GO:0005524, GO:0051082	ATP binding, unfolded protein binding	GO:0006457, GO:0006950	protein folding, response to stress	null	null	GO:0016887	ATPase activity	null	null	null	null
PF3D7_1403700	translocation associated membrane protein, putative	TRAM	9	2	9	6	18.3245	28.6019	22.4395	23.122	2.43836	407	0.886434	9	10.784	6.32625	15.831	10.9804	2.24172	677	0.808715	9	17.0512	-1.09574	0.565131	-1.93891	0.0525126	0.133785		UOS	NO	NO	GO:0016021	integral component of membrane	null	null	null	null	GO:0005789	endoplasmic reticulum membrane	null	null	GO:0065002	intracellular protein transmembrane transport	2.3.1.24 (Sphingosine N-acyltransferase)	2.3.1.24 (Sphingosine N-acyltransferase)
PF3D7_0717200	conserved Plasmodium protein, unknown function	null	9	Not Detected	9	Not Detected	25.3425	19.3256	24.5564	23.0748	1.54179	408	0.886154	9	13.4801	15.183	15.831	14.8313	0.572413	544	0.84635	9	18.9531	-0.629882	0.481943	-1.30696	0.191225	0.34006			NO	NO	GO:0016020	membrane	null	null	null	null	null	null	null	null	null	null	null	null
PF3D7_0204700	hexose transporter	HT	9	9	10	10	29.6312	17.7796	21.5927	23.0011	2.85202	409	0.885874	9	59.3123	20.244	21.7676	33.7746	10.4319	274	0.92275	10	28.3879	0.481555	0.516038	0.933177	0.350728	0.525559			NO	NO	GO:0016021	integral component of membrane	GO:0022891	substrate-specific transmembrane transporter activity	GO:0055085	transmembrane transport	GO:0005887	integral component of plasma membrane	GO:0005353, GO:0005355	fructose transmembrane transporter activity, glucose transmembrane transporter activity	GO:0008646, GO:0042493	high-affinity hexose transport, response to drug	null	null
PF3D7_1351000	phosphatidylinositol transfer protein, putative	null	9	1	7	1	18.7144	26.2828	23.7096	22.9023	1.81408	410	0.885594	9	0	6.32625	5.93662	4.08762	1.67129	1393	0.606112	7	13.495	-2.24928	0.698255	-3.22129	0.00127617	0.00686012			NO	NO	GO:0005622	intracellular	null	null	GO:0006810	transport	GO:0005737	cytoplasm	GO:0005548	phospholipid transporter activity	GO:0006810	transport	null	null
PF3D7_1430000	conserved Plasmodium protein, unknown function	null	9	Not Detected	8	Not Detected	16.765	23.9637	27.9435	22.8908	2.67096	411	0.885315	9	5.39202	11.3872	3.95775	6.91234	1.85789	980	0.722977	8	14.9015	-1.59073	0.633463	-2.51116	0.0120335	0.042628			NO	NO	GO:0005737, GO:0016020	cytoplasm, membrane	null	null	null	null	null	null	null	null	null	null	null	null
PF3D7_0407700	conserved Plasmodium protein, unknown function	null	9	1	9	Not Detected	26.5121	15.4605	26.6734	22.882	3.03005	412	0.885035	9	8.08804	12.6525	13.8521	11.5309	1.43369	655	0.814941	9	17.2064	-0.954706	0.549325	-1.73796	0.0822178	0.185707			NO	NO	GO:0005634	nucleus	null	null	GO:0045892, GO:0006351	negative regulation of transcription, DNA-templated, transcription, DNA-templated	null	null	null	null	null	null	null	null
PF3D7_1331600	protein tyrosine phosphatase-like protein, putative	PTPLA	9	Not Detected	10	Not Detected	23.7829	20.0986	24.5564	22.8127	1.1229	413	0.884755	9	37.7442	31.6312	39.5775	36.3176	1.9614	251	0.929259	10	29.5651	0.642375	0.379671	1.69193	0.0906602	0.198581			NO	TR no protein	null	null	null	null	null	null	GO:0005737, GO:0005634	cytoplasm, nucleus	null	null	null	null	3.1.3.48 (Protein-tyrosine-phosphatase)	4.2.1.- (Hydro-lyases.)
PF3D7_0209700	RING zinc finger protein, putative	null	9	Not Detected	10	Not Detected	19.1043	24.7368	24.5564	22.7992	1.50902	414	0.884476	9	37.7442	72.1192	43.5352	51.1329	8.67569	171	0.951896	10	36.966	1.19863	0.397212	3.01761	0.00254772	0.0121796			NO	TR no protein	GO:0005737, GO:0005634	cytoplasm, nucleus	GO:0016874, GO:0005515, GO:0008270	ligase activity, protein binding, zinc ion binding	GO:0006355, GO:0006351, GO:0006512	regulation of transcription, DNA-templated, transcription, DNA-templated, ubiquitin cycle	null	null	null	null	null	null	null	null
PF3D7_1409900	cytidine diphosphate-diacylglycerol synthase	CDS	9	2	8	Not Detected	20.274	25.5098	22.0161	22.6	1.2569	415	0.884196	9	2.69601	12.6525	15.831	10.3932	3.23042	708	0.799943	8	16.4966	-1.01606	0.564423	-1.80017	0.0718338	0.16716			NO	NO	GO:0016020	membrane	GO:0016772	transferase activity, transferring phosphorus-containing groups	null	null	null	null	GO:0004605	phosphatidate cytidylyltransferase activity	GO:0008654	phospholipid biosynthetic process	2.7.7.41 (Phosphatidate cytidylyltransferase)	2.7.7.41 (Phosphatidate cytidylyltransferase)
PF3D7_0508000	6-cysteine protein	P38	9	10	8	4	26.5121	20.0986	21.1693	22.5934	1.61961	416	0.883916	9	10.784	7.5915	7.9155	8.76368	0.82834	817	0.7691	8	15.6785	-1.38999	0.566334	-2.45437	0.0141131	0.049216		UIS	NO	NO	null	null	null	null	null	null	GO:0046658, GO:0009986, GO:0020009	anchored component of plasma membrane, cell surface, microneme	GO:0046812, GO:0005515	host cell surface binding, protein binding	null	null	null	null
PF3D7_1216700	perforin-like protein 2	PLP2	9	Not Detected	9	Not Detected	29.2413	16.2335	22.0161	22.497	3.07224	417	0.883636	9	0	16.4482	23.7465	13.3982	5.73393	591	0.83305	9	17.9476	-0.672448	0.674213	-0.997381	0.318579	0.492678			NO	NO	null	null	null	null	null	null	GO:0016020, GO:0031982	membrane, vesicle	GO:0022829	wide pore channel activity	null	null	null	null
PF3D7_0205900	26S proteasome regulatory subunit RPN1, putative	RPN1	9	9	5	8	24.5627	22.4177	20.3226	22.4343	0.999431	418	0.883357	9	0	2.5305	3.95775	2.16275	0.944854	1971	0.442558	5	12.2985	-3.12563	0.828313	-3.77349	0.000160981	0.00121576			NO	NO	GO:0000502	proteasome complex	GO:0005488, GO:0030234	binding, enzyme regulator activity	GO:0042176	regulation of protein catabolic process	GO:0005838	proteasome regulatory particle	null	null	GO:0006511	ubiquitin-dependent protein catabolic process	null	null
PF3D7_1233800	conserved Plasmodium protein, unknown function	null	9	Not Detected	8	Not Detected	16.3751	35.5591	14.8185	22.2509	5.44542	419	0.883077	9	8.08804	10.122	7.9155	8.70851	0.578484	820	0.768251	8	15.4797	-1.28047	0.640237	-1.99999	0.0455015	0.119524			NO	NO	GO:0016020	membrane	GO:0005524, GO:0003824, GO:0046872	ATP binding, catalytic activity, metal ion binding	GO:0008152	metabolic process	null	null	null	null	null	null	null	null
PF3D7_0719600	60S ribosomal protein L11a, putative	null	9	9	10	9	19.4942	24.7368	22.4395	22.2235	1.23883	420	0.882797	9	148.281	61.9972	106.859	105.712	20.3426	77	0.978495	10	63.9679	2.21573	0.387515	5.71779	1.07919e-08	2.01285e-07			NO	NO	GO:0005840	ribosome	GO:0003735	structural constituent of ribosome	GO:0006412	translation	GO:0022625	cytosolic large ribosomal subunit	GO:0003735	structural constituent of ribosome	GO:0006412	translation	null	null
PF3D7_0410700	ribosome biogenesis GTPase A, putative	RbgA	9	Not Detected	9	Not Detected	24.1728	13.1414	29.2137	22.176	3.87499	421	0.882517	9	18.8721	22.7745	5.93662	15.8611	4.15473	510	0.855971	9	19.0185	-0.466586	0.593741	-0.785841	0.431961	0.601063			NO	NO	null	null	GO:0005525, GO:0017111	GTP binding, nucleoside-triphosphatase activity	null	null	GO:0020011	apicoplast	GO:0005525	GTP binding	null	null	3.6.5.1 (Heterotrimeric G-protein GTPase)	3.6.5.1 (Heterotrimeric G-protein GTPase)
PF3D7_1451200	conserved Plasmodium protein, unknown function	null	9	3	9	Not Detected	26.5121	13.9144	25.8266	22.0844	3.33928	422	0.882238	9	2.69601	24.0397	19.7887	15.5082	5.32564	521	0.852858	9	18.7963	-0.431792	0.616635	-0.700238	0.483778	0.646263			NO	NO	null	null	null	null	null	null	null	null	null	null	null	null	null	null
PF3D7_1133700	FHA domain-containing protein, putative	null	9	Not Detected	10	Not Detected	20.6638	26.2828	19.0524	21.9997	1.78936	423	0.881958	9	10.784	41.7532	23.7465	25.4279	7.33171	345	0.90266	10	23.7138	0.284075	0.512631	0.554151	0.579476	0.722364			NO	TR no protein	null	null	GO:0000166, GO:0005515	nucleotide binding, protein binding	null	null	null	null	null	null	null	null	null	null
PF3D7_0930300	merozoite surface protein 1	MSP1	9	2	9	4	25.3425	17.0065	23.2863	21.8784	2.04714	424	0.881678	9	10.784	31.6312	23.7465	22.0539	4.96207	394	0.888795	9	21.9662	0.0640017	0.491661	0.130174	0.896428	0.939552			NO	NO	GO:0016020	membrane	null	null	GO:0009405	pathogenesis	GO:0046658	anchored component of plasma membrane	GO:0046812, GO:0005515	host cell surface binding, protein binding	GO:0030260, GO:0035891	entry into host cell, exit from host cell	null	null
PF3D7_0516900	60S ribosomal protein L2	RPL2	9	9	7	9	16.765	18.5526	30.0604	21.7927	3.4015	425	0.881399	9	2.69601	6.32625	5.93662	4.98629	0.939503	1219	0.655348	7	13.3895	-2.00267	0.688577	-2.90842	0.00363265	0.0162907			NO	NO	GO:0005840	ribosome	GO:0003735	structural constituent of ribosome	GO:0006412	translation	GO:0022625	cytosolic large ribosomal subunit	GO:0003735	structural constituent of ribosome	GO:0006412	translation	null	null
PF3D7_1030200	claudin-like apicomplexan microneme protein, putative	CLAMP	9	7	8	Not Detected	30.0211	13.1414	22.0161	21.7262	3.98033	426	0.881119	9	5.39202	13.9177	1.97887	7.09621	2.89875	963	0.727787	8	14.4112	-1.47393	0.711734	-2.0709	0.0383682	0.104958		UIS	NO	NO	null	null	null	null	null	null	GO:0020009	microneme	null	null	GO:0030260	entry into host cell	null	null
PF3D7_0930400	zinc finger protein, putative	null	9	Not Detected	9	Not Detected	23.7829	19.3256	22.0161	21.7082	1.05809	427	0.880839	9	18.8721	16.4482	15.831	17.0504	0.757782	485	0.863045	9	19.3793	-0.364616	0.465092	-0.783965	0.433061	0.601097			NO	NO	GO:0016020, GO:0005634	membrane, nucleus	GO:0003677, GO:0008270	DNA binding, zinc ion binding	null	null	null	null	null	null	null	null	null	null
PF3D7_0110600	phosphatidylinositol-4-phosphate 5-kinase	PIP5K	9	6	9	1	21.8335	20.8716	22.0161	21.5737	0.289845	428	0.880559	9	13.4801	24.0397	13.8521	17.124	2.82471	482	0.863894	9	19.3489	-0.27401	0.47828	-0.572908	0.566707	0.714304		UIS	NO	NO	null	null	GO:0005509, GO:0016307	calcium ion binding, phosphatidylinositol phosphate kinase activity	GO:0046488	phosphatidylinositol metabolic process	null	null	GO:0016308, GO:0030306	1-phosphatidylinositol-4-phosphate 5-kinase activity, ADP-ribosylation factor binding	GO:0046854	phosphatidylinositol phosphorylation	2.7.1.68 (1-phosphatidylinositol-4-phosphate 5-kinase)	2.7.1.68 (1-phosphatidylinositol-4-phosphate 5-kinase)
PF3D7_1338900	serine/threonine protein kinase, putative	null	9	Not Detected	5	Not Detected	11.6965	37.1052	15.6653	21.489	6.44354	429	0.88028	9	2.69601	2.5305	1.97887	2.40179	0.177009	1846	0.477929	5	11.9454	-3.00358	0.915336	-3.2814	0.00103294	0.00572773			NO	NO	null	null	GO:0005524, GO:0004672	ATP binding, protein kinase activity	GO:0006468	protein phosphorylation	GO:0020011	apicoplast	GO:0004672	protein kinase activity	GO:0006468	protein phosphorylation	2.7.11.1 (Non-specific serine/threonine protein kinase)	2.7.11.1 (Non-specific serine/threonine protein kinase)
PF3D7_0307700	conserved Plasmodium protein, unknown function	null	9	Not Detected	7	Not Detected	23.7829	14.6875	25.8266	21.4323	2.79539	430	0.88	9	5.39202	3.79575	5.93662	5.04146	0.524511	1211	0.657612	7	13.2369	-2.09394	0.691006	-3.03027	0.00244333	0.011795			NO	NO	GO:0016020	membrane	GO:0008270	zinc ion binding	null	null	null	null	null	null	null	null	null	null
PF3D7_0812400	karyopherin alpha	KARalpha	9	7	8	7	27.6818	14.6875	21.5927	21.3206	3.0648	431	0.87972	9	5.39202	8.85675	7.9155	7.38809	0.84455	937	0.735144	8	14.3544	-1.46494	0.621027	-2.35891	0.0183288	0.0606527			NO	NO	GO:0005737, GO:0005634	cytoplasm, nucleus	GO:0005515, GO:0008565	protein binding, protein transporter activity	GO:0006606	protein import into nucleus	GO:0044613	nuclear pore central transport channel	GO:0019904, GO:0046982	protein domain specific binding, protein heterodimerization activity	GO:0006607	NLS-bearing protein import into nucleus	null	null
PF3D7_0423800	cysteine-rich protective antigen	CyRPA	9	Not Detected	9	Not Detected	19.1043	19.3256	25.4032	21.2777	1.68503	432	0.879441	9	13.4801	10.122	15.831	13.1443	1.35258	606	0.828806	9	17.211	-0.7199	0.516901	-1.39272	0.163704	0.303901			NO	NO	null	null	null	null	null	null	GO:0009986, GO:0020009	cell surface, microneme	GO:0005515	protein binding	GO:0030260	entry into host cell	null	null
PF3D7_0305000	elongation factor Ts	EF-Ts	9	4	9	Not Detected	19.1043	25.5098	19.0524	21.2222	1.75046	433	0.879161	9	37.7442	7.5915	5.93662	17.0908	8.44074	484	0.863328	9	19.1565	-0.395749	0.663688	-0.596289	0.550982	0.70416			NO	NO	GO:0005622	intracellular	GO:0005515, GO:0003746	protein binding, translation elongation factor activity	GO:0006414	translational elongation	GO:0020011	apicoplast	GO:0005515, GO:0003746	protein binding, translation elongation factor activity	GO:0006414	translational elongation	null	null
PF3D7_0107200	carbon catabolite repressor protein 4, putative	null	9	Not Detected	4	Not Detected	15.5954	24.7368	23.2863	21.2061	2.31596	434	0.878881	9	0	1.26525	3.95775	1.741	0.952855	2166	0.38738	4	11.4736	-3.38526	0.921712	-3.67279	0.000239913	0.00171705			NO	NO	null	null	null	null	null	null	null	null	null	null	null	null	null	null
PF3D7_0420000	zinc finger protein, putative	null	9	1	8	Not Detected	22.6133	18.5526	22.0161	21.0606	1.03354	435	0.878601	9	5.39202	11.3872	11.8732	9.55084	1.70169	759	0.785512	8	15.3057	-1.06924	0.553559	-1.93158	0.0534116	0.135148			NO	NO	null	null	GO:0008270	zinc ion binding	null	null	null	null	null	null	null	null	null	null
PF3D7_1324900	L-lactate dehydrogenase	LDH	9	10	8	10	19.1043	27.0558	16.9355	21.0319	2.51184	436	0.878322	9	16.1761	11.3872	1.97887	9.8474	3.40485	740	0.790889	8	15.4396	-1.09232	0.631619	-1.72939	0.0837384	0.187922			NO	NO	null	null	GO:0016616	oxidoreductase activity, acting on the CH-OH group of donors, NAD or NADP as acceptor	GO:0044262, GO:0055114	cellular carbohydrate metabolic process, oxidation-reduction process	GO:0005622	intracellular	GO:0004459, GO:0005515	L-lactate dehydrogenase activity, protein binding	GO:0006096	glycolytic process	1.1.1.27 (L-lactate dehydrogenase)	1.1.1.27 (L-lactate dehydrogenase)
PF3D7_0817500	protein kinase c inhibitor-like protein, putative	null	9	9	10	9	24.1728	16.2335	22.4395	20.9486	1.96781	437	0.878042	9	18.8721	41.7532	41.5563	34.0606	6.20084	270	0.923882	10	27.5046	0.719245	0.441516	1.62903	0.103306	0.218317			NO	NO	null	null	GO:0003824	catalytic activity	null	null	null	null	GO:0008426	protein kinase C inhibitor activity	null	null	null	3.-.-.- (Hydrolases.)
PF3D7_0806600	kinesin-like protein, putative	null	9	Not Detected	7	Not Detected	19.4942	20.0986	22.8629	20.8186	0.846658	438	0.877762	9	5.39202	2.5305	7.9155	5.27934	1.27009	1181	0.666101	7	13.049	-2.02051	0.675838	-2.98964	0.00279305	0.0130484			NO	NO	null	null	GO:0005524, GO:0008017, GO:0003777	ATP binding, microtubule binding, microtubule motor activity	GO:0007018	microtubule-based movement	null	null	null	null	null	null	null	null
PF3D7_0311100	pre-mRNA splicing factor, putative	null	9	Not Detected	8	Not Detected	25.3425	21.6447	15.2419	20.743	2.40901	439	0.877483	9	5.39202	5.061	17.8099	9.42096	3.42564	770	0.7824	8	15.082	-1.13239	0.638188	-1.77438	0.0759999	0.174219			NO	NO	null	null	null	null	GO:0006397	mRNA processing	null	null	null	null	null	null	null	null
PF3D7_0508200	longevity-assurance (LAG1) protein, putative	null	9	7	3	8	17.1549	17.7796	27.0967	20.6771	2.62496	440	0.877203	9	0	1.26525	1.97887	1.08137	0.472427	2542	0.280985	3	10.8792	-3.87441	1.03842	-3.73105	0.000190681	0.00140978			NO	NO	GO:0016021	integral component of membrane	null	null	null	null	GO:0020011	apicoplast	null	null	null	null	2.3.1.24 (Sphingosine N-acyltransferase)	2.3.1.24 (Sphingosine N-acyltransferase)
PF3D7_0608200	conserved Plasmodium protein, unknown function	null	9	Not Detected	6	Not Detected	21.0537	20.0986	20.7459	20.6328	0.229813	441	0.876923	9	2.69601	5.061	3.95775	3.90492	0.557849	1427	0.596491	6	12.2688	-2.264	0.700522	-3.23188	0.00122981	0.00666913			NO	NO	null	null	null	null	null	null	null	null	null	null	null	null	null	null
PF3D7_1220700	conserved Plasmodium protein, unknown function	null	9	2	9	Not Detected	22.2234	26.2828	13.125	20.5437	3.17623	442	0.876643	9	26.9601	20.244	23.7465	23.6502	1.5835	373	0.894737	9	22.097	0.194716	0.48102	0.404798	0.685626	0.803576			NO	NO	GO:0005737	cytoplasm	null	null	null	null	null	null	null	null	null	null	null	null
PF3D7_1309100	60S ribosomal protein L24, putative	null	9	9	8	9	36.6491	2.31907	22.4395	20.4692	8.13154	443	0.876364	9	2.69601	17.7135	7.9155	9.44167	3.59407	764	0.784097	8	14.9554	-1.01194	0.912875	-1.10852	0.267635	0.433214			NO	NO	null	null	null	null	null	null	GO:0022625	cytosolic large ribosomal subunit	GO:0003735	structural constituent of ribosome	GO:0006412	translation	null	null
PF3D7_1368300	conserved Plasmodium protein, unknown function	null	9	Not Detected	8	Not Detected	13.2561	31.694	16.0887	20.3462	4.68056	444	0.876084	9	5.39202	11.3872	7.9155	8.23159	1.41897	868	0.754669	8	14.2889	-1.19021	0.653529	-1.8212	0.0685763	0.161874			NO	NO	GO:0005634	nucleus	GO:0008270	zinc ion binding	GO:0006310, GO:0006281	DNA recombination, DNA repair	null	null	null	null	null	null	null	null
PF3D7_0615600	conserved Plasmodium protein, unknown function	null	9	2	8	Not Detected	21.4436	18.5526	20.7459	20.2474	0.711172	445	0.875804	9	5.39202	13.9177	7.9155	9.07509	2.06454	793	0.775891	8	14.6612	-1.04561	0.571156	-1.8307	0.0671458	0.159369			NO	NO	GO:0016021	integral component of membrane	GO:0005515, GO:0008270	protein binding, zinc ion binding	null	null	null	null	null	null	null	null	null	null
PF3D7_0716800	eukaryotic translation initiation factor 3 subunit I, putative	EIF3I	9	9	9	9	19.4942	20.8716	20.3226	20.2295	0.326886	446	0.875524	9	10.784	27.8355	25.7254	21.4483	4.38198	403	0.886248	9	20.8389	0.144162	0.469805	0.306854	0.758955	0.849339			NO	NO	null	null	GO:0005515	protein binding	null	null	GO:0005852	eukaryotic translation initiation factor 3 complex	GO:0003743	translation initiation factor activity	GO:0006446, GO:0006413	regulation of translational initiation, translational initiation	null	null
PF3D7_0410800	conserved Plasmodium protein, unknown function	null	9	Not Detected	9	Not Detected	22.6133	13.9144	24.133	20.2202	2.59914	447	0.875245	9	13.4801	26.5702	9.89437	16.6482	4.13788	495	0.860215	9	18.4342	-0.230093	0.551599	-0.417137	0.676578	0.796193			NO	NO	GO:0005634	nucleus	GO:0003677	DNA binding	GO:0006355, GO:0006351	regulation of transcription, DNA-templated, transcription, DNA-templated	null	null	null	null	null	null	null	null
PF3D7_0312500	major facilitator superfamily-related transporter, putative	MFR3	9	Not Detected	9	Not Detected	13.2561	23.1907	24.133	20.1933	2.8408	448	0.874965	9	32.3521	16.4482	23.7465	24.1823	3.75281	367	0.896435	9	22.1878	0.220509	0.495046	0.445432	0.656007	0.78182			NO	NO	GO:0016021	integral component of membrane	null	null	GO:0055085	transmembrane transport	null	null	null	null	null	null	null	null
PF3D7_1122600	conserved Plasmodium protein, unknown function	null	9	Not Detected	7	Not Detected	18.3245	14.6875	27.5201	20.1774	3.11784	449	0.874685	9	8.08804	6.32625	0	4.80476	2.00501	1247	0.647425	7	12.4911	-2.03279	0.75199	-2.70322	0.00686716	0.0274018			NO	NO	GO:0016021	integral component of membrane	GO:0005198	structural molecule activity	null	null	null	null	null	null	null	null	null	null
PF3D7_1028500	partial CSTF domain-containing protein, putative	null	9	Not Detected	8	Not Detected	16.765	23.1907	19.8992	19.9516	1.51471	450	0.874406	9	5.39202	11.3872	5.93662	7.57196	1.56286	922	0.739389	8	13.7618	-1.27489	0.603776	-2.11153	0.034727	0.098048			NO	NO	null	null	null	null	null	null	GO:0005634	nucleus	null	null	null	null	null	null
PF3D7_1114100	rhomboid protease ROM1	ROM1	9	8	9	7	24.9526	16.2335	18.629	19.9384	2.12348	451	0.874126	9	10.784	18.9787	25.7254	18.496	3.52721	458	0.870685	9	19.2172	-0.0882982	0.501343	-0.176123	0.860197	0.917524			NO	NO	GO:0016021	integral component of membrane	GO:0004252	serine-type endopeptidase activity	null	null	GO:0020009	microneme	null	null	GO:0006465	signal peptide processing	3.4.21.105 (Rhomboid protease)	3.4.21.105 (Rhomboid protease)
PF3D7_1244700	conserved Plasmodium protein, unknown function	null	9	Not Detected	8	Not Detected	17.5448	23.1907	19.0524	19.9293	1.37807	452	0.873846	9	0	12.6525	5.93662	6.19637	2.98411	1059	0.700623	8	13.0628	-1.45273	0.68707	-2.11438	0.034483	0.0976952			NO	NO	GO:0005634	nucleus	null	null	null	null	null	null	null	null	null	null	null	null
PF3D7_0107500	lipid/sterol:H+ symporter	null	9	Not Detected	9	Not Detected	17.1549	19.3256	23.2863	19.9223	1.46556	453	0.873566	9	24.2641	11.3872	17.8099	17.8204	3.03511	470	0.867289	9	18.8713	-0.224031	0.498275	-0.449612	0.65299	0.780418			NO	NO	GO:0016021	integral component of membrane	GO:0008158	hedgehog receptor activity	null	null	null	null	null	null	null	null	null	null
PF3D7_1403100	condensin complex subunit 1, putative	CND1	9	Not Detected	8	Not Detected	21.0537	18.5526	19.8992	19.8352	0.590106	454	0.873287	9	5.39202	7.5915	11.8732	8.28559	1.5537	863	0.756084	8	14.0604	-1.22292	0.581073	-2.10458	0.0353276	0.0992883			NO	NO	null	null	GO:0005488	binding	null	null	null	null	null	null	null	null	null	null
PF3D7_0318200	DNA-directed RNA polymerase II subunit RPB1	RPB1	9	4	2	2	24.1728	17.7796	17.3588	19.7704	1.80001	455	0.873007	9	0	1.26525	0	0.42175	0.344357	3093	0.125071	2	10.0961	-4.52046	1.15973	-3.89785	9.70518e-05	0.000768301			NO	NO	GO:0005665	DNA-directed RNA polymerase II, core complex	GO:0003677, GO:0003899	DNA binding, DNA-directed RNA polymerase activity	GO:0006366	transcription from RNA polymerase II promoter	GO:0005665	DNA-directed RNA polymerase II, core complex	GO:0003899, GO:0005515	DNA-directed RNA polymerase activity, protein binding	GO:0006366	transcription from RNA polymerase II promoter	2.7.7.6 (DNA-directed RNA polymerase)	2.7.7.6 (DNA-directed RNA polymerase)
PF3D7_1125300	DNA-directed RNA polymerase	mtRNAP	9	Not Detected	6	Not Detected	17.5448	15.4605	26.25	19.7517	2.69799	456	0.872727	9	0	5.061	5.93662	3.66587	1.51075	1492	0.578098	6	11.7088	-2.22436	0.754186	-2.94935	0.00318441	0.0145455			NO	NO	null	null	GO:0003677, GO:0003899	DNA binding, DNA-directed RNA polymerase activity	GO:0006351	transcription, DNA-templated	GO:0005739	mitochondrion	GO:0003677, GO:0003899	DNA binding, DNA-directed RNA polymerase activity	GO:0006351	transcription, DNA-templated	2.7.7.6 (DNA-directed RNA polymerase)	2.7.7.6 (DNA-directed RNA polymerase)
PF3D7_1144700	apicoplast import protein Tic20, putative	TIC20	9	Not Detected	9	Not Detected	23.7829	20.0986	15.2419	19.7078	2.01945	457	0.872448	9	10.784	11.3872	17.8099	13.3271	1.83561	595	0.831919	9	16.5174	-0.558247	0.532559	-1.04823	0.294531	0.465147			NO	NO	GO:0016021	integral component of membrane	null	null	null	null	GO:0020011	apicoplast	null	null	null	null	null	null
PF3D7_0813300	conserved Plasmodium protein, unknown function	null	9	7	6	2	17.5448	16.2335	24.9798	19.586	2.22359	458	0.872168	9	0	6.32625	3.95775	3.428	1.50671	1548	0.562252	6	11.507	-2.24068	0.756678	-2.9612	0.0030644	0.0141284			NO	NO	GO:0016020, GO:0005634	membrane, nucleus	GO:0005524	ATP binding	null	null	GO:0020020	food vacuole	null	null	null	null	null	null
PF3D7_0108400	mitochondrial carrier protein, putative	null	9	Not Detected	8	Not Detected	17.9347	17.7796	22.8629	19.5257	1.36289	459	0.871888	9	2.69601	6.32625	9.89437	6.30554	1.69669	1048	0.703735	8	12.9156	-1.55057	0.638154	-2.42977	0.0151085	0.0520238			NO	NO	null	null	null	null	null	null	null	null	null	null	null	null	null	null
PF3D7_1247500	serine/threonine protein kinase, putative	null	9	7	9	3	19.4942	20.8716	18.2056	19.5238	0.628505	460	0.871608	9	10.784	20.244	15.831	15.6197	2.2314	519	0.853424	9	17.5717	-0.258853	0.490357	-0.527888	0.597577	0.735738		UIS	NO	NO	null	null	GO:0005524, GO:0004672	ATP binding, protein kinase activity	GO:0006468	protein phosphorylation	GO:0030140	trans-Golgi network transport vesicle	GO:0004693	cyclin-dependent protein serine/threonine kinase activity	GO:0006468	protein phosphorylation	2.7.11.1 (Non-specific serine/threonine protein kinase)	2.7.11.1 (Non-specific serine/threonine protein kinase)
PF3D7_1147000	sporozoite and liver stage asparagine-rich protein	SLARP	9	4	Not Detected	1	16.765	19.3256	22.4395	19.51	1.33961	461	0.871329	9	0	0	0	0	0				9.75502	-5.35228	1.20621	-4.43726	9.11111e-06	9.66877e-05			NO	NO	GO:0005737	cytoplasm	GO:0005525, GO:0003924, GO:0003743	GTP binding, GTPase activity, translation initiation factor activity	GO:0006413	translational initiation	GO:0005634	nucleus	null	null	null	null	null	null
PF3D7_1206600	DNA-directed RNA polymerase III subunit RPC2, putative	RPC2	9	Not Detected	6	Not Detected	20.274	17.0065	21.1693	19.4833	1.03292	462	0.871049	9	2.69601	3.79575	1.97887	2.82354	0.431395	1700	0.519242	6	11.1534	-2.63824	0.784702	-3.3621	0.000773526	0.00458702			NO	NO	null	null	GO:0003677, GO:0003899	DNA binding, DNA-directed RNA polymerase activity	GO:0006351	transcription, DNA-templated	GO:0005666	DNA-directed RNA polymerase III complex	null	null	GO:0006383	transcription from RNA polymerase III promoter	2.7.7.6 (DNA-directed RNA polymerase)	2.7.7.6 (DNA-directed RNA polymerase)
PF3D7_1131700	conserved Plasmodium protein, unknown function	null	9	Not Detected	Not Detected	Not Detected	14.8156	23.9637	19.4758	19.4184	2.15637	463	0.870769	9	0	0	0	0	0				9.70919	-5.33204	1.21398	-4.39221	1.12206e-05	0.000116838			NO	NO	null	null	null	null	null	null	null	null	null	null	null	null	null	null
PF3D7_1005600	DnaJ protein, putative	null	9	Not Detected	8	Not Detected	19.4942	18.5526	19.8992	19.3153	0.325688	464	0.87049	9	13.4801	5.061	11.8732	10.1381	2.10704	722	0.795982	8	14.7267	-1.01029	0.575609	-1.75517	0.079231	0.179951			NO	NO	null	null	GO:0046872	metal ion binding	null	null	null	null	null	null	null	null	null	null
PF3D7_1230600	sun-family protein, putative	null	9	Not Detected	8	Not Detected	17.9347	16.2335	23.7096	19.2926	1.84729	465	0.87021	9	0	17.7135	7.9155	8.543	4.18296	835	0.764007	8	13.9178	-1.00044	0.699922	-1.42935	0.152903	0.289091			NO	NO	null	null	null	null	null	null	null	null	GO:0008168	methyltransferase activity	GO:0008152	metabolic process	2.1.1.- (Methyltransferases.)	2.1.1.- (Methyltransferases.)
PF3D7_1446900	glutaminyl-peptide cyclotransferase, putative	null	9	10	7	3	24.5627	17.0065	16.0887	19.2193	2.19213	466	0.86993	9	0	8.85675	7.9155	5.59075	2.29317	1130	0.680532	7	12.405	-1.59431	0.69176	-2.30471	0.0211827	0.0673796		UIS	NO	NO	GO:0016020	membrane	null	null	null	null	GO:0020011	apicoplast	null	null	null	null	2.3.2.5 (Glutaminyl-peptide cyclotransferase)	2.3.2.5 (Glutaminyl-peptide cyclotransferase)
PF3D7_1456000	AP2 domain transcription factor, putative	ApiAP2	9	2	10	Not Detected	21.4436	17.0065	19.0524	19.1675	1.04689	467	0.86965	9	45.8322	46.8142	31.662	41.4361	3.99699	215	0.939445	10	30.3018	1.09764	0.387444	2.83302	0.00461098	0.0195391			NO	TR no protein	null	null	GO:0003700	sequence-specific DNA binding transcription factor activity	GO:0006355	regulation of transcription, DNA-templated	GO:0020011	apicoplast	GO:0043565	sequence-specific DNA binding	null	null	null	null
PF3D7_0314000	co-chaperone p23	P23	9	6	9	3	22.6133	16.2335	18.629	19.1586	1.51919	468	0.869371	9	26.9601	11.3872	27.7042	22.0172	4.3432	395	0.888512	9	20.5879	0.13369	0.503106	0.26573	0.790447	0.873478			NO	NO	null	null	null	null	null	null	GO:0005737	cytoplasm	GO:0051879	Hsp90 protein binding	GO:0051131, GO:0032780	chaperone-mediated protein complex assembly, negative regulation of ATPase activity	null	null
PF3D7_1111600	endonuclease/exonuclease/phosphatase family protein, putative	null	9	8	8	Not Detected	22.2234	12.3684	22.0161	18.8693	2.65443	469	0.869091	9	2.69601	13.9177	9.89437	8.83604	2.68004	813	0.770232	8	13.8527	-0.978659	0.635172	-1.54078	0.123371	0.247344		UIS	NO	NO	null	null	null	null	GO:0046856	phosphatidylinositol dephosphorylation	null	null	null	null	null	null	3.1.3.56 (Inositol-polyphosphate 5-phosphatase)	3.1.3.56 (Inositol-polyphosphate 5-phosphatase)
PF3D7_1365900	ubiquitin-60S ribosomal protein L40	null	9	10	9	10	22.2234	13.1414	20.7459	18.7036	2.29729	470	0.868811	9	2.69601	34.1617	35.6197	24.1592	8.76903	368	0.896152	9	21.4314	0.40197	0.642006	0.626116	0.531239	0.688737			NO	NO	GO:0005840	ribosome	GO:0005515, GO:0003735	protein binding, structural constituent of ribosome	GO:0006412	translation	GO:0022625	cytosolic large ribosomal subunit	GO:0031386, GO:0003735	protein tag, structural constituent of ribosome	GO:0006464, GO:0006412, GO:0006511	cellular protein modification process, translation, ubiquitin-dependent protein catabolic process	null	null
PF3D7_1123100	calcium-dependent protein kinase 7	CDPK7	9	5	6	1	23.0031	12.3684	20.3226	18.5647	2.60734	471	0.868531	9	0	2.5305	5.93662	2.82237	1.40434	1719	0.513865	6	10.6935	-2.55628	0.830563	-3.07777	0.00208559	0.0105004			NO	NO	null	null	GO:0005524, GO:0005509, GO:0004672	ATP binding, calcium ion binding, protein kinase activity	GO:0006468	protein phosphorylation	GO:0048471, GO:0031982	perinuclear region of cytoplasm, vesicle	GO:0005546, GO:0004672	phosphatidylinositol-4,5-bisphosphate binding, protein kinase activity	GO:0006468	protein phosphorylation	2.7.11.17 (Calcium/calmodulin-dependent protein kinase)	2.7.11.17 (Calcium/calmodulin-dependent protein kinase)
PF3D7_1475700	tubulin epsilon chain, putative	null	9	Not Detected	8	Not Detected	19.4942	16.2335	19.8992	18.5423	0.947378	472	0.868252	9	5.39202	6.32625	9.89437	7.20421	1.12011	958	0.729202	8	12.8733	-1.33972	0.611305	-2.19157	0.0284108	0.0851978			NO	NO	GO:0043234	protein complex	GO:0005525, GO:0003924	GTP binding, GTPase activity	GO:0006184, GO:0051258	GTP catabolic process, protein polymerization	GO:0005874	microtubule	GO:0005198	structural molecule activity	GO:0007018	microtubule-based movement	null	null
PF3D7_0816200	vacuolar protein sorting-associated protein 2, putative	VPS2	9	8	5	5	17.1549	19.3256	19.0524	18.511	0.557346	473	0.867972	9	2.69601	2.5305	1.97887	2.40179	0.177009	1846	0.477929	5	10.4564	-2.83729	0.835049	-3.39776	0.000679406	0.00415061			NO	NO	null	null	null	null	GO:0015031, GO:0007034	protein transport, vacuolar transport	null	null	null	null	null	null	null	null
PF3D7_1214900	conserved Plasmodium membrane protein, unknown function	null	9	3	7	5	16.3751	15.4605	22.8629	18.2328	1.90246	474	0.867692	9	2.69601	5.061	5.93662	4.56454	0.790251	1292	0.634692	7	11.3987	-1.90019	0.702422	-2.7052	0.0068264	0.0272834			NO	NO	GO:0016021	integral component of membrane	GO:0030060	L-malate dehydrogenase activity	GO:0006096, GO:0006108, GO:0006099, GO:0006100	glycolytic process, malate metabolic process, tricarboxylic acid cycle, tricarboxylic acid cycle intermediate metabolic process	null	null	null	null	null	null	null	null
PF3D7_1458300	conserved Plasmodium protein, unknown function	null	9	5	9	Not Detected	14.0358	20.0986	20.3226	18.1523	1.68139	475	0.867413	9	5.39202	15.183	11.8732	10.8161	2.34776	685	0.806452	9	14.4842	-0.647736	0.572218	-1.13197	0.257646	0.420639			NO	NO	null	null	GO:0016787	hydrolase activity	null	null	null	null	null	null	null	null	null	null
PF3D7_0604500	conserved Plasmodium protein, unknown function	null	9	5	6	Not Detected	15.2055	19.3256	19.8992	18.1434	1.207	476	0.867133	9	0	2.5305	5.93662	2.82237	1.40434	1719	0.513865	6	10.4829	-2.51288	0.808451	-3.10827	0.00188186	0.00955286			NO	NO	GO:0005737	cytoplasm	GO:0000166, GO:0005515	nucleotide binding, protein binding	null	null	null	null	null	null	null	null	null	null
PF3D7_0506800	transcription factor 25, putative	TCF25	9	2	8	1	18.7144	20.8716	14.8185	18.1349	1.44622	477	0.866853	9	10.784	6.32625	9.89437	9.00155	1.11214	797	0.774759	8	13.5682	-1.04195	0.588802	-1.76961	0.0767917	0.175381			NO	NO	GO:0005737, GO:0005634	cytoplasm, nucleus	GO:0003700	sequence-specific DNA binding transcription factor activity	GO:0000122, GO:0006351	negative regulation of transcription from RNA polymerase II promoter, transcription, DNA-templated	null	null	null	null	null	null	null	null
PF3D7_0512100	conserved Plasmodium protein, unknown function	null	9	Not Detected	4	Not Detected	11.6965	27.8289	14.8185	18.1146	4.03351	478	0.866573	9	0	5.061	0	1.687	1.37743	2190	0.380589	4	9.90082	-2.89255	0.964876	-2.99785	0.00271893	0.0127505			NO	NO	null	null	null	null	null	null	null	null	null	null	null	null	null	null
PF3D7_0932100	protein MAM3, putative	null	9	Not Detected	10	Not Detected	17.1549	18.5526	18.629	18.1122	0.391218	479	0.866294	9	210.289	107.546	73.2183	130.351	33.6225	63	0.982456	10	74.2317	2.80706	0.421985	6.65205	2.89037e-11	8.27452e-10	UOS		NO	TR no protein	GO:0016021, GO:0005886	integral component of membrane, plasma membrane	GO:0030554	adenyl nucleotide binding	GO:0006810	transport	null	null	null	null	null	null	null	null
PF3D7_0724100	conserved Plasmodium protein, unknown function	null	9	2	7	1	16.3751	23.9637	13.9718	18.1035	2.45857	480	0.866014	9	5.39202	12.6525	0	6.01484	2.99304	1082	0.694114	7	12.0592	-1.41851	0.769681	-1.84298	0.0653321	0.156639			NO	NO	GO:0005737, GO:0016459	cytoplasm, myosin complex	GO:0005524, GO:0003779, GO:0005516, GO:0003774	ATP binding, actin binding, calmodulin binding, motor activity	null	null	null	null	null	null	null	null	null	null
PF3D7_1407300	pre-mRNA-splicing factor 38B, putative	PRP38B	9	Not Detected	8	Not Detected	23.0031	13.9144	17.3588	18.0921	2.16305	481	0.865734	9	5.39202	13.9177	5.93662	8.41546	2.24996	846	0.760894	8	13.2538	-0.994636	0.626117	-1.58858	0.112156	0.231069			NO	NO	null	null	null	null	null	null	null	null	null	null	null	null	null	null
PF3D7_1437000	N-acetyltransferase, putative	null	9	4	6	2	15.9852	25.5098	12.7016	18.0655	3.13611	482	0.865455	9	0	5.061	5.93662	3.66587	1.51075	1492	0.578098	6	10.8657	-2.07785	0.779498	-2.66563	0.00768452	0.0302709			NO	NO	GO:0016020	membrane	GO:0008080	N-acetyltransferase activity	null	null	null	null	null	null	null	null	2.3.1.48 (Histone acetyltransferase); 2.3.1.9 (Acetyl-CoA C-acetyltransferase); 3.5.1.98 (Histone deacetylase)	2.3.1.48 (Histone acetyltransferase)
PF3D7_0611800	conserved Plasmodium protein, unknown function	null	9	3	8	1	17.1549	20.0986	16.9355	18.063	0.832651	483	0.865175	9	8.08804	8.85675	7.9155	8.28676	0.236223	859	0.757216	8	13.1749	-1.08654	0.581503	-1.86851	0.0616913	0.150231			NO	NO	null	null	null	null	null	null	null	null	null	null	null	null	null	2.7.11.1 (Non-specific serine/threonine protein kinase)
PF3D7_1027600	topoisomerase, putative	null	9	Not Detected	10	Not Detected	16.3751	21.6447	16.0887	18.0362	1.47471	484	0.864895	9	29.6561	40.488	59.3662	43.1701	7.08782	207	0.941709	10	30.6031	1.27589	0.41383	3.08313	0.00204838	0.0103342			NO	TR no protein	GO:0005694	chromosome	GO:0005524, GO:0003677, GO:0003824	ATP binding, DNA binding, catalytic activity	GO:0000737	DNA catabolic process, endonucleolytic	null	null	null	null	null	null	5.99.1.3 (DNA topoisomerase (ATP-hydrolyzing))	5.99.1.3 (DNA topoisomerase (ATP-hydrolyzing))
PF3D7_0109000	photosensitized INA-labeled protein PHIL1, putative	PHIL1	9	10	10	10	17.5448	18.5526	17.7822	17.9599	0.248363	485	0.864615	9	86.2724	35.427	27.7042	49.8012	15.0002	176	0.950481	10	33.8805	1.41613	0.480098	2.94968	0.00318108	0.0145455			NO	NO	null	null	null	null	null	null	GO:0070258	inner membrane complex	null	null	null	null	null	null
PF3D7_1453700	co-chaperone p23	P23	9	9	8	9	17.9347	18.5526	17.3588	17.9487	0.281423	486	0.864336	9	5.39202	13.9177	3.95775	7.75584	2.5382	906	0.743916	8	12.8523	-1.0701	0.629271	-1.70054	0.0890292	0.19588			NO	NO	null	null	null	null	null	null	null	null	GO:0051087	chaperone binding	GO:0006457	protein folding	null	5.3.99.3 (Prostaglandin-E synthase)
PF3D7_0105600	conserved Plasmodium protein, unknown function	null	9	1	7	Not Detected	20.6638	17.0065	16.0887	17.9197	1.14099	487	0.864056	9	0	11.3872	5.93662	5.77462	2.68481	1111	0.685908	7	11.8472	-1.41199	0.698978	-2.02008	0.0433747	0.114826			NO	NO	GO:0005737	cytoplasm	GO:0008168, GO:0008650	methyltransferase activity, rRNA (uridine-2'-O-)-methyltransferase activity	GO:0032259, GO:0006364	methylation, rRNA processing	null	null	null	null	null	null	null	null
PF3D7_0729500	mRNA (N6-adenosine)-methyltransferase, putative	null	9	5	9	Not Detected	16.3751	17.0065	20.3226	17.9014	0.999573	488	0.863776	9	8.08804	11.3872	11.8732	10.4495	0.970848	702	0.801641	9	14.1755	-0.737469	0.549794	-1.34135	0.179805	0.32574			NO	NO	null	null	GO:0008168	methyltransferase activity	GO:0006139	nucleobase-containing compound metabolic process	null	null	GO:0016422	mRNA (2'-O-methyladenosine-N6-)-methyltransferase activity	GO:0009451	RNA modification	2.1.1.62 (mRNA (2'-O-methyladenosine-N(6)-)-methyltransferase)	2.1.1.62 (mRNA (2'-O-methyladenosine-N(6)-)-methyltransferase)
PF3D7_0808300	ubiquitin regulatory protein, putative	null	9	4	8	3	12.8662	18.5526	21.5927	17.6705	2.08815	489	0.863497	9	8.08804	12.6525	9.89437	10.2116	1.08362	716	0.79768	8	13.9411	-0.730214	0.578702	-1.26181	0.207015	0.359177			NO	NO	null	null	GO:0005515	protein binding	null	null	null	null	null	null	null	null	null	null
PF3D7_0724000	Rab GTPase activator and protein kinase, putative	null	9	1	9	1	10.5269	20.0986	22.0161	17.5472	2.90145	490	0.863217	9	0	24.0397	17.8099	13.9499	5.88127	571	0.83871	9	15.7485	-0.236267	0.731767	-0.322872	0.746792	0.843034			NO	NO	null	null	GO:0005524, GO:0004707, GO:0005097, GO:0004672	ATP binding, MAP kinase activity, Rab GTPase activator activity, protein kinase activity	GO:0006468, GO:0032313	protein phosphorylation, regulation of Rab GTPase activity	null	null	null	null	null	null	null	null
PF3D7_0109500	N-acetyltransferase, putative	null	9	Not Detected	6	Not Detected	10.9167	24.7368	16.9355	17.5297	3.26643	491	0.862937	9	2.69601	6.32625	1.97887	3.66704	1.0987	1482	0.580928	6	10.5984	-2.04792	0.789448	-2.59412	0.00948343	0.0356461			NO	NO	null	null	GO:0008080	N-acetyltransferase activity	null	null	null	null	GO:0008080	N-acetyltransferase activity	GO:0006474	N-terminal protein amino acid acetylation	2.3.1.1 (Amino-acid N-acetyltransferase); 2.3.1.48 (Histone acetyltransferase)	2.3.1.88 (Peptide alpha-N-acetyltransferase)
PF3D7_0522500	50S ribosomal protein L17, apicoplast, putative	RPL17	9	Not Detected	8	Not Detected	14.8156	21.6447	16.0887	17.5163	1.7119	492	0.862657	9	5.39202	3.79575	9.89437	6.36071	1.49087	1038	0.706565	8	11.9385	-1.46002	0.665349	-2.19437	0.0282085	0.0849014			NO	NO	GO:0005840	ribosome	GO:0003735	structural constituent of ribosome	GO:0006412	translation	GO:0005762	mitochondrial large ribosomal subunit	GO:0003735	structural constituent of ribosome	GO:0006412	translation	null	null
PF3D7_0324900	erythrocyte membrane protein 1, PfEMP1	VAR	9	Not Detected	4	Not Detected	17.1549	17.0065	18.2056	17.4557	0.308153	493	0.862378	9	2.69601	1.26525	0	1.32042	0.635855	2326	0.342105	4	9.38805	-3.62147	1.03425	-3.50154	0.000462575	0.0029695			NO	NO	GO:0016021	integral component of membrane	GO:0004872	receptor activity	GO:0009405	pathogenesis	null	null	null	null	null	null	null	null
PF3D7_1129500	A/G-specific adenine glycosylase, putative	null	9	Not Detected	10	Not Detected	11.6965	30.921	9.73789	17.4518	5.51811	494	0.862098	9	35.0482	27.8355	25.7254	29.5363	2.3045	301	0.91511	10	23.4941	0.771717	0.559177	1.3801	0.167557	0.308546			NO	TR no protein	null	null	GO:0003824	catalytic activity	GO:0006284	base-excision repair	GO:0005634	nucleus	GO:0000701	purine-specific mismatch base pair DNA N-glycosylase activity	GO:0006284	base-excision repair	3.2.2.20 (DNA-3-methyladenine glycosylase I)	3.2.2.- (Hydrolyzing N-glycosyl compounds.)
PF3D7_0214200	mitochondrial ribosomal protein L13 precursor, putative	null	9	Not Detected	5	Not Detected	14.8156	16.2335	21.1693	17.4061	1.57225	495	0.861818	9	0	1.26525	5.93662	2.40062	1.47405	1876	0.46944	5	9.90338	-2.72777	0.87489	-3.11784	0.00182179	0.00928623			NO	NO	GO:0005840	ribosome	GO:0003735	structural constituent of ribosome	GO:0006412	translation	GO:0022625	cytosolic large ribosomal subunit	GO:0003735	structural constituent of ribosome	null	null	null	null
PF3D7_0532100	early transcribed membrane protein 5	ETRAMP5	9	Not Detected	3	Not Detected	19.1043	8.50326	24.5564	17.388	3.84809	496	0.861538	9	0	2.5305	0	0.8435	0.688714	2765	0.217883	3	9.11575	-3.68009	1.11737	-3.29353	0.00098938	0.00553603			NO	NO	null	null	null	null	null	null	GO:0020005	symbiont-containing vacuole membrane	GO:0005515	protein binding	null	null	null	null
PF3D7_1033000	conserved Plasmodium protein, unknown function	null	9	Not Detected	8	Not Detected	15.5954	17.7796	18.629	17.3346	0.737748	497	0.861259	9	8.08804	5.061	9.89437	7.68113	1.15128	914	0.741653	8	12.5079	-1.20265	0.613998	-1.95873	0.0501449	0.129119			NO	NO	GO:0005576, GO:0016020	extracellular region, membrane	null	null	GO:0006817	phosphate ion transport	GO:0005739	mitochondrion	null	null	null	null	null	null
PF3D7_1123200	leucine-rich repeat protein	LRR11	9	Not Detected	8	Not Detected	15.5954	18.5526	17.7822	17.3101	0.723188	498	0.860979	9	8.08804	7.5915	9.89437	8.52463	0.571308	840	0.762592	8	12.9173	-1.01006	0.583823	-1.73008	0.0836153	0.187829			NO	NO	null	null	null	null	null	null	null	null	null	null	null	null	null	null
PF3D7_1475300	cytochrome c oxidase assembly protein COX11, putative	COX11	9	Not Detected	10	Not Detected	10.9167	20.0986	20.7459	17.2538	2.59157	499	0.860699	9	18.8721	18.9787	37.5986	25.1498	5.08226	350	0.901245	10	21.2018	0.543494	0.518499	1.04821	0.294543	0.465147			NO	TR no protein	GO:0016020	membrane	GO:0005507	copper ion binding	null	null	GO:0005739	mitochondrion	null	null	GO:0008535	respiratory chain complex IV assembly	1.9.3.1 (Cytochrome-c oxidase)	1.9.3.1 (Cytochrome-c oxidase)
PF3D7_1470000	autophagy-related protein 12, putative	ATG12	9	Not Detected	8	Not Detected	11.3066	20.8716	19.4758	17.218	2.43564	500	0.86042	9	8.08804	10.122	7.9155	8.70851	0.578484	820	0.768251	8	12.9633	-0.927556	0.615378	-1.5073	0.131735	0.259909			NO	NO	GO:0005737	cytoplasm	null	null	GO:0000045	autophagic vacuole assembly	null	null	null	null	null	null	null	null
PF3D7_0415300	cdc2-related protein kinase 3	CRK3	9	2	9	Not Detected	14.0358	23.1907	14.3951	17.2072	2.44422	501	0.86014	9	8.08804	13.9177	17.8099	13.2719	2.30658	601	0.830221	9	15.2396	-0.316883	0.55653	-0.56939	0.569091	0.715944			NO	NO	null	null	GO:0005524, GO:0004672	ATP binding, protein kinase activity	GO:0006468	protein phosphorylation	null	null	GO:0004407, GO:0004672	histone deacetylase activity, protein kinase activity	GO:0006468	protein phosphorylation	2.7.11.22 (Cyclin-dependent kinase)	2.7.11.22 (Cyclin-dependent kinase)
PF3D7_0817200	conserved Plasmodium protein, unknown function	null	9	Not Detected	8	Not Detected	16.3751	14.6875	20.3226	17.1284	1.36334	502	0.85986	9	5.39202	7.5915	5.93662	6.30671	0.539989	1044	0.704867	8	11.7175	-1.37687	0.640489	-2.14972	0.0315773	0.0915698			NO	NO	GO:0016020	membrane	null	null	null	null	null	null	null	null	null	null	null	null
PF3D7_1330700	GPI transamidase subunit PIG-U, putative	null	9	Not Detected	9	Not Detected	13.6459	18.5526	19.0524	17.0836	1.40837	503	0.85958	9	16.1761	29.1007	21.7676	22.3481	3.05558	389	0.890209	9	19.7159	0.434282	0.473184	0.917787	0.35873	0.532365			NO	NO	GO:0016021	integral component of membrane	null	null	GO:0006506	GPI anchor biosynthetic process	null	null	null	null	null	null	null	null
PF3D7_1436300	translocon component PTEX150	PTEX150	9	Not Detected	3	Not Detected	23.0031	14.6875	13.5484	17.0797	2.43311	504	0.859301	9	0	2.5305	0	0.8435	0.688714	2765	0.217883	3	8.96158	-3.6524	1.08207	-3.37538	0.000737131	0.00443288			NO	NO	null	null	null	null	null	null	GO:0097619, GO:0020007	PTEX complex, apical complex	GO:0005515	protein binding	GO:0044053	translocation of peptides or proteins into host cell cytoplasm	null	null
PF3D7_1433400	conserved Plasmodium membrane protein, unknown function	null	9	2	4	Not Detected	14.0358	14.6875	22.4395	17.0543	2.20387	505	0.859021	9	0	3.79575	0	1.26525	1.03307	2465	0.302773	4	9.15975	-3.17198	0.983589	-3.2249	0.00126017	0.00678892			NO	NO	GO:0005737, GO:0016020	cytoplasm, membrane	GO:0005515, GO:0008270	protein binding, zinc ion binding	null	null	null	null	null	null	null	null	null	null
PF3D7_0504300	conserved Plasmodium protein, unknown function	null	9	Not Detected	8	Not Detected	14.0358	27.0558	9.73789	16.9432	4.25095	506	0.858741	9	0	11.3872	7.9155	6.43425	2.75128	1032	0.708263	8	11.6887	-1.20542	0.777382	-1.55062	0.120993	0.243768			NO	NO	GO:0005737	cytoplasm	null	null	null	null	null	null	null	null	null	null	null	null
PF3D7_0505700	conserved Plasmodium membrane protein, unknown function	null	9	7	9	6	28.8514	6.18419	15.6653	16.9003	5.36645	507	0.858462	9	2.69601	21.5092	7.9155	10.7069	4.57841	691	0.804754	9	13.8036	-0.563038	0.795251	-0.708001	0.478945	0.642595			NO	NO	GO:0005737, GO:0016459	cytoplasm, myosin complex	GO:0005524, GO:0003779, GO:0005516, GO:0003774	ATP binding, actin binding, calmodulin binding, motor activity	null	null	null	null	null	null	null	null	null	null
PF3D7_1434300	Hsp70/Hsp90 organizing protein	HOP	9	8	7	7	11.6965	17.7796	21.1693	16.8818	2.26264	508	0.858182	9	8.08804	6.32625	0	4.80476	2.00501	1247	0.647425	7	10.8433	-1.76973	0.76951	-2.29981	0.0214589	0.0678201			NO	NO	null	null	GO:0005515	protein binding	null	null	GO:0005829	cytosol	GO:0030544, GO:0051879	Hsp70 protein binding, Hsp90 protein binding	null	null	null	null
PF3D7_0706500	conserved Plasmodium protein, unknown function	null	9	5	9	1	21.4436	14.6875	14.3951	16.8421	1.87983	509	0.857902	9	16.1761	15.183	11.8732	14.4108	1.06206	553	0.843803	9	15.6264	-0.234381	0.527327	-0.44447	0.656703	0.78182			NO	NO	GO:0005737	cytoplasm	GO:0005525, GO:0003924, GO:0003743	GTP binding, GTPase activity, translation initiation factor activity	GO:0006412	translation	null	null	null	null	null	null	null	null
PF3D7_1417600	conserved Plasmodium protein, unknown function	null	9	1	7	Not Detected	19.8841	12.3684	18.2056	16.8194	1.85967	510	0.857622	9	5.39202	5.061	5.93662	5.46321	0.208423	1150	0.674873	7	11.1413	-1.60625	0.682409	-2.35379	0.0185829	0.061083			NO	NO	null	null	null	null	null	null	null	null	null	null	null	null	null	null
PF3D7_0416400	histone acetyltransferase, putative	HAT1	9	5	9	1	16.765	15.4605	18.2056	16.8104	0.647301	511	0.857343	9	21.5681	16.4482	1.97887	13.3317	4.78931	593	0.832484	9	15.0711	-0.348927	0.637426	-0.5474	0.584104	0.727029			NO	NO	GO:0005737, GO:0005634	cytoplasm, nucleus	GO:0004402	histone acetyltransferase activity	GO:0006281, GO:0016568, GO:0006325	DNA repair, chromatin modification, chromatin organization	null	null	null	null	null	null	2.3.1.48 (Histone acetyltransferase)	2.3.1.48 (Histone acetyltransferase)
PF3D7_1136900	subtilisin-like protease 2	SUB2	9	1	7	Not Detected	15.9852	18.5526	15.6653	16.7344	0.746099	512	0.857063	9	0	8.85675	5.93662	4.93112	2.12753	1229	0.652518	7	10.8327	-1.53352	0.706817	-2.16962	0.0300358	0.0878619			NO	NO	null	null	GO:0004252	serine-type endopeptidase activity	GO:0006508	proteolysis	GO:0016021, GO:0020026, GO:0020009, GO:0044310	integral component of membrane, merozoite dense granule, microneme, osmiophilic body	null	null	GO:0051604, GO:0006508	protein maturation, proteolysis	3.4.21.62 (Subtilisin)	3.4.21.62 (Subtilisin)
PF3D7_1228800	WD repeat-containing protein, putative	null	9	1	9	Not Detected	16.3751	13.9144	19.8992	16.7296	1.41802	513	0.856783	9	18.8721	26.5702	19.7887	21.7437	1.98224	397	0.887946	9	19.2366	0.392057	0.467208	0.83915	0.401385	0.574875			NO	NO	GO:0005737, GO:0016020	cytoplasm, membrane	GO:0000166, GO:0005515	nucleotide binding, protein binding	null	null	null	null	null	null	null	null	null	null
PF3D7_1323700	glideosome associated protein with multiple membrane spans 1	GAPM1	9	10	8	10	16.3751	15.4605	18.2056	16.6804	0.65893	514	0.856503	9	5.39202	8.85675	13.8521	9.36696	2.00491	774	0.781268	8	13.0237	-0.794597	0.583717	-1.36127	0.173428	0.317221			NO	NO	GO:0016021, GO:0005886	integral component of membrane, plasma membrane	null	null	null	null	GO:0042643, GO:0070258	actomyosin, actin portion, inner membrane complex	GO:0005515	protein binding	null	null	null	null
PF3D7_1147100	dynein light chain, putative	null	9	Not Detected	7	Not Detected	11.3066	25.5098	13.125	16.6471	3.64346	515	0.856224	9	5.39202	5.061	1.97887	4.14397	0.887332	1368	0.613186	7	10.3956	-1.91658	0.786206	-2.43776	0.0147788	0.0511749			NO	NO	null	null	null	null	null	null	null	null	null	null	null	null	null	null
PF3D7_0814700	conserved Plasmodium protein, unknown function	null	9	8	10	3	11.3066	15.4605	22.8629	16.5433	2.75947	516	0.855944	9	37.7442	34.1617	45.5141	39.14	2.73578	227	0.93605	10	27.8417	1.2217	0.444953	2.74568	0.00603848	0.0243318		UIS	NO	TR 50	null	null	null	null	null	null	null	null	null	null	null	null	null	null
PF3D7_0807700	serine protease DegP	DegP	9	7	9	7	13.6459	23.1907	12.7016	16.5128	2.73534	517	0.855664	9	29.6561	11.3872	1.97887	14.3408	6.63409	558	0.842388	9	15.4268	-0.251214	0.719066	-0.349362	0.726818	0.832514			NO	NO	null	null	GO:0003824, GO:0004252	catalytic activity, serine-type endopeptidase activity	null	null	GO:0005829, GO:0044164, GO:0020002, GO:0020003	cytosol, host cell cytosol, host cell plasma membrane, symbiont-containing vacuole	GO:0005515	protein binding	GO:0006508, GO:0006979, GO:0009266	proteolysis, response to oxidative stress, response to temperature stimulus	3.4.21.- (Serine endopeptidases.)	3.4.21.- (Serine endopeptidases.)
PF3D7_1136500	casein kinase 1	CK1	9	10	10	9	16.3751	13.1414	19.8992	16.4719	1.59331	518	0.855385	9	37.7442	25.305	15.831	26.2934	5.18072	335	0.90549	10	21.3826	0.625389	0.481233	1.29956	0.193753	0.342555			NO	NO	null	null	GO:0005524, GO:0004672	ATP binding, protein kinase activity	GO:0006468	protein phosphorylation	GO:0005829, GO:0044538, GO:0020009	cytosol, host cell periphery, microneme	GO:0005515, GO:0004672	protein binding, protein kinase activity	GO:0006468	protein phosphorylation	2.7.11.1 (Non-specific serine/threonine protein kinase)	2.7.11.1 (Non-specific serine/threonine protein kinase)
PF3D7_0604700	glyoxalase I	GILP	9	3	9	Not Detected	14.8156	19.3256	15.2419	16.461	1.17376	519	0.855105	9	10.784	5.061	17.8099	11.2183	3.01016	666	0.811828	9	13.8397	-0.590183	0.605472	-0.97475	0.329684	0.505312			NO	NO	null	null	null	null	null	null	GO:0020011	apicoplast	GO:0004462	lactoylglutathione lyase activity	GO:0009438	methylglyoxal metabolic process	4.4.1.5 (Lactoylglutathione lyase)	4.4.1.5 (Lactoylglutathione lyase)
PF3D7_0423500	glideosome associated protein with multiple membrane spans 2	GAPM2	9	10	9	10	19.8841	11.5954	17.7822	16.4206	2.03122	520	0.854825	9	21.5681	12.6525	7.9155	14.0454	3.2678	567	0.839842	9	15.233	-0.285301	0.568116	-0.502188	0.615536	0.750222			NO	NO	GO:0016021	integral component of membrane	GO:0046872	metal ion binding	GO:0006810	transport	GO:0042643, GO:0070258	actomyosin, actin portion, inner membrane complex	GO:0005515	protein binding	null	null	null	null
PF3D7_0922500	phosphoglycerate kinase	PGK	9	10	7	10	24.1728	8.50326	16.5121	16.396	3.69365	521	0.854545	9	2.69601	0	11.8732	4.85642	2.93424	1246	0.647708	7	10.6262	-1.74945	0.929016	-1.88312	0.0596841	0.146942			NO	NO	null	null	GO:0004618	phosphoglycerate kinase activity	GO:0006096	glycolytic process	GO:0009986	cell surface	null	null	null	null	2.7.2.3 (Phosphoglycerate kinase)	2.7.2.3 (Phosphoglycerate kinase)
PF3D7_1105000	histone H4	H4	9	10	9	10	13.6459	13.9144	21.1693	16.2432	2.01207	522	0.854266	9	13.4801	24.0397	19.7887	19.1028	2.50464	445	0.874363	9	17.673	0.26486	0.505985	0.523454	0.600659	0.737935			NO	NO	GO:0000786, GO:0005634	nucleosome, nucleus	GO:0003677, GO:0046982	DNA binding, protein heterodimerization activity	GO:0006352, GO:0006334	DNA-templated transcription, initiation, nucleosome assembly	GO:0000786	nucleosome	GO:0003677	DNA binding	null	null	null	null
PF3D7_0204100	conserved Plasmodium protein, unknown function	null	9	2	8	2	21.4436	10.0493	16.9355	16.1428	2.70509	523	0.853986	9	2.69601	18.9787	7.9155	9.86342	3.9194	739	0.791171	8	13.0031	-0.592298	0.690645	-0.857601	0.391113	0.564505			NO	NO	GO:0016021	integral component of membrane	null	null	null	null	null	null	null	null	null	null	null	null
PF3D7_1471300	conserved Plasmodium protein, unknown function	null	9	Not Detected	7	Not Detected	13.2561	15.4605	19.4758	16.0641	1.48657	524	0.853706	9	2.69601	7.5915	7.9155	6.06767	1.37859	1076	0.695812	7	11.0659	-1.29475	0.664165	-1.94944	0.0512434	0.131555			NO	NO	GO:0005737, GO:0016020	cytoplasm, membrane	null	null	null	null	null	null	null	null	null	null	null	null
PF3D7_0818500	zinc finger protein, putative	null	9	Not Detected	10	Not Detected	12.8662	16.2335	19.0524	16.0507	1.46002	525	0.853427	9	40.4402	27.8355	35.6197	34.6318	2.99821	266	0.925014	10	25.3412	1.07645	0.424216	2.53751	0.0111645	0.0404817			NO	TR no protein	null	null	GO:0003677, GO:0008270	DNA binding, zinc ion binding	null	null	null	null	GO:0008270	zinc ion binding	null	null	null	null
PF3D7_1330800	RNA-binding protein, putative	null	9	Not Detected	8	Not Detected	19.8841	7.73024	20.3226	15.979	3.36911	526	0.853147	9	5.39202	12.6525	7.9155	8.65334	1.73762	830	0.765422	8	12.3161	-0.814849	0.677215	-1.20324	0.228885	0.386234			NO	NO	GO:0005634	nucleus	GO:0003676, GO:0000166	nucleic acid binding, nucleotide binding	null	null	null	null	GO:0003729	mRNA binding	null	null	null	null
PF3D7_0519400	40S ribosomal protein S24	RPS24	9	9	9	10	12.0864	20.0986	15.6653	15.9501	1.89208	527	0.852867	9	16.1761	16.4482	29.6831	20.7691	3.63968	414	0.883135	9	18.3596	0.389838	0.507815	0.767678	0.442679	0.609209			NO	NO	GO:0005840	ribosome	GO:0003735	structural constituent of ribosome	GO:0006412	translation	GO:0022627	cytosolic small ribosomal subunit	null	null	null	null	null	null
PF3D7_1021200	conserved Plasmodium protein, unknown function	null	9	Not Detected	8	Not Detected	11.3066	18.5526	17.7822	15.8805	1.87607	528	0.852587	9	0	13.9177	13.8521	9.25662	3.77903	781	0.779287	8	12.5686	-0.649198	0.69203	-0.938107	0.348189	0.523667			NO	NO	null	null	null	null	null	null	null	null	null	null	null	null	null	null
PF3D7_1029300	conserved Plasmodium protein, unknown function	null	9	Not Detected	9	Not Detected	16.765	14.6875	16.0887	15.8471	0.499521	529	0.852308	9	18.8721	15.183	27.7042	20.5864	3.03314	418	0.882003	9	18.2167	0.347817	0.481405	0.722504	0.469985	0.634724			NO	NO	GO:0005737	cytoplasm	null	null	null	null	null	null	null	null	null	null	null	null
PF3D7_1105900	conserved Plasmodium membrane protein, unknown function	null	9	6	8	7	17.9347	14.6875	14.8185	15.8135	0.866491	530	0.852028	9	10.784	5.061	5.93662	7.26056	1.45319	950	0.731466	8	11.5371	-1.19047	0.638642	-1.86407	0.0623123	0.150997			NO	NO	GO:0016021, GO:0005886	integral component of membrane, plasma membrane	null	null	GO:0006810	transport	null	null	null	null	null	null	null	null
PF3D7_1234900	conserved Plasmodium protein, unknown function	null	9	5	9	6	15.2055	10.0493	22.0161	15.757	2.82957	531	0.851748	9	8.08804	25.305	0	11.131	6.09244	671	0.810413	9	13.444	-0.418902	0.853692	-0.490694	0.623643	0.755614			NO	NO	GO:0005739	mitochondrion	GO:0000166	nucleotide binding	null	null	null	null	null	null	null	null	null	null
PF3D7_1234100	bromodomain protein, putative	null	9	1	8	Not Detected	18.3245	12.3684	16.5121	15.735	1.43928	532	0.851469	9	2.69601	6.32625	9.89437	6.30554	1.69669	1048	0.703735	8	11.0203	-1.25234	0.667324	-1.87665	0.0605656	0.148125			NO	NO	GO:0005634	nucleus	GO:0005515	protein binding	GO:0006355	regulation of transcription, DNA-templated	null	null	null	null	null	null	null	null
PF3D7_1315500	conserved Plasmodium protein, unknown function	null	9	3	9	Not Detected	20.6638	11.5954	14.8185	15.6926	2.16704	533	0.851189	9	8.08804	21.5092	21.7676	17.1216	3.68845	483	0.863611	9	16.4071	0.160959	0.549629	0.29285	0.769637	0.857182			NO	NO	null	null	null	null	null	null	null	null	null	null	null	null	null	null
PF3D7_1338000	LMBR1 domain-containing protein, putative	null	9	Not Detected	8	Not Detected	14.0358	18.5526	14.3951	15.6612	1.18344	534	0.850909	9	8.08804	10.122	7.9155	8.70851	0.578484	820	0.768251	8	12.1848	-0.7935	0.592484	-1.33928	0.180481	0.326189			NO	NO	GO:0016021	integral component of membrane	null	null	null	null	null	null	null	null	null	null	null	null
PF3D7_1116300	peptidyl-prolyl cis-trans isomerase	CYP19C	9	5	9	3	16.3751	15.4605	14.8185	15.5514	0.368764	535	0.850629	9	26.9601	22.7745	19.7887	23.1744	1.69818	379	0.893039	9	19.3629	0.555442	0.449065	1.23689	0.216129	0.370125			NO	NO	null	null	GO:0003755	peptidyl-prolyl cis-trans isomerase activity	GO:0006457, GO:0000413	protein folding, protein peptidyl-prolyl isomerization	null	null	null	null	GO:0006457	protein folding	5.2.1.8 (Peptidylprolyl isomerase)	5.2.1.8 (Peptidylprolyl isomerase)
PF3D7_1211100	HSP20-like chaperone	null	9	Not Detected	9	Not Detected	17.1549	12.3684	16.9355	15.4862	1.27391	536	0.85035	9	21.5681	8.85675	7.9155	12.7801	3.59453	620	0.824844	9	14.1332	-0.367111	0.582807	-0.629901	0.528759	0.687452			NO	NO	null	null	null	null	null	null	null	null	null	null	null	null	null	null
PF3D7_1115400	cysteine proteinase falcipain 3	FP3	9	3	8	Not Detected	11.3066	13.9144	21.1693	15.4635	2.40914	537	0.85007	9	13.4801	2.5305	3.95775	6.6561	2.80611	1009	0.714771	8	11.0598	-1.34398	0.744938	-1.80415	0.0712081	0.16649			NO	NO	null	null	GO:0008234	cysteine-type peptidase activity	GO:0006508	proteolysis	GO:0020020	food vacuole	GO:0004197	cysteine-type endopeptidase activity	GO:0042540, GO:0006508	hemoglobin catabolic process, proteolysis	3.4.22.- (Cysteine endopeptidases.)	3.4.22.- (Cysteine endopeptidases.)
PF3D7_1226400	conserved Plasmodium protein, unknown function	null	9	2	8	Not Detected	9.35721	11.5954	25.4032	15.4519	4.0967	538	0.84979	9	8.08804	6.32625	9.89437	8.10288	0.841036	877	0.752122	8	11.7774	-0.938185	0.700681	-1.33896	0.180583	0.326189			NO	NO	null	null	null	null	null	null	null	null	null	null	null	null	null	null
PF3D7_0206200	pantothenate transporter	PAT	9	8	6	3	17.5448	13.1414	15.6653	15.4505	1.04158	539	0.84951	9	2.69601	5.061	1.97887	3.24529	0.760286	1588	0.550934	6	9.3479	-2.08513	0.780537	-2.6714	0.00755356	0.0298027		UIS	NO	NO	GO:0016021	integral component of membrane	null	null	GO:0055085	transmembrane transport	GO:0020009, GO:0044310, GO:0005886	microneme, osmiophilic body, plasma membrane	GO:0015233	pantothenate transmembrane transporter activity	GO:0071976, GO:0035891, GO:0015887	cell gliding, exit from host cell, pantothenate transmembrane transport	null	null
PF3D7_1127500	protein disulfide-isomerase, putative	null	9	2	10	6	8.57745	23.9637	13.5484	15.3632	3.70149	540	0.849231	9	48.5282	55.671	85.0916	63.0969	9.13574	131	0.963214	10	39.2301	2.05744	0.469675	4.38056	1.18372e-05	0.000121938		UOS	NO	NO	GO:0005788, GO:0016020	endoplasmic reticulum lumen, membrane	GO:0003756	protein disulfide isomerase activity	GO:0045454	cell redox homeostasis	null	null	null	null	null	null	5.3.4.1 (Protein disulfide-isomerase)	5.3.4.1 (Protein disulfide-isomerase)
PF3D7_0211600	UDP-N-acetylglucosamine transferase subunit ALG14, putative	ALG14	9	Not Detected	9	Not Detected	15.5954	17.7796	12.7016	15.3588	1.20077	541	0.848951	9	13.4801	15.183	23.7465	17.4698	2.59367	478	0.865025	9	16.4143	0.19675	0.507607	0.387603	0.69831	0.813137			NO	NO	GO:0016020	membrane	null	null	null	null	null	null	GO:0004577	N-acetylglucosaminyldiphosphodolichol N-acetylglucosaminyltransferase activity	GO:0006488	dolichol-linked oligosaccharide biosynthetic process	2.4.1.141 (N-acetylglucosaminyldiphosphodolichol N-acetylglucosaminyltransferase)	2.4.1.141 (N-acetylglucosaminyldiphosphodolichol N-acetylglucosaminyltransferase)
PF3D7_0409600	replication protein A1, large subunit	RPA1	9	4	8	1	15.2055	15.4605	15.2419	15.3026	0.0650152	542	0.848671	9	2.69601	7.5915	9.89437	6.72729	1.73296	1004	0.716186	8	11.015	-1.09373	0.641917	-1.70385	0.0884091	0.19485			NO	NO	null	null	GO:0003676	nucleic acid binding	null	null	GO:0005662	DNA replication factor A complex	null	null	GO:0006261, GO:0051052	DNA-dependent DNA replication, regulation of DNA metabolic process	null	null
PF3D7_0900400	rifin	RIF	9	Not Detected	5	Not Detected	17.1549	10.8223	17.7822	15.2532	1.81491	543	0.848392	9	0	0	5.93662	1.97887	1.61574	2048	0.42077	5	8.61601	-2.86653	0.993304	-2.88585	0.00390355	0.0171311			NO	NO	null	null	null	null	null	null	GO:0020036, GO:0020002, GO:0020003	Maurer's cleft, host cell plasma membrane, symbiont-containing vacuole	null	null	GO:0020033, GO:0020035, GO:0020013	antigenic variation, cytoadherence to microvasculature, mediated by symbiont protein, modulation by symbiont of host erythrocyte aggregation	null	null
PF3D7_0711900	rifin, pseudogene	RIF	9	Not Detected	7	Not Detected	11.6965	11.5954	22.4395	15.2438	2.93773	544	0.848112	9	5.39202	5.061	3.95775	4.80359	0.354019	1251	0.646293	7	10.0237	-1.62981	0.746703	-2.18267	0.0290599	0.0865042			NO	NO	null	null	null	null	null	null	null	null	null	null	null	null	null	null
PF3D7_0814200	DNA/RNA-binding protein Alba 1	ALBA1	9	10	8	10	21.8335	6.95722	16.9355	15.2421	3.57388	545	0.847832	9	0	13.9177	7.9155	7.27775	3.29076	948	0.732032	8	11.2599	-0.921916	0.802429	-1.14891	0.250594	0.412337			NO	NO	null	null	GO:0003676	nucleic acid binding	null	null	GO:0005737, GO:0005634	cytoplasm, nucleus	GO:0003677, GO:0003729, GO:0000900	DNA binding, mRNA binding, translation repressor activity, nucleic acid binding	null	null	null	null
PF3D7_0516800	AP2 domain transcription factor AP2-O2, putative	AP2-O2	9	Not Detected	10	Not Detected	16.3751	13.9144	15.2419	15.1772	0.580593	546	0.847552	9	40.4402	43.0185	13.8521	32.4369	7.61152	286	0.919355	10	23.807	1.08398	0.498184	2.17587	0.029565	0.0872606			NO	TR no protein	null	null	GO:0003700	sequence-specific DNA binding transcription factor activity	GO:0006355	regulation of transcription, DNA-templated	null	null	GO:0043565	sequence-specific DNA binding	null	null	null	null
PF3D7_1017700	conserved Plasmodium protein, unknown function	null	9	Not Detected	10	1	15.9852	19.3256	10.1613	15.1574	2.18633	547	0.847273	9	10.784	26.5702	43.5352	26.9632	7.72119	327	0.907753	10	21.0603	0.857329	0.55465	1.54571	0.122174	0.245344			NO	TR 50	GO:0005737	cytoplasm	GO:0005525, GO:0003924, GO:0003743	GTP binding, GTPase activity, translation initiation factor activity	GO:0006413	translational initiation	null	null	null	null	null	null	null	null
PF3D7_0919900	regulator of chromosome condensation, putative	null	9	Not Detected	7	Not Detected	15.9852	15.4605	13.9718	15.1392	0.492378	548	0.846993	9	5.39202	5.061	1.97887	4.14397	0.887332	1368	0.613186	7	9.64156	-1.80905	0.736736	-2.4555	0.0140689	0.0492012			NO	NO	GO:0005737, GO:0016459	cytoplasm, myosin complex	GO:0005524, GO:0003779, GO:0005516, GO:0003774, GO:0043565, GO:0003700	ATP binding, actin binding, calmodulin binding, motor activity, sequence-specific DNA binding, sequence-specific DNA binding transcription factor activity	GO:0006355	regulation of transcription, DNA-templated	null	null	null	null	null	null	null	null
PF3D7_1107100	nucleic acid binding protein, putative	null	9	3	2	Not Detected	13.6459	13.1414	18.629	15.1388	1.42983	549	0.846713	9	0	1.26525	0	0.42175	0.344357	3093	0.125071	2	7.78027	-4.15086	1.18544	-3.50155	0.000462563	0.0029695			NO	NO	null	null	GO:0003676, GO:0000166	nucleic acid binding, nucleotide binding	null	null	null	null	GO:0003676	nucleic acid binding	GO:0006139	nucleobase-containing compound metabolic process	null	null
PF3D7_1320200	TBC domain protein, putative	null	9	Not Detected	9	Not Detected	7.01791	20.0986	18.2056	15.1074	3.33252	550	0.846434	9	16.1761	10.122	5.93662	10.7449	2.42682	688	0.805603	9	12.9261	-0.502674	0.676949	-0.742558	0.457749	0.623674			NO	NO	null	null	GO:0005097	Rab GTPase activator activity	GO:0032313	regulation of Rab GTPase activity	null	null	null	null	null	null	null	null
PF3D7_1147700	ATP synthase subunit delta, mitochondrial, putative	null	9	7	10	Not Detected	9.7471	23.9637	11.4314	15.0474	3.66166	551	0.846154	9	18.8721	36.6922	65.3028	40.2891	11.0419	221	0.937748	10	27.6682	1.4415	0.562255	2.56378	0.0103539	0.03799		UIS	NO	TR no protein	GO:0045261	proton-transporting ATP synthase complex, catalytic core F(1)	GO:0046933, GO:0046961	proton-transporting ATP synthase activity, rotational mechanism, proton-transporting ATPase activity, rotational mechanism	GO:0015986	ATP synthesis coupled proton transport	GO:0005739	mitochondrion	null	null	GO:0015986	ATP synthesis coupled proton transport	3.6.3.14 (H(+)-transporting two-sector ATPase)	3.6.3.14 (H(+)-transporting two-sector ATPase)
PF3D7_1143900	ATP-dependent (S)-NAD(P)H-hydrate dehydratase, putative	null	9	Not Detected	9	Not Detected	15.2055	15.4605	14.3951	15.0204	0.262227	552	0.845874	9	13.4801	17.7135	15.831	15.6748	0.999863	518	0.853707	9	15.3476	0.087465	0.499493	0.175107	0.860995	0.917524			NO	NO	null	null	GO:0052855	ADP-dependent NAD(P)H-hydrate dehydratase activity	null	null	null	null	null	null	null	null	2.7.1.50 (Hydroxyethylthiazole kinase); 4.2.1.93 (ATP-dependent NAD(P)H-hydrate dehydratase)	4.2.1.93 (ATP-dependent NAD(P)H-hydrate dehydratase)
PF3D7_1312900	eukaryotic translation initation factor 4 gamma	EIF4G	9	5	8	1	19.4942	13.1414	12.2782	14.9713	1.85765	553	0.845594	9	5.39202	11.3872	5.93662	7.57196	1.56286	922	0.739389	8	11.2716	-0.889638	0.649266	-1.37022	0.170618	0.313012			NO	NO	null	null	GO:0003723, GO:0005515	RNA binding, protein binding	null	null	null	null	GO:0005515	protein binding	null	null	null	null
PF3D7_1366300	conserved Plasmodium protein, unknown function	null	9	3	8	1	16.3751	12.3684	16.0887	14.9441	1.05368	554	0.845315	9	0	17.7135	7.9155	8.543	4.18296	835	0.764007	8	11.7435	-0.648586	0.726989	-0.892155	0.37231	0.546781			NO	NO	GO:0005634	nucleus	null	null	null	null	null	null	null	null	null	null	null	null
PF3D7_0829300	U6 snRNA-associated Sm-like protein LSm8, putative	LSM8	9	4	7	4	13.2561	16.2335	15.2419	14.9105	0.714716	555	0.845035	9	8.08804	2.5305	5.93662	5.51839	1.32101	1142	0.677136	7	10.2144	-1.51819	0.706378	-2.14925	0.0316143	0.0915698			NO	NO	null	null	null	null	null	null	GO:0005688, GO:0005732	U6 snRNP, small nucleolar ribonucleoprotein complex	GO:0017070	U6 snRNA binding	GO:0000398	mRNA splicing, via spliceosome	2.3.1.88 (Peptide alpha-N-acetyltransferase)	2.3.1.88 (Peptide alpha-N-acetyltransferase)
PF3D7_1302300	Plasmodium exported protein, unknown function	null	9	Not Detected	Not Detected	Not Detected	8.18756	21.6447	14.8185	14.8836	3.17198	556	0.844755	9	0	0	0	0	0				7.44179	-4.92898	1.27064	-3.87913	0.000104831	0.000827227			NO	NO	null	null	null	null	null	null	null	null	null	null	null	null	null	null
PF3D7_1470100	conserved Plasmodium protein, unknown function	null	9	1	6	Not Detected	15.5954	16.2335	12.7016	14.8435	0.887265	557	0.844476	9	2.69601	2.5305	5.93662	3.72104	0.905347	1470	0.584324	6	9.28226	-1.9556	0.770846	-2.53696	0.0111821	0.0404857			NO	NO	GO:0016020	membrane	GO:0005488	binding	null	null	null	null	null	null	null	null	null	null
PF3D7_0607500	4-hydroxybenzoate polyprenyltransferase, putative	COQ2	9	Not Detected	9	Not Detected	16.3751	12.3684	15.6653	14.8029	1.00789	558	0.844196	9	10.784	29.1007	17.8099	19.2315	4.35612	444	0.874646	9	17.0172	0.429283	0.523051	0.820729	0.411801	0.58414			NO	NO	GO:0016021	integral component of membrane	GO:0004659	prenyltransferase activity	null	null	GO:0032592	integral component of mitochondrial membrane	GO:0008412	4-hydroxybenzoate octaprenyltransferase activity	GO:0006744	ubiquinone biosynthetic process	2.5.1.39 (4-hydroxybenzoate polyprenyltransferase)	2.5.1.39 (4-hydroxybenzoate polyprenyltransferase)
PF3D7_1417400	rap guanine nucleotide exchange factor, putative, pseudogene	EPAC	9	Not Detected	7	Not Detected	18.3245	12.3684	13.5484	14.7471	1.48673	559	0.843916	9	5.39202	6.32625	1.97887	4.56571	1.07879	1287	0.636106	7	9.65641	-1.61367	0.735351	-2.19442	0.0282051	0.0849014			NO	NO	null	null	null	null	null	null	null	null	GO:0030551	cyclic nucleotide binding	GO:0019933	cAMP-mediated signaling	null	null
PF3D7_0421200	rifin	RIF	9	Not Detected	4	Not Detected	14.4257	12.3684	17.3588	14.7176	1.18229	560	0.843636	9	2.69601	2.5305	0	1.74217	0.712307	2128	0.398132	4	8.22991	-2.90572	0.95483	-3.04318	0.00234094	0.0114106			NO	NO	GO:0016020	membrane	null	null	null	null	GO:0020002	host cell plasma membrane	null	null	GO:0020033	antigenic variation	null	null
PF3D7_1028600	conserved Plasmodium protein, unknown function	null	9	8	9	5	17.9347	13.9144	12.2782	14.7091	1.37214	561	0.843357	9	21.5681	7.5915	15.831	14.9969	3.31187	541	0.847199	9	14.853	-0.0553145	0.5694	-0.0971454	0.922611	0.954217			NO	NO	null	null	null	null	null	null	GO:0009986	cell surface	null	null	null	null	null	null
PF3D7_0726500	ubiquitin carboxyl-terminal hydrolase, putative	null	9	5	8	1	21.8335	6.95722	14.8185	14.5364	3.50826	562	0.843077	9	2.69601	13.9177	1.97887	6.19754	3.15629	1057	0.701188	8	10.367	-1.06854	0.831998	-1.2843	0.199036	0.35052			NO	NO	null	null	GO:0005515, GO:0036459	protein binding, ubiquitinyl hydrolase activity	GO:0006511	ubiquitin-dependent protein catabolic process	null	null	GO:0004221	ubiquitin thiolesterase activity	GO:0016579	protein deubiquitination	3.1.2.15 (Deleted entry); 3.4.19.12 (Ubiquitinyl hydrolase 1)	3.4.19.12 (Ubiquitinyl hydrolase 1)
PF3D7_1246400	myosin A tail domain interacting protein	MTIP	9	10	10	10	16.3751	17.0065	10.1613	14.5143	1.78334	563	0.842797	9	51.2242	37.9575	27.7042	38.962	5.55886	230	0.935201	10	26.7381	1.40463	0.446213	3.14789	0.00164455	0.00850605			NO	NO	null	null	GO:0005509	calcium ion binding	null	null	GO:0070258	inner membrane complex	GO:0005515	protein binding	null	null	null	null
PF3D7_1017800	conserved Plasmodium protein, unknown function	null	9	Not Detected	10	1	12.0864	20.8716	10.5847	14.5142	2.61943	564	0.842517	9	35.0482	37.9575	73.2183	48.7413	10.0162	182	0.948783	10	31.6278	1.75901	0.4754	3.70006	0.000215551	0.00156084			NO	TR 50	GO:0005737, GO:0016020	cytoplasm, membrane	GO:0000166	nucleotide binding	null	null	null	null	null	null	null	null	null	null
PF3D7_1029600	adenosine deaminase	ADA	9	10	10	9	18.3245	14.6875	10.1613	14.3911	1.9279	565	0.842238	9	53.9202	20.244	37.5986	37.2543	7.93881	244	0.931239	10	25.8227	1.30969	0.50121	2.61306	0.00897362	0.0340322			NO	NO	null	null	GO:0019239	deaminase activity	GO:0009168	purine ribonucleoside monophosphate biosynthetic process	null	null	GO:0004000	adenosine deaminase activity	GO:0042493	response to drug	3.5.4.4 (Adenosine deaminase)	3.5.4.4 (Adenosine deaminase)
PF3D7_1314700	pinin/SDK/MemA domain-containing protein, putative	null	9	4	2	Not Detected	12.8662	10.8223	19.4758	14.3881	2.13217	566	0.841958	9	0	1.26525	0	0.42175	0.344357	3093	0.125071	2	7.40492	-4.07809	1.20176	-3.39344	0.000690215	0.00420621			NO	NO	null	null	null	null	null	null	GO:0020011	apicoplast	null	null	null	null	null	null
PF3D7_0217600	conserved Plasmodium protein, unknown function	null	9	3	7	Not Detected	14.8156	14.6875	13.5484	14.3505	0.328846	567	0.841678	9	2.69601	3.79575	11.8732	6.12167	2.36233	1071	0.697227	7	10.2361	-1.19981	0.700815	-1.71201	0.086894	0.193255			NO	NO	GO:0016021	integral component of membrane	GO:0016787	hydrolase activity	null	null	null	null	null	null	null	null	null	null
PF3D7_0322400	regulator of initiation factor 2 (eIF2)	null	9	2	7	Not Detected	9.7471	20.0986	13.125	14.3236	2.48846	568	0.841399	9	2.69601	6.32625	5.93662	4.98629	0.939503	1219	0.655348	7	9.65493	-1.3886	0.736384	-1.8857	0.0593351	0.146657			NO	NO	null	null	null	null	GO:0007049	cell cycle	null	null	null	null	null	null	null	null
PF3D7_1471500	conserved protein, unknown function	null	9	6	8	4	19.1043	12.3684	11.4314	14.3014	1.97319	569	0.841119	9	10.784	5.061	13.8521	9.89905	2.10335	738	0.791454	8	12.1002	-0.587997	0.63872	-0.920586	0.357266	0.531474			NO	NO	GO:0016021	integral component of membrane	null	null	null	null	null	null	null	null	null	null	null	null
PF3D7_1018600	tRNA wybutosine-synthesizing protein, putative	null	9	5	10	1	12.0864	14.6875	16.0887	14.2875	0.957374	570	0.840839	9	29.6561	15.183	31.662	25.5004	4.2385	341	0.903792	10	19.8939	0.786356	0.488142	1.61092	0.107198	0.224998			NO	TR 50	null	null	GO:0008168, GO:0016740	methyltransferase activity, transferase activity	GO:0008033	tRNA processing	null	null	null	null	null	null	2.1.1.- (Methyltransferases.)	2.5.1.- (Transferring alkyl or aryl groups, other than methyl groups.)
PF3D7_0731400	serine/threonine protein kinase, FIKK family, pseudogene	FIKK7.2	9	Not Detected	Not Detected	Not Detected	13.6459	12.3684	16.5121	14.1755	1.00032	571	0.840559	9	0	0	0	0	0				7.08773	-4.90758	1.23798	-3.96419	7.36463e-05	0.000608447			NO	NO	null	null	GO:0005524, GO:0004672	ATP binding, protein kinase activity	GO:0006468	protein phosphorylation	null	null	null	null	null	null	2.7.11.1 (Non-specific serine/threonine protein kinase)	2.7.11.1 (Non-specific serine/threonine protein kinase)
PF3D7_0708100	DNA-directed RNA polymerases I, II, and III subunit RPABC5, putative	RPB10	9	4	8	Not Detected	10.137	16.2335	16.0887	14.1531	1.63991	572	0.84028	9	5.39202	7.5915	11.8732	8.28559	1.5537	863	0.756084	8	11.2193	-0.729651	0.638032	-1.1436	0.252791	0.414396			NO	NO	null	null	GO:0003677, GO:0003899, GO:0008270	DNA binding, DNA-directed RNA polymerase activity, zinc ion binding	GO:0006351	transcription, DNA-templated	GO:0005736, GO:0005665, GO:0005666	DNA-directed RNA polymerase I complex, DNA-directed RNA polymerase II, core complex, DNA-directed RNA polymerase III complex	null	null	GO:0006366	transcription from RNA polymerase II promoter	2.7.7.6 (DNA-directed RNA polymerase)	2.7.7.6 (DNA-directed RNA polymerase)
PF3D7_1123300	RING zinc finger protein, putative	null	9	Not Detected	8	Not Detected	15.9852	16.2335	10.1613	14.1267	1.61992	573	0.84	9	5.39202	5.061	13.8521	8.10171	2.34889	879	0.751556	8	11.1142	-0.794545	0.667636	-1.19009	0.234013	0.392198			NO	NO	GO:0005737, GO:0016020	cytoplasm, membrane	GO:0005515, GO:0008270	protein binding, zinc ion binding	null	null	null	null	null	null	null	null	null	null
PF3D7_0828300	conserved Plasmodium protein, unknown function	null	9	Not Detected	7	Not Detected	16.3751	12.3684	13.5484	14.0973	0.970621	574	0.83972	9	2.69601	3.79575	11.8732	6.12167	2.36233	1071	0.697227	7	10.1095	-1.18063	0.710091	-1.66265	0.0963825	0.208335			NO	NO	GO:0016020, GO:0005634	membrane, nucleus	GO:0005524	ATP binding	null	null	null	null	null	null	null	null	null	null
PF3D7_0827800	SET domain protein, putative	SET3	9	Not Detected	8	Not Detected	11.6965	13.1414	17.3588	14.0656	1.38693	575	0.839441	9	8.08804	11.3872	9.89437	9.78988	0.7788	745	0.789474	8	11.9277	-0.483765	0.592198	-0.816898	0.413987	0.586071			NO	NO	null	null	GO:0005515	protein binding	null	null	GO:0034399	nuclear periphery	null	null	null	null	2.1.1.43 (Histone-lysine N-methyltransferase)	2.1.1.43 (Histone-lysine N-methyltransferase)
PF3D7_0708000	cytoskeleton associated protein, putative	null	9	Not Detected	4	Not Detected	13.6459	17.0065	11.4314	14.028	1.32328	576	0.839161	9	0	3.79575	0	1.26525	1.03307	2465	0.302773	4	7.64661	-2.89354	1.00174	-2.88852	0.00387062	0.0170169			NO	NO	null	null	null	null	null	null	null	null	null	null	null	null	null	null
PF3D7_1014300	conserved protein, unknown function	null	9	Not Detected	9	Not Detected	19.1043	9.27629	13.5484	13.9763	2.32307	577	0.838881	9	5.39202	20.244	7.9155	11.1838	3.74631	667	0.811545	9	12.5801	-0.235605	0.661837	-0.355986	0.721851	0.828978			NO	NO	GO:0005737, GO:0016020	cytoplasm, membrane	GO:0000166, GO:0005515	nucleotide binding, protein binding	null	null	null	null	null	null	null	null	null	null
PF3D7_0311700	plasmepsin VI	null	9	Not Detected	9	Not Detected	7.40779	17.7796	16.5121	13.8998	2.66714	578	0.838601	9	18.8721	22.7745	9.89437	17.1803	3.11345	481	0.864177	9	15.5401	0.334603	0.597075	0.560403	0.575204	0.718495			NO	NO	null	null	GO:0004190	aspartic-type endopeptidase activity	GO:0006508	proteolysis	null	null	GO:0004190	aspartic-type endopeptidase activity	GO:0006508	proteolysis	3.4.23.- (Aspartic endopeptidases.)	3.4.23.- (Aspartic endopeptidases.)
PF3D7_1472000	pre-mRNA-splicing factor ISY1, putative	ISY1	9	Not Detected	4	Not Detected	12.4763	16.2335	12.7016	13.8038	0.993345	579	0.838322	9	0	3.79575	0	1.26525	1.03307	2465	0.302773	4	7.53452	-2.87198	0.998984	-2.8749	0.00404153	0.017518			NO	NO	null	null	null	null	null	null	GO:0000974, GO:0071020	Prp19 complex, post-spliceosomal complex	null	null	GO:0000350, GO:0000389	generation of catalytic spliceosome for second transesterification step, mRNA 3'-splice site recognition	null	null
PF3D7_1475400	cysteine repeat modular protein 4	CRMP4	9	1	9	6	12.8662	16.2335	12.2782	13.7926	1.00607	580	0.838042	9	24.2641	31.6312	15.831	23.9088	3.72698	372	0.89502	9	18.8507	0.823275	0.485125	1.69704	0.0896895	0.196805		UOS	NO	NO	null	null	null	null	null	null	GO:0031362	anchored component of external side of plasma membrane	null	null	GO:0030522, GO:0046907	intracellular receptor signaling pathway, intracellular transport	null	null
PF3D7_0707700	E3 ubiquitin-protein ligase, putative	null	9	3	8	Not Detected	14.8156	10.0493	16.5121	13.7923	1.57953	581	0.837762	9	8.08804	7.5915	5.93662	7.20538	0.531028	955	0.730051	8	10.4989	-0.934428	0.652372	-1.43235	0.152042	0.288166			NO	NO	null	null	GO:0005515, GO:0004842	protein binding, ubiquitin-protein transferase activity	GO:0016567	protein ubiquitination	null	null	null	null	null	null	6.3.2.19 (Ubiquitin--protein ligase)	6.3.2.19 (Ubiquitin--protein ligase)
PF3D7_0316200	conserved Plasmodium protein, unknown function	null	9	Not Detected	9	Not Detected	16.765	10.0493	14.3951	13.7365	1.60558	582	0.837483	9	13.4801	26.5702	13.8521	17.9675	3.51316	467	0.868138	9	15.852	0.417883	0.541811	0.77127	0.440547	0.607634			NO	NO	null	null	null	null	null	null	null	null	null	null	null	null	null	null
PF3D7_1216200	glycerol-3-phosphate dehydrogenase, putative	null	9	5	6	Not Detected	16.3751	9.27629	15.2419	13.6311	1.7978	583	0.837203	9	2.69601	5.061	3.95775	3.90492	0.557849	1427	0.596491	6	8.76801	-1.6938	0.772756	-2.1919	0.0283871	0.0851978			NO	NO	GO:0009331	glycerol-3-phosphate dehydrogenase complex	GO:0051287, GO:0004367, GO:0042803	NAD binding, glycerol-3-phosphate dehydrogenase [NAD+] activity, protein homodimerization activity	GO:0005975, GO:0046168, GO:0055114	carbohydrate metabolic process, glycerol-3-phosphate catabolic process, oxidation-reduction process	GO:0009331	glycerol-3-phosphate dehydrogenase complex	GO:0004367	glycerol-3-phosphate dehydrogenase [NAD+] activity	null	null	1.1.1.8 (Glycerol-3-phosphate dehydrogenase (NAD(+)))	1.1.1.8 (Glycerol-3-phosphate dehydrogenase (NAD(+)))
PF3D7_1235100	conserved Plasmodium protein, unknown function	null	9	7	3	Not Detected	12.8662	17.7796	10.1613	13.6023	1.82062	584	0.836923	9	0	2.5305	0	0.8435	0.688714	2765	0.217883	3	7.22292	-3.32525	1.10718	-3.00334	0.0026703	0.0126302			NO	NO	null	null	null	null	null	null	null	null	null	null	null	null	null	null
PF3D7_1328800	transcriptional regulatory protein sir2a	SIR2A	9	6	10	Not Detected	14.0358	15.4605	11.0081	13.5015	1.07188	585	0.836643	9	48.5282	35.427	31.662	38.5391	4.1735	232	0.934635	10	26.0203	1.49172	0.419394	3.55683	0.000375355	0.00251121		UIS	NO	TR no protein	null	null	GO:0070403	NAD+ binding	null	null	GO:0005677, GO:0005737, GO:0005730	chromatin silencing complex, cytoplasm, nucleolus	GO:0003677, GO:0005515	DNA binding, protein binding	GO:0006342, GO:0016233	chromatin silencing, telomere capping	3.5.1.- (In linear amides.); 3.5.1.98 (Histone deacetylase)	3.5.1.- (In linear amides.)
PF3D7_0805000	alpha/beta hydrolase, putative	null	9	Not Detected	6	Not Detected	12.8662	17.0065	10.5847	13.4858	1.53464	586	0.836364	9	5.39202	5.061	0	3.48434	1.42461	1524	0.569044	6	8.48506	-1.85471	0.827713	-2.24076	0.0250417	0.0773558			NO	NO	null	null	null	null	null	null	GO:0020011	apicoplast	null	null	null	null	null	3.-.-.- (Hydrolases.)
PF3D7_0529800	conserved Plasmodium protein, unknown function	null	9	Not Detected	8	Not Detected	14.4257	9.27629	16.5121	13.4047	1.75569	587	0.836084	9	5.39202	8.85675	9.89437	8.04771	1.11142	884	0.750141	8	10.7262	-0.69997	0.643767	-1.0873	0.276903	0.444128			NO	NO	GO:0005737, GO:0016459	cytoplasm, myosin complex	GO:0005524, GO:0003779, GO:0005516, GO:0003774	ATP binding, actin binding, calmodulin binding, motor activity	null	null	null	null	null	null	null	null	null	null
PF3D7_0523400	DnaJ protein, putative	null	9	1	Not Detected	Not Detected	11.6965	14.6875	13.5484	13.3108	0.711613	588	0.835804	9	0	0	0	0	0				6.65539	-4.81257	1.24296	-3.87186	0.000108009	0.000849578			NO	NO	null	null	null	null	null	null	null	null	null	null	null	null	null	null
PF3D7_0800200	erythrocyte membrane protein 1, PfEMP1	VAR	9	Not Detected	9	Not Detected	15.9852	6.95722	16.9355	13.2926	2.5961	589	0.835524	9	2.69601	22.7745	9.89437	11.7883	4.79529	650	0.816355	9	12.5405	-0.0893685	0.723899	-0.123454	0.901747	0.940809			NO	NO	GO:0016021	integral component of membrane	GO:0004872	receptor activity	GO:0009405	pathogenesis	GO:0020002, GO:0020030	host cell plasma membrane, infected host cell surface knob	GO:0050839	cell adhesion molecule binding	GO:0020033, GO:0020035, GO:0020013, GO:0016337	antigenic variation, cytoadherence to microvasculature, mediated by symbiont protein, modulation by symbiont of host erythrocyte aggregation, single organismal cell-cell adhesion	null	null
PF3D7_0914200	phospholipid or glycerol acyltransferase, putative	null	9	Not Detected	7	Not Detected	15.2055	13.1414	11.4314	13.2594	0.890852	590	0.835245	9	5.39202	6.32625	3.95775	5.22534	0.562393	1187	0.664403	7	9.24239	-1.28363	0.70208	-1.82832	0.0675016	0.159951			NO	NO	null	null	GO:0016746	transferase activity, transferring acyl groups	GO:0008152	metabolic process	GO:0020011	apicoplast	null	null	null	null	2.3.1.- (Transferring groups other than amino-acyl groups.)	2.3.1.- (Transferring groups other than amino-acyl groups.)
PF3D7_0716300	conserved Plasmodium protein, unknown function	null	9	Not Detected	9	2	15.5954	14.6875	9.3145	13.1991	1.60025	591	0.834965	9	10.784	15.183	9.89437	11.9538	1.33488	644	0.818053	9	12.5765	-0.100388	0.583423	-0.172066	0.863385	0.919003			NO	NO	GO:0005737, GO:0016021	cytoplasm, integral component of membrane	GO:0005524, GO:0003723, GO:0008234, GO:0004519, GO:0004527, GO:0004386, GO:0016779, GO:0008270	ATP binding, RNA binding, cysteine-type peptidase activity, endonuclease activity, exonuclease activity, helicase activity, nucleotidyltransferase activity, zinc ion binding	GO:0006508, GO:0006410	proteolysis, transcription, RNA-dependent	null	null	null	null	null	null	null	null
PF3D7_0506400	conserved Plasmodium protein, unknown function	null	9	Not Detected	Not Detected	Not Detected	13.2561	16.2335	9.73789	13.0758	1.5328	592	0.834685	9	0	0	0	0	0				6.53791	-4.7757	1.25549	-3.80385	0.000142464	0.00108255			NO	NO	null	null	null	null	null	null	null	null	null	null	null	null	null	null
PF3D7_0805700	serine/threonine protein kinase, FIKK family	FIKK8	9	2	8	Not Detected	15.2055	10.0493	13.9718	13.0755	1.2692	593	0.834406	9	0	12.6525	7.9155	6.856	3.01343	987	0.720996	8	9.96575	-0.770482	0.733343	-1.05064	0.293422	0.46457			NO	NO	null	null	GO:0005524, GO:0004672	ATP binding, protein kinase activity	GO:0006468	protein phosphorylation	GO:0005829	cytosol	null	null	null	null	2.7.11.1 (Non-specific serine/threonine protein kinase)	2.7.11.1 (Non-specific serine/threonine protein kinase)
PF3D7_1445400	protein serine/threonine kinase-1	CLK1	9	Not Detected	9	Not Detected	11.6965	11.5954	15.6653	12.9857	1.09419	594	0.834126	9	10.784	11.3872	9.89437	10.6886	0.354027	694	0.803905	9	11.8371	-0.275375	0.579501	-0.475193	0.63465	0.764593			NO	NO	null	null	GO:0005524, GO:0004672	ATP binding, protein kinase activity	GO:0006468	protein phosphorylation	GO:0005634	nucleus	GO:0004712	protein serine/threonine/tyrosine kinase activity	GO:0006468, GO:0045595	protein phosphorylation, regulation of cell differentiation	2.7.11.1 (Non-specific serine/threonine protein kinase)	2.7.12.1 (Dual-specificity kinase)
PF3D7_0904900	copper-transporting ATPase	CuTP	9	2	8	1	15.2055	8.50326	15.2419	12.9836	1.82909	595	0.833846	9	5.39202	3.79575	9.89437	6.36071	1.49087	1038	0.706565	8	9.67213	-1.05684	0.715219	-1.47765	0.139501	0.270268			NO	NO	GO:0016021	integral component of membrane	GO:0019829, GO:0046872, GO:0000166	cation-transporting ATPase activity, metal ion binding, nucleotide binding	GO:0030001	metal ion transport	GO:0031410, GO:0020002, GO:0005886	cytoplasmic vesicle, host cell plasma membrane, plasma membrane	GO:0005507	copper ion binding	GO:0006825	copper ion transport	3.6.3.4 (Cu(2+)-exporting ATPase)	3.6.3.4 (Cu(2+)-exporting ATPase)
PF3D7_0610600	calcium-dependent protein kinase 2	CDPK2	9	Not Detected	9	Not Detected	11.3066	7.73024	19.8992	12.9787	2.94835	596	0.833566	9	16.1761	16.4482	17.8099	16.8114	0.412641	489	0.861913	9	14.895	0.345626	0.575653	0.600406	0.548236	0.702853			NO	NO	null	null	GO:0005524, GO:0005509, GO:0004672	ATP binding, calcium ion binding, protein kinase activity	GO:0006468	protein phosphorylation	null	null	GO:0009931	calcium-dependent protein serine/threonine kinase activity	GO:0006468	protein phosphorylation	2.7.11.1 (Non-specific serine/threonine protein kinase); 2.7.11.17 (Calcium/calmodulin-dependent protein kinase)	2.7.11.1 (Non-specific serine/threonine protein kinase)
PF3D7_0921600	tetratricopeptide repeat protein, putative	null	9	1	8	Not Detected	10.5269	17.7796	10.5847	12.9637	1.96611	597	0.833287	9	5.39202	7.5915	5.93662	6.30671	0.539989	1044	0.704867	8	9.6352	-0.956355	0.688707	-1.38862	0.164947	0.305338			NO	NO	null	null	GO:0005515	protein binding	null	null	null	null	null	null	null	null	null	null
PF3D7_0608100	conserved Plasmodium protein, unknown function	null	9	Not Detected	7	Not Detected	15.2055	9.27629	14.3951	12.959	1.51553	598	0.833007	9	0	6.32625	7.9155	4.74725	1.97392	1271	0.640634	7	8.85311	-1.30024	0.764953	-1.69976	0.0891756	0.196027			NO	NO	null	null	GO:0005524	ATP binding	null	null	GO:0020011	apicoplast	null	null	null	null	null	null
PF3D7_1328300	conserved Plasmodium protein, unknown function	null	9	6	9	5	10.9167	14.6875	13.125	12.9097	0.893098	599	0.832727	9	18.8721	8.85675	5.93662	11.2218	3.19815	665	0.812111	9	12.0658	-0.263421	0.611603	-0.430706	0.666682	0.789121			NO	NO	null	null	null	null	null	null	GO:0016020	membrane	null	null	null	null	null	null
PF3D7_0616600	conserved protein, unknown function	null	9	Not Detected	5	Not Detected	10.5269	10.8223	17.3588	12.9027	1.82055	600	0.832448	9	2.69601	5.061	0	2.58567	1.19374	1797	0.491794	5	7.74418	-2.0957	0.892866	-2.34717	0.0189168	0.0620976			NO	NO	null	null	null	null	null	null	null	null	null	null	null	null	null	null
PF3D7_0612900	nucleolar GTP-binding protein 1, putative	NOG1	9	Not Detected	7	Not Detected	20.274	6.95722	11.4314	12.8875	3.19458	601	0.832168	9	2.69601	7.5915	7.9155	6.06767	1.37859	1076	0.695812	7	9.4776	-1.00843	0.758593	-1.32935	0.183734	0.329703			NO	NO	null	null	GO:0005525	GTP binding	null	null	GO:0005730, GO:0030687	nucleolus, preribosome, large subunit precursor	GO:0005525	GTP binding	GO:0042273	ribosomal large subunit biogenesis	null	null
PF3D7_0910800	cytosolic Fe-S cluster assembly factor NBP35, putative	NBP35	9	4	5	3	14.4257	12.3684	11.8548	12.883	0.641345	602	0.831888	9	0	3.79575	1.97887	1.92487	0.894938	2063	0.416525	5	7.40392	-2.38876	0.907079	-2.63347	0.00845179	0.032586			NO	NO	null	null	GO:0005524	ATP binding	null	null	null	null	null	null	GO:0016226	iron-sulfur cluster assembly	null	3.6.1.3 (Adenosinetriphosphatase)
PF3D7_1004300	E3 ubiquitin-protein ligase, putative	null	9	6	9	2	17.5448	10.0493	11.0081	12.8674	1.92286	603	0.831608	9	10.784	10.122	11.8732	10.9264	0.416846	678	0.808432	9	11.8969	-0.253835	0.600485	-0.422717	0.672502	0.793846			NO	NO	null	null	GO:0005515, GO:0008270	protein binding, zinc ion binding	null	null	null	null	null	null	GO:0016567	protein ubiquitination	6.3.2.- (Acid--amino-acid ligases (peptide synthases).)	6.3.2.- (Acid--amino-acid ligases (peptide synthases).)
PF3D7_1370300	membrane associated histidine-rich protein	MAHRP1	9	Not Detected	9	Not Detected	10.137	17.0065	11.4314	12.8583	1.72077	604	0.831329	9	8.08804	8.85675	15.831	10.9253	2.01094	679	0.808149	9	11.8918	-0.211326	0.608232	-0.347443	0.728259	0.833352			NO	NO	null	null	null	null	null	null	GO:0020036	Maurer's cleft	null	null	null	null	null	null
PF3D7_0933000	CSTF domain-containing protein, putative	null	9	3	8	Not Detected	12.8662	13.9144	11.4314	12.7373	0.587606	605	0.831049	9	10.784	8.85675	9.89437	9.84505	0.454716	742	0.790323	8	11.2912	-0.379154	0.58834	-0.644446	0.519286	0.67896			NO	NO	null	null	GO:0003676, GO:0000166	nucleic acid binding, nucleotide binding	null	null	GO:0005634	nucleus	null	null	null	null	null	null
PF3D7_1201700	conserved Plasmodium membrane protein, unknown function	null	9	Not Detected	9	Not Detected	13.2561	14.6875	10.1613	12.7016	1.09058	606	0.830769	9	10.784	6.32625	25.7254	14.2786	4.78981	560	0.841822	9	13.4901	0.143368	0.634233	0.226049	0.821163	0.894164			NO	NO	GO:0016021	integral component of membrane	null	null	null	null	null	null	null	null	null	null	null	null
PF3D7_0513900	conserved Plasmodium protein, unknown function	null	9	Not Detected	9	Not Detected	15.9852	9.27629	12.7016	12.6544	1.58143	607	0.83049	9	21.5681	10.122	13.8521	15.1807	2.75186	533	0.849462	9	13.9176	0.178863	0.567659	0.315089	0.752694	0.846936			NO	NO	GO:0016020	membrane	null	null	null	null	null	null	null	null	null	null	null	null
PF3D7_0310300	phosphoglycerate mutase, putative	null	9	6	9	4	13.2561	12.3684	12.2782	12.6342	0.254752	608	0.83021	9	18.8721	16.4482	9.89437	15.0716	2.18943	538	0.848048	9	13.8529	0.240183	0.533536	0.450172	0.652587	0.780315			NO	NO	GO:0005737	cytoplasm	GO:0005525, GO:0003924, GO:0003743	GTP binding, GTPase activity, translation initiation factor activity	GO:0006413	translational initiation	null	null	null	null	null	null	5.4.2.1 (Transferred entry: 5.4.2.11 and 5.4.2.12); 5.4.2.11 (Phosphoglycerate mutase (2,3-diphosphoglycerate-dependent))	5.4.2.11 (Phosphoglycerate mutase (2,3-diphosphoglycerate-dependent))
PF3D7_0305800	P-loop containing nucleoside triphosphate hydrolase, putative	null	9	Not Detected	Not Detected	Not Detected	18.7144	7.73024	11.4314	12.6254	2.63448	609	0.82993	9	0	0	0	0	0				6.31268	-4.72548	1.28512	-3.67707	0.000235927	0.0016984			NO	NO	null	null	null	null	null	null	GO:0020011	apicoplast	null	null	null	null	2.7.4.3 (Adenylate kinase)	2.7.4.3 (Adenylate kinase)
PF3D7_1444700	shikimate dehydrogenase, putative	null	9	Not Detected	7	Not Detected	8.18756	15.4605	13.9718	12.5399	1.81116	610	0.82965	9	0	7.5915	5.93662	4.50937	1.88181	1302	0.631862	7	8.52465	-1.26482	0.790926	-1.59917	0.109783	0.227897			NO	NO	GO:0016020	membrane	null	null	null	null	null	null	null	null	null	null	1.1.1.25 (Shikimate dehydrogenase)	1.1.1.25 (Shikimate dehydrogenase)
PF3D7_0417300	LETM1-like protein, putative	null	9	8	7	5	18.7144	6.95722	11.8548	12.5088	2.78403	611	0.829371	9	5.39202	5.061	1.97887	4.14397	0.887332	1368	0.613186	7	8.32639	-1.55248	0.823842	-1.88443	0.0595063	0.146657			NO	NO	null	null	GO:0043022	ribosome binding	null	null	GO:0020011	apicoplast	null	null	null	null	null	null
PF3D7_1032100	mRNA-decapping enzyme subunit 1, putative	DCP1	9	4	9	Not Detected	10.137	10.8223	16.5121	12.4905	1.64974	612	0.829091	9	18.8721	11.3872	1.97887	10.7461	3.99036	687	0.805886	9	11.6183	-0.258658	0.696699	-0.371262	0.710442	0.822723			NO	NO	null	null	GO:0008047	enzyme activator activity	GO:0043085	positive regulation of catalytic activity	null	null	null	null	GO:0000290	deadenylation-dependent decapping of nuclear-transcribed mRNA	null	null
PF3D7_0820500	protein transport protein YIF1, putative	YIF1	9	3	8	Not Detected	10.137	15.4605	11.8548	12.4841	1.28079	613	0.828811	9	5.39202	6.32625	17.8099	9.84271	3.26002	743	0.79004	8	11.1634	-0.326153	0.656645	-0.496696	0.619403	0.752804			NO	NO	null	null	null	null	null	null	null	null	null	null	null	null	null	null
PF3D7_0502400	merozoite surface protein 8	MSP8	9	2	9	Not Detected	12.4763	13.9144	11.0081	12.4663	0.685053	614	0.828531	9	16.1761	18.9787	13.8521	16.3356	1.21011	502	0.858234	9	14.4009	0.410989	0.515422	0.797383	0.425228	0.596242			NO	NO	null	null	null	null	null	null	GO:0020020, GO:0005886, GO:0020003	food vacuole, plasma membrane, symbiont-containing vacuole	null	null	null	null	null	null
PF3D7_1446500	conserved Plasmodium protein, unknown function	null	9	4	5	Not Detected	9.35721	12.3684	15.6653	12.4636	1.48734	615	0.828252	9	0	3.79575	1.97887	1.92487	0.894938	2063	0.416525	5	7.19425	-2.34102	0.928403	-2.52156	0.0116836	0.0418095			NO	NO	GO:0005576	extracellular region	null	null	null	null	null	null	null	null	null	null	null	null
PF3D7_0728400	conserved Plasmodium protein, unknown function	null	9	Not Detected	6	Not Detected	5.45837	20.8716	11.0081	12.446	3.68007	616	0.827972	9	2.69601	1.26525	5.93662	3.29929	1.12826	1576	0.554329	6	7.87266	-1.86812	0.935017	-1.99795	0.0457218	0.11988			NO	NO	null	null	null	null	null	null	null	null	null	null	null	null	null	null
PF3D7_1354700	conserved Plasmodium protein, unknown function	null	9	Not Detected	8	Not Detected	15.2055	12.3684	9.73789	12.4372	1.28903	617	0.827692	9	5.39202	17.7135	1.97887	8.36146	3.90179	851	0.759479	8	10.3994	-0.449325	0.751837	-0.597636	0.550083	0.703859			NO	NO	GO:0005622	intracellular	GO:0005525, GO:0003924, GO:0003743	GTP binding, GTPase activity, translation initiation factor activity	GO:0006413	translational initiation	null	null	null	null	null	null	null	null
PF3D7_0606000	conserved Plasmodium protein, unknown function	null	9	Not Detected	4	Not Detected	10.5269	13.1414	13.5484	12.4055	0.772944	618	0.827413	9	0	2.5305	1.97887	1.50312	0.627271	2260	0.360781	4	6.95434	-2.68288	0.976567	-2.74726	0.00600958	0.0242551			NO	NO	null	null	null	null	null	null	null	null	null	null	null	null	null	null
mal_rna_11	unspecified product	SSUA	9	Not Detected	10	Not Detected	8.96733	14.6875	13.5484	12.4011	1.42729	619	0.827133	9	48.5282	75.915	69.2606	64.5679	6.7334	127	0.964346	10	38.4845	2.40394	0.395343	6.08063	1.19712e-09	2.67936e-08	UOS		NO	NO	null	null	null	null	null	null	null	null	null	null	null	null	null	null
PF3D7_1007200	rhoGAP GTPase, putative	null	9	8	9	2	12.4763	12.3684	12.2782	12.3743	0.0467487	620	0.826853	9	8.08804	18.9787	7.9155	11.6608	2.98783	651	0.816072	9	12.0175	-0.00364431	0.597875	-0.00609543	0.995137	0.996206		UIS	NO	NO	GO:0005622, GO:0016020	intracellular, membrane	null	null	GO:0007165	signal transduction	GO:0020011	apicoplast	GO:0005096	GTPase activator activity	GO:0007266	Rho protein signal transduction	null	null
PF3D7_0526200	ADP-ribosylation factor GTPase-activating protein, putative	ARF-GAP	9	6	4	1	17.1549	8.50326	11.4314	12.3632	2.07438	621	0.826573	9	0	1.26525	3.95775	1.741	0.952855	2166	0.38738	4	7.0521	-2.6394	0.999534	-2.64063	0.0082753	0.0320342		UIS	NO	NO	null	null	GO:0008060, GO:0005096, GO:0008270	ARF GTPase activator activity, GTPase activator activity, zinc ion binding	GO:0032312	regulation of ARF GTPase activity	null	null	null	null	GO:0043087	regulation of GTPase activity	null	null
PF3D7_1331000	protein kinase, putative	null	9	Not Detected	2	Not Detected	12.8662	10.0493	13.9718	12.2957	0.953407	622	0.826294	9	0	0	1.97887	0.659625	0.538581	2926	0.172326	2	6.47769	-3.83421	1.20221	-3.18929	0.00142623	0.00756762			NO	NO	null	null	GO:0005524, GO:0004672	ATP binding, protein kinase activity	GO:0006468	protein phosphorylation	null	null	null	null	null	null	null	2.7.11.1 (Non-specific serine/threonine protein kinase)
PF3D7_0926300	protein kinase, putative	null	9	Not Detected	6	Not Detected	13.6459	14.6875	8.46773	12.267	1.57037	623	0.826014	9	0	7.5915	1.97887	3.19012	1.8564	1605	0.546123	6	7.72858	-1.62601	0.866518	-1.87649	0.0605885	0.148125			NO	NO	null	null	GO:0005524, GO:0004672	ATP binding, protein kinase activity	GO:0006468	protein phosphorylation	GO:0020011	apicoplast	null	null	null	null	2.7.11.1 (Non-specific serine/threonine protein kinase)	2.7.11.1 (Non-specific serine/threonine protein kinase)
PF3D7_0606800	conserved Plasmodium protein, unknown function	null	9	5	7	5	14.0358	10.0493	12.7016	12.2622	0.956595	624	0.825734	9	5.39202	5.061	5.93662	5.46321	0.208423	1150	0.674873	7	8.86273	-1.15672	0.704168	-1.64267	0.100451	0.214678			NO	NO	null	null	null	null	null	null	null	null	null	null	null	null	null	null
PF3D7_0411600	tRNA Glutamic acid	null	9	Not Detected	6	Not Detected	10.9167	13.1414	12.7016	12.2533	0.555385	625	0.825455	9	10.784	0	0	3.59468	2.93505	1501	0.575552	6	7.92397	-1.96887	1.00538	-1.95834	0.0501897	0.129119			NO	NO	null	null	null	null	null	null	null	null	null	null	null	null	null	null
PF3D7_1224300	polyadenylate-binding protein, putative	PABP	9	10	8	9	13.6459	11.5954	11.4314	12.2242	0.581688	626	0.825175	9	0	15.183	9.89437	8.35912	3.63314	854	0.75863	8	10.2917	-0.407058	0.719275	-0.565928	0.571442	0.71707			NO	NO	null	null	GO:0003723, GO:0000166	RNA binding, nucleotide binding	null	null	GO:0043186	P granule	GO:0003729, GO:0008143	mRNA binding, poly(A) binding	GO:0006396	RNA processing	null	null
PF3D7_0935400	gametocyte development protein 1	GDV1	9	Not Detected	Not Detected	Not Detected	10.5269	15.4605	10.5847	12.1907	1.33496	627	0.824895	9	0	0	0	0	0				6.09534	-4.67728	1.26123	-3.70852	0.000208475	0.00151406			NO	NO	null	null	null	null	null	null	GO:0034399	nuclear periphery	null	null	null	null	null	null
PF3D7_1239200	AP2 domain transcription factor, putative	ApiAP2	9	Not Detected	8	Not Detected	12.4763	9.27629	14.8185	12.1904	1.31152	628	0.824615	9	5.39202	15.183	9.89437	10.1565	2.31023	721	0.796265	8	11.1734	-0.190548	0.623975	-0.305378	0.760079	0.849439			NO	NO	null	null	GO:0003700	sequence-specific DNA binding transcription factor activity	GO:0006355	regulation of transcription, DNA-templated	GO:0005634	nucleus	GO:0003677	DNA binding	GO:0006355	regulation of transcription, DNA-templated	null	null
PF3D7_1437800	trafficking protein particle complex subunit 5, putative	TRAPPC5	9	5	6	Not Detected	12.0864	13.9144	10.1613	12.054	0.884726	629	0.824336	9	0	5.061	3.95775	3.00625	1.25454	1668	0.528297	6	7.53014	-1.74611	0.829537	-2.10492	0.0352982	0.0992883			NO	NO	GO:0030008	TRAPP complex	null	null	GO:0048193	Golgi vesicle transport	GO:0020002	host cell plasma membrane	null	null	null	null	null	null
PF3D7_1139700	adrenodoxin reductase, putative	null	9	1	7	Not Detected	6.62803	20.0986	9.3145	12.0137	3.36084	630	0.824056	9	0	5.061	9.89437	4.98512	2.33233	1224	0.653933	7	8.49942	-1.1283	0.861125	-1.31026	0.190109	0.338429			NO	NO	null	null	null	null	null	null	GO:0005739	mitochondrion	GO:0015039	NADPH-adrenodoxin reductase activity	GO:0055114	oxidation-reduction process	1.18.1.2 (Ferredoxin--NADP(+) reductase)	1.18.1.2 (Ferredoxin--NADP(+) reductase)
PF3D7_1315600	CDP-diacylglycerol--inositol 3-phosphatidyltransferase	PIS	9	7	9	9	10.9167	17.7796	7.19757	11.9646	2.53062	631	0.823776	9	21.5681	29.1007	23.7465	24.8051	1.8273	355	0.89983	9	18.3849	1.09121	0.52515	2.07791	0.0377178	0.103756			NO	NO	GO:0016020	membrane	GO:0016780	phosphotransferase activity, for other substituted phosphate groups	GO:0008654	phospholipid biosynthetic process	null	null	GO:0003881	CDP-diacylglycerol-inositol 3-phosphatidyltransferase activity	GO:0006661	phosphatidylinositol biosynthetic process	2.7.8.11 (CDP-diacylglycerol--inositol 3-phosphatidyltransferase)	2.7.8.11 (CDP-diacylglycerol--inositol 3-phosphatidyltransferase)
PF3D7_1129000	spermidine synthase	SpdSyn	9	10	2	9	12.0864	12.3684	11.4314	11.9621	0.226598	632	0.823497	9	0	1.26525	0	0.42175	0.344357	3093	0.125071	2	6.19191	-3.82262	1.20433	-3.17406	0.00150325	0.00792504			NO	NO	null	null	GO:0003824	catalytic activity	null	null	GO:0005737	cytoplasm	GO:0004766	spermidine synthase activity	GO:0008295	spermidine biosynthetic process	2.5.1.16 (Spermidine synthase)	2.5.1.16 (Spermidine synthase)
PF3D7_1250800	DNA repair protein rhp16, putative	null	9	Not Detected	7	Not Detected	14.0358	10.8223	11.0081	11.9554	0.850454	633	0.823217	9	5.39202	7.5915	1.97887	4.98746	1.33318	1216	0.656197	7	8.47143	-1.17018	0.740564	-1.58013	0.114078	0.233855			NO	NO	null	null	GO:0005524, GO:0003677, GO:0005515, GO:0008270	ATP binding, DNA binding, protein binding, zinc ion binding	null	null	GO:0000109	nucleotide-excision repair complex	GO:0005524, GO:0008026	ATP binding, ATP-dependent helicase activity	GO:0006289	nucleotide-excision repair	null	3.6.4.- (Acting on acid anhydrides; involved in cellular and subcellular movement.)
PF3D7_1008100	zinc finger protein, putative	null	9	3	10	Not Detected	14.8156	10.8223	10.1613	11.9331	1.18705	634	0.822937	9	18.8721	25.305	31.662	25.2797	3.01462	346	0.902377	10	18.6064	1.07576	0.481105	2.23601	0.025351	0.0779202			NO	TR no protein	GO:0005634	nucleus	GO:0005515, GO:0008270	protein binding, zinc ion binding	GO:0006355	regulation of transcription, DNA-templated	null	null	null	null	null	null	null	null
PF3D7_1338100	26S proteasome regulatory subunit RPN3, putative	RPN3	9	8	8	8	15.2055	7.73024	12.7016	11.8791	1.79364	635	0.822657	9	5.39202	16.4482	1.97887	7.93971	3.56554	889	0.748727	8	9.90941	-0.474461	0.769653	-0.616461	0.53759	0.694775			NO	NO	GO:0000502	proteasome complex	GO:0030234, GO:0005515	enzyme regulator activity, protein binding	GO:0042176	regulation of protein catabolic process	GO:0005838	proteasome regulatory particle	GO:0004175	endopeptidase activity	GO:0006511	ubiquitin-dependent protein catabolic process	null	null
PF3D7_1413900	DnaJ protein, putative	null	9	Not Detected	4	3	11.3066	11.5954	12.7016	11.8679	0.347107	636	0.822378	9	2.69601	2.5305	0	1.74217	0.712307	2128	0.398132	4	6.80502	-2.60058	0.975812	-2.66504	0.00769786	0.030275			NO	NO	GO:0016020	membrane	null	null	null	null	null	null	null	null	null	null	null	null
PF3D7_1404900	conserved Plasmodium protein, unknown function	null	9	6	6	Not Detected	10.5269	12.3684	12.7016	11.8656	0.552157	637	0.822098	9	0	7.5915	3.95775	3.84975	1.78988	1447	0.590832	6	7.85768	-1.37182	0.795998	-1.7234	0.084817	0.189319		UIS	NO	NO	GO:0016020, GO:0005739	membrane, mitochondrion	GO:0003677, GO:0009055, GO:0004519	DNA binding, electron carrier activity, endonuclease activity	GO:0008380, GO:0006314, GO:0006397	RNA splicing, intron homing, mRNA processing	GO:0005783	endoplasmic reticulum	null	null	null	null	null	null
PF3D7_0804900	GTPase-activating protein, putative	null	9	3	7	Not Detected	12.4763	11.5954	11.4314	11.8344	0.264897	638	0.821818	9	2.69601	8.85675	1.97887	4.51054	1.78236	1297	0.633277	7	8.17245	-1.20233	0.766629	-1.56833	0.116803	0.238054			NO	NO	null	null	GO:0008060, GO:0005096, GO:0008270	ARF GTPase activator activity, GTPase activator activity, zinc ion binding	GO:0032312	regulation of ARF GTPase activity	null	null	null	null	null	null	null	null
PF3D7_0820700	2-oxoglutarate dehydrogenase E1 component	KDH	9	9	9	8	12.8662	6.95722	15.6653	11.8296	2.09569	639	0.821538	9	18.8721	17.7135	33.6409	23.4088	4.18613	374	0.894454	9	17.6192	0.936593	0.543232	1.72411	0.0846873	0.189201			NO	NO	null	null	GO:0004591, GO:0030976	oxoglutarate dehydrogenase (succinyl-transferring) activity, thiamine pyrophosphate binding	GO:0006099	tricarboxylic acid cycle	GO:0005759	mitochondrial matrix	GO:0004591	oxoglutarate dehydrogenase (succinyl-transferring) activity	GO:0006103, GO:0006099	2-oxoglutarate metabolic process, tricarboxylic acid cycle	1.2.4.2 (Oxoglutarate dehydrogenase (succinyl-transferring))	1.2.4.2 (Oxoglutarate dehydrogenase (succinyl-transferring))
PF3D7_1364200	conserved Plasmodium protein, unknown function	null	9	3	7	1	8.96733	11.5954	14.8185	11.7937	1.38152	640	0.821259	9	10.784	2.5305	3.95775	5.75743	2.0795	1112	0.685625	7	8.77559	-1.15231	0.762487	-1.51125	0.130725	0.25851			NO	NO	GO:0016020, GO:0005634	membrane, nucleus	null	null	null	null	null	null	null	null	null	null	null	null
PF3D7_0902900	conserved Plasmodium protein, unknown function	null	9	7	Not Detected	Not Detected	10.137	10.8223	14.3951	11.7848	1.07783	641	0.820979	9	0	0	0	0	0				5.89241	-4.6421	1.26372	-3.67337	0.000239374	0.00171705		UIS	NO	NO	null	null	null	null	null	null	GO:0020011	apicoplast	null	null	null	null	null	null
PF3D7_0816100	phosphopantothenoylcysteine decarboxylase, putative	PPCDC	9	4	5	3	13.2561	13.1414	8.89112	11.7629	1.17269	642	0.820699	9	5.39202	1.26525	0	2.21909	1.32923	1911	0.459536	5	6.99098	-2.49882	0.98311	-2.54175	0.0110299	0.0401709			NO	NO	null	null	GO:0003824	catalytic activity	null	null	null	null	GO:0004633	phosphopantothenoylcysteine decarboxylase activity	null	null	4.1.1.36 (Phosphopantothenoylcysteine decarboxylase)	4.1.1.36 (Phosphopantothenoylcysteine decarboxylase)
PF3D7_0409100	U4/U6 small nuclear ribonucleoprotein PRP31, putative	PRPF31	9	Not Detected	4	Not Detected	12.4763	13.9144	8.89112	11.7606	1.21952	643	0.82042	9	2.69601	1.26525	0	1.32042	0.635855	2326	0.342105	4	6.54052	-3.05237	1.08974	-2.801	0.00509448	0.0212419			NO	NO	null	null	null	null	null	null	GO:0005681	spliceosomal complex	null	null	GO:0000375	RNA splicing, via transesterification reactions	null	null
PF3D7_0626600	conserved Plasmodium protein, unknown function	null	9	4	2	5	7.40779	16.2335	11.4314	11.6909	2.08294	644	0.82014	9	0	1.26525	0	0.42175	0.344357	3093	0.125071	2	6.05633	-3.76456	1.23475	-3.04883	0.00229732	0.0112894			NO	NO	null	null	null	null	null	null	null	null	null	null	null	null	null	null
PF3D7_0829500	conserved Plasmodium protein, unknown function	null	9	Not Detected	7	Not Detected	14.8156	6.18419	13.9718	11.6572	2.24317	645	0.81986	9	2.69601	12.6525	1.97887	5.77579	2.81249	1110	0.686191	7	8.71649	-0.85816	0.828458	-1.03585	0.300271	0.470572			NO	NO	GO:0005737, GO:0016459	cytoplasm, myosin complex	GO:0005524, GO:0003779, GO:0003774	ATP binding, actin binding, motor activity	null	null	null	null	null	null	null	null	2.7.7.6 (DNA-directed RNA polymerase)	2.7.7.6 (DNA-directed RNA polymerase)
PF3D7_0911200	conserved Plasmodium protein, unknown function	null	9	2	8	Not Detected	10.9167	16.2335	7.62096	11.5904	2.04854	646	0.81958	9	10.784	5.061	11.8732	9.23943	1.72505	782	0.779004	8	10.4149	-0.357703	0.674748	-0.530129	0.596023	0.735191			NO	NO	null	null	null	null	null	null	null	null	null	null	null	null	null	null
PF3D7_0808000	conserved Plasmodium protein, unknown function	null	9	Not Detected	9	Not Detected	5.45837	21.6447	7.62096	11.5747	4.14254	647	0.819301	9	13.4801	18.9787	29.6831	20.714	3.88424	416	0.882569	9	16.1443	0.873422	0.663665	1.31606	0.188154	0.336409			NO	NO	null	null	GO:0004252	serine-type endopeptidase activity	GO:0006508	proteolysis	GO:0020011	apicoplast	null	null	null	null	null	null
PF3D7_1217300	GTP-binding protein, putative	null	9	Not Detected	6	Not Detected	9.35721	13.9144	11.4314	11.5677	1.07559	648	0.819021	9	2.69601	2.5305	3.95775	3.06142	0.367998	1632	0.538483	6	7.31456	-1.85207	0.840878	-2.20254	0.0276272	0.0836631			NO	NO	null	null	GO:0005525	GTP binding	null	null	GO:0020011	apicoplast	GO:0005525	GTP binding	null	null	null	null
PF3D7_0415400	coatomer subunit zeta, putative	null	9	7	7	2	5.45837	17.7796	11.4314	11.5565	2.90458	649	0.818741	9	5.39202	6.32625	5.93662	5.88496	0.221206	1095	0.690436	7	8.72071	-0.903529	0.774946	-1.16592	0.243645	0.403399		UIS	NO	NO	null	null	null	null	GO:0006810	transport	GO:0030126	COPI vesicle coat	null	null	GO:0006890	retrograde vesicle-mediated transport, Golgi to ER	null	null
PF3D7_1323100	60S ribosomal protein L6, putative	null	9	7	10	8	10.137	9.27629	15.2419	11.5517	1.52011	650	0.818462	9	97.0564	67.0582	77.1761	80.4302	7.19438	99	0.972269	10	45.991	2.74267	0.378125	7.25336	4.06558e-13	1.61443e-11	UOS		NO	NO	GO:0005840	ribosome	GO:0019843, GO:0003735	rRNA binding, structural constituent of ribosome	GO:0006412	translation	GO:0015934	large ribosomal subunit	GO:0003735	structural constituent of ribosome	GO:0006412	translation	null	null
PF3D7_0907900	peptide deformylase	PDF	9	Not Detected	4	2	15.5954	9.27629	9.73789	11.5365	1.66058	651	0.818182	9	0	2.5305	1.97887	1.50312	0.627271	2260	0.360781	4	6.51982	-2.5933	1.00463	-2.58134	0.00984179	0.0365467			NO	NO	null	null	GO:0005506, GO:0042586	iron ion binding, peptide deformylase activity	null	null	GO:0020011	apicoplast	GO:0008198	ferrous iron binding	GO:0031365, GO:0043686	N-terminal protein amino acid modification, co-translational protein modification	3.5.1.88 (Peptide deformylase)	3.5.1.88 (Peptide deformylase)
PF3D7_1229500	T-complex protein 1 subunit gamma	CCT3	9	10	9	9	6.62803	18.5526	9.3145	11.4984	2.94866	652	0.817902	9	21.5681	8.85675	9.89437	13.4397	3.32739	589	0.833616	9	12.4691	0.190249	0.667012	0.285226	0.775471	0.861946			NO	NO	null	null	GO:0005524, GO:0051082	ATP binding, unfolded protein binding	GO:0006457	protein folding	GO:0005832	chaperonin-containing T-complex	GO:0005524, GO:0051082	ATP binding, unfolded protein binding	GO:0006457	protein folding	null	null
PF3D7_0806400	glycosyltransferase family 28 protein, putative	null	9	Not Detected	3	Not Detected	11.3066	10.0493	13.125	11.4936	0.728952	653	0.817622	9	0	1.26525	1.97887	1.08137	0.472427	2542	0.280985	3	6.28751	-3.06361	1.09242	-2.80441	0.0050408	0.0210785			NO	NO	null	null	GO:0030246, GO:0016758	carbohydrate binding, transferase activity, transferring hexosyl groups	GO:0030259	lipid glycosylation	null	null	null	null	null	null	2.4.1.141 (N-acetylglucosaminyldiphosphodolichol N-acetylglucosaminyltransferase)	2.4.1.141 (N-acetylglucosaminyldiphosphodolichol N-acetylglucosaminyltransferase)
PF3D7_1325800	conserved Plasmodium protein, unknown function	null	9	Not Detected	Not Detected	Not Detected	9.35721	12.3684	12.7016	11.4757	0.86844	654	0.817343	9	0	0	0	0	0				5.73787	-4.60061	1.26516	-3.63639	0.000276483	0.00193362			NO	NO	null	null	null	null	null	null	null	null	null	null	null	null	null	null
PF3D7_1201300	liver stage associated protein 1	LSAP1	9	2	Not Detected	Not Detected	11.6965	15.4605	7.19757	11.4515	1.95015	655	0.817063	9	0	0	0	0	0				5.72576	-4.57393	1.28721	-3.55337	0.000380332	0.00252393			NO	NO	null	null	null	null	null	null	GO:0020036	Maurer's cleft	null	null	null	null	null	null
PF3D7_0919300	thioredoxin-like protein 1, putative	TrxL1	9	10	10	10	11.6965	7.73024	14.8185	11.4151	1.67467	656	0.816783	9	32.3521	74.6497	35.6197	47.5405	11.094	189	0.946802	10	29.4778	2.0446	0.49463	4.13359	3.57135e-05	0.000322076			NO	NO	null	null	null	null	null	null	GO:0005875	microtubule associated complex	null	null	null	null	null	null
PF3D7_1134100	protein disulfide isomerase	PDI-11	9	10	5	10	15.9852	9.27629	8.89112	11.3842	1.88055	657	0.816503	9	2.69601	0	3.95775	2.21792	0.95305	1935	0.452745	5	6.80107	-2.42813	1.00286	-2.42121	0.0154689	0.0531165			NO	NO	null	null	null	null	GO:0045454	cell redox homeostasis	GO:0005788	endoplasmic reticulum lumen	GO:0009055, GO:0003756	electron carrier activity, protein disulfide isomerase activity	GO:0055114, GO:0006457	oxidation-reduction process, protein folding	5.3.4.1 (Protein disulfide-isomerase)	5.3.4.1 (Protein disulfide-isomerase)
PF3D7_0729400	ribosome biogenesis protein BRX1 homolog, putative	null	9	Not Detected	6	Not Detected	12.8662	12.3684	8.89112	11.3752	1.0209	658	0.816224	9	0	1.26525	9.89437	3.71987	2.53831	1480	0.581494	6	7.54755	-1.54125	0.903187	-1.70646	0.0879232	0.194665			NO	NO	null	null	null	null	null	null	null	null	null	null	null	null	null	null
PF3D7_0728700	alpha/beta hydrolase, putative	null	9	6	7	Not Detected	14.0358	8.50326	11.4314	11.3235	1.30478	659	0.815944	9	0	5.061	7.9155	4.3255	1.88971	1343	0.62026	7	7.8245	-1.25535	0.799425	-1.57031	0.116343	0.237509		UIS	NO	NO	null	null	GO:0016787	hydrolase activity	null	null	null	null	null	null	null	null	null	null
PF3D7_1364100	6-cysteine protein	P92	9	Not Detected	8	3	12.8662	10.0493	11.0081	11.3078	0.675126	660	0.815664	9	8.08804	7.5915	5.93662	7.20538	0.531028	955	0.730051	8	9.25661	-0.646906	0.657156	-0.984403	0.324918	0.500332			NO	NO	null	null	null	null	null	null	GO:0046658, GO:0009986	anchored component of plasma membrane, cell surface	GO:0005515	protein binding	null	null	null	null
PF3D7_1131900	conserved Plasmodium protein, unknown function	null	9	Not Detected	9	Not Detected	9.7471	13.1414	11.0081	11.2989	0.808807	661	0.815385	9	18.8721	15.183	19.7887	17.9479	1.14928	468	0.867855	9	14.6234	0.654767	0.51289	1.27662	0.201736	0.353756			NO	NO	GO:0016020	membrane	GO:0000166	nucleotide binding	null	null	GO:0020011	apicoplast	null	null	null	null	null	null
PF3D7_0525100	acyl-CoA synthetase	ACS10	9	9	3	8	17.9347	6.95722	8.89112	11.261	2.76238	662	0.815105	9	0	1.26525	1.97887	1.08137	0.472427	2542	0.280985	3	6.17119	-3.02904	1.14123	-2.65417	0.00795029	0.0311682			NO	NO	null	null	GO:0003824	catalytic activity	GO:0008152	metabolic process	null	null	GO:0004467	long-chain fatty acid-CoA ligase activity	GO:0006631	fatty acid metabolic process	6.2.1.3 (Long-chain-fatty-acid--CoA ligase)	6.2.1.3 (Long-chain-fatty-acid--CoA ligase)
PF3D7_0500300	rifin, pseudogene	RIF	9	Not Detected	10	Not Detected	11.6965	9.27629	12.7016	11.2248	0.830003	663	0.814825	9	43.1362	25.305	31.662	33.3677	4.26016	279	0.921336	10	22.2963	1.50343	0.450675	3.33595	0.000850098	0.0049015			NO	TR no protein	null	null	null	null	null	null	null	null	null	null	null	null	null	null
PF3D7_1212800	iron-sulfur subunit of succinate dehydrogenase	null	9	7	2	5	13.2561	13.1414	7.19757	11.1983	1.63353	664	0.814545	9	0	1.26525	0	0.42175	0.344357	3093	0.125071	2	5.81005	-3.71674	1.23365	-3.01281	0.00258842	0.0123263			NO	NO	null	null	GO:0051537, GO:0009055, GO:0051536, GO:0016491	2 iron, 2 sulfur cluster binding, electron carrier activity, iron-sulfur cluster binding, oxidoreductase activity	GO:0006099	tricarboxylic acid cycle	GO:0005739	mitochondrion	GO:0009055, GO:0000104	electron carrier activity, succinate dehydrogenase activity	GO:0006099	tricarboxylic acid cycle	1.3.5.1 (Succinate dehydrogenase (quinone)); 1.3.99.1 (Deleted entry)	1.3.5.1 (Succinate dehydrogenase (quinone))
PF3D7_1411200	rhomboid protease ROM8	ROM8	9	Not Detected	8	Not Detected	12.0864	10.8223	10.5847	11.1645	0.380524	665	0.814266	9	5.39202	13.9177	3.95775	7.75584	2.5382	906	0.743916	8	9.46015	-0.413128	0.686375	-0.601899	0.547242	0.702733			NO	NO	GO:0016021	integral component of membrane	GO:0004252	serine-type endopeptidase activity	null	null	null	null	null	null	null	null	3.4.21.105 (Rhomboid protease)	3.4.21.105 (Rhomboid protease)
PF3D7_1129100	parasitophorous vacuolar protein 1	PV1	9	5	6	2	18.3245	5.41117	9.73789	11.1579	3.09842	666	0.813986	9	5.39202	3.79575	0	3.06259	1.30568	1620	0.541879	6	7.11023	-1.82376	0.957013	-1.90568	0.0566914	0.141413			NO	NO	GO:0005622	intracellular	GO:0005096	GTPase activator activity	GO:0007165	signal transduction	GO:0097619	PTEX complex	null	null	null	null	null	null
PF3D7_1136000	conserved Plasmodium protein, unknown function	null	9	1	7	Not Detected	10.9167	13.1414	9.3145	11.1242	0.905978	667	0.813706	9	2.69601	6.32625	3.95775	4.32667	0.868809	1339	0.621392	7	7.72544	-1.21837	0.759955	-1.60321	0.108887	0.226744			NO	NO	GO:0005737, GO:0016459	cytoplasm, myosin complex	GO:0003779, GO:0005516, GO:0003774, GO:0000166	actin binding, calmodulin binding, motor activity, nucleotide binding	null	null	null	null	null	null	null	null	null	2.7.11.1 (Non-specific serine/threonine protein kinase)
PF3D7_0104200	StAR-related lipid transfer protein	null	9	Not Detected	9	Not Detected	11.6965	13.9144	7.62096	11.0773	1.50477	668	0.813427	9	5.39202	17.7135	23.7465	15.6173	4.41001	520	0.853141	9	13.3473	0.546768	0.614108	0.890345	0.373281	0.546781			NO	NO	null	null	null	null	null	null	GO:0044164, GO:0016021, GO:0020003	host cell cytosol, integral component of membrane, symbiont-containing vacuole	GO:0008525, GO:0008526	phosphatidylcholine transporter activity, phosphatidylinositol transporter activity	GO:2001139, GO:0015914	negative regulation of phospholipid transport, phospholipid transport	null	null
PF3D7_0102700	merozoite-associated tryptophan-rich antigen	MaTrA	9	Not Detected	4	Not Detected	6.62803	16.2335	10.1613	11.0076	2.29025	669	0.813147	9	0	0	3.95775	1.31925	1.07716	2408	0.318902	4	6.16343	-2.88948	1.14837	-2.51615	0.0118645	0.0421506			NO	NO	null	null	null	null	null	null	GO:0009986	cell surface	null	null	null	null	null	null
PF3D7_0206100	cysteine desulfuration protein SufE	SufE	9	Not Detected	8	Not Detected	7.40779	11.5954	13.9718	10.9916	1.56665	670	0.812867	9	2.69601	7.5915	11.8732	7.38692	2.16471	941	0.734012	8	9.18928	-0.505661	0.709295	-0.712906	0.475904	0.64011			NO	NO	null	null	null	null	null	null	GO:0020011	apicoplast	GO:0005515	protein binding	null	null	null	null
PF3D7_1469200	shewanella-like protein phosphatase 1, putative	SHLP1	9	5	7	5	11.3066	9.27629	12.2782	10.9537	0.72208	671	0.812587	9	2.69601	5.061	5.93662	4.56454	0.790251	1292	0.634692	7	7.75913	-1.1849	0.749283	-1.58138	0.113792	0.233462			NO	NO	null	null	GO:0016787	hydrolase activity	null	null	GO:0020011, GO:0005783, GO:0005634	apicoplast, endoplasmic reticulum, nucleus	GO:0016791	phosphatase activity	null	null	3.1.3.16 (Protein-serine/threonine phosphatase)	3.1.3.16 (Protein-serine/threonine phosphatase)
PF3D7_1331100	DNA polymerase theta, putative	POLQ	9	Not Detected	6	Not Detected	11.3066	9.27629	12.2782	10.9537	0.72208	671	0.812587	9	5.39202	2.5305	0	2.64084	1.27171	1751	0.50481	6	6.79728	-2.07363	0.917251	-2.2607	0.0237776	0.0743842			NO	NO	null	null	GO:0005524, GO:0003676	ATP binding, nucleic acid binding	null	null	null	null	null	null	null	null	3.6.4.12 (DNA helicase); 3.6.4.13 (RNA helicase)	3.6.4.13 (RNA helicase)
PF3D7_0214100	protein transport protein SEC31	SEC31	9	7	Not Detected	5	14.0358	6.95722	11.8548	10.9493	1.70891	673	0.812028	9	0	0	0	0	0				5.47464	-4.53379	1.29119	-3.51133	0.000445862	0.00289215			NO	NO	null	null	GO:0005515	protein binding	null	null	GO:0030127, GO:0020036	COPII vesicle coat, Maurer's cleft	null	null	GO:0006888, GO:0044053	ER to Golgi vesicle-mediated transport, translocation of peptides or proteins into host cell cytoplasm	null	null
PF3D7_1225200	conserved Plasmodium protein, unknown function	null	9	3	6	Not Detected	11.6965	10.0493	11.0081	10.918	0.389988	674	0.811748	9	5.39202	2.5305	1.97887	3.30047	0.863718	1568	0.556593	6	7.10921	-1.76505	0.839398	-2.10276	0.0354866	0.0994849			NO	NO	GO:0005634	nucleus	GO:0003677, GO:0003682, GO:0005515, GO:0008270	DNA binding, chromatin binding, protein binding, zinc ion binding	GO:0006355, GO:0006351	regulation of transcription, DNA-templated, transcription, DNA-templated	null	null	null	null	null	null	null	null
PF3D7_0523300	conserved Plasmodium protein, unknown function	null	9	7	8	5	11.3066	15.4605	5.92741	10.8982	2.25314	675	0.811469	9	10.784	7.5915	11.8732	10.0829	1.04902	723	0.795699	8	10.4906	-0.115518	0.66844	-0.172817	0.862795	0.918773			NO	NO	null	null	null	null	null	null	null	null	null	null	null	null	null	null
PF3D7_1423600	calcium-dependent protein kinase, putative	null	9	Not Detected	8	1	10.5269	12.3684	9.73789	10.8777	0.636343	676	0.811189	9	5.39202	7.5915	9.89437	7.62596	1.06131	919	0.740238	8	9.25184	-0.469348	0.651816	-0.720063	0.471486	0.635706			NO	NO	null	null	GO:0005524, GO:0004672	ATP binding, protein kinase activity	GO:0006468	protein phosphorylation	null	null	GO:0004683	calmodulin-dependent protein kinase activity	GO:0006468	protein phosphorylation	2.7.11.17 (Calcium/calmodulin-dependent protein kinase)	2.7.11.17 (Calcium/calmodulin-dependent protein kinase)
PF3D7_1249800	THO complex subunit 2, putative	THO2	9	3	9	1	9.35721	9.27629	13.9718	10.8684	1.26708	677	0.810909	9	10.784	10.122	13.8521	11.5861	0.938185	654	0.815224	9	11.2272	0.0732847	0.595626	0.123038	0.902077	0.940809			NO	NO	GO:0016020, GO:0005634	membrane, nucleus	null	null	null	null	null	null	null	null	null	null	null	null
PF3D7_1103800	CCR4-NOT transcription complex subunit 1, putative	NOT1	9	6	10	5	11.6965	9.27629	11.4314	10.8014	0.625757	678	0.810629	9	35.0482	53.1405	25.7254	37.9713	6.57108	237	0.93322	10	24.3864	1.80891	0.461867	3.91651	8.98398e-05	0.000718135			NO	TR 50	null	null	null	null	null	null	GO:0030014	CCR4-NOT complex	null	null	null	null	null	null
PF3D7_1235600	serine hydroxymethyltransferase	SHMT	9	10	6	8	10.137	12.3684	9.73789	10.7478	0.668274	679	0.81035	9	2.69601	6.32625	1.97887	3.66704	1.0987	1482	0.580928	6	7.2074	-1.37192	0.803871	-1.70664	0.0878882	0.194665			NO	NO	null	null	GO:0004372	glycine hydroxymethyltransferase activity	GO:0006563, GO:0006544	L-serine metabolic process, glycine metabolic process	GO:0020011, GO:0005739	apicoplast, mitochondrion	GO:0004372	glycine hydroxymethyltransferase activity	GO:0070178, GO:0006730	D-serine metabolic process, one-carbon metabolic process	2.1.2.1 (Glycine hydroxymethyltransferase)	2.1.2.1 (Glycine hydroxymethyltransferase)
PF3D7_1020600	conserved Plasmodium membrane protein, unknown function	null	9	Not Detected	Not Detected	Not Detected	10.137	14.6875	7.19757	10.674	1.77894	680	0.81007	9	0	0	0	0	0				5.337	-4.47537	1.29376	-3.45921	0.000541772	0.00342011			NO	NO	GO:0016020, GO:0005634	membrane, nucleus	null	null	null	null	null	null	null	null	null	null	null	null
PF3D7_0914700	major facilitator superfamily-related transporter, putative	MFR4	9	3	10	7	9.35721	11.5954	11.0081	10.6535	0.547029	681	0.80979	9	210.289	97.4242	122.69	143.468	27.9221	56	0.984437	10	77.0607	3.7132	0.396167	9.37283	7.06155e-21	6.43909e-19	UOS	UOS	NO	NO	GO:0016021	integral component of membrane	null	null	GO:0055085	transmembrane transport	null	null	null	null	null	null	null	null
PF3D7_1333800	conserved Plasmodium protein, unknown function	null	9	8	6	6	8.18756	13.1414	10.5847	10.6379	1.16784	682	0.80951	9	0	5.061	3.95775	3.00625	1.25454	1668	0.528297	6	6.82206	-1.56972	0.857095	-1.83144	0.0670345	0.159304			NO	NO	GO:0005634	nucleus	null	null	null	null	null	null	null	null	null	null	null	null
PF3D7_1442400	conserved Plasmodium protein, unknown function	null	9	Not Detected	8	Not Detected	9.7471	12.3684	9.73789	10.6178	0.71468	683	0.809231	9	5.39202	13.9177	7.9155	9.07509	2.06454	793	0.775891	8	9.84644	-0.126667	0.641655	-0.197406	0.84351	0.907804			NO	NO	GO:0005737	cytoplasm	null	null	null	null	null	null	null	null	null	null	null	null
PF3D7_1478900	unspecified product	null	9	Not Detected	10	Not Detected	8.18756	13.9144	9.73789	10.6133	1.39635	684	0.808951	9	115.929	221.419	79.155	138.834	34.8113	60	0.983305	10	74.7237	3.71227	0.459146	8.08517	6.20794e-16	3.47362e-14	UOS		NO	NO	null	null	null	null	null	null	null	null	null	null	null	null	null	null
PF3D7_0309100	conserved Plasmodium protein, unknown function	null	9	Not Detected	10	Not Detected	12.0864	10.8223	8.89112	10.6	0.758588	685	0.808671	9	78.1844	36.6922	31.662	48.8462	12.0358	181	0.949066	10	29.7231	2.14301	0.47713	4.49145	7.07406e-06	7.7406e-05			NO	TR no protein	GO:0005737	cytoplasm	null	null	null	null	null	null	null	null	null	null	null	null
PF3D7_0916700	RNA-binding protein musashi, putative	HoMu	9	9	9	9	10.137	9.27629	12.2782	10.5638	0.728702	686	0.808392	9	32.3521	11.3872	17.8099	20.5164	5.06351	421	0.881154	9	15.5401	0.864434	0.555391	1.55644	0.119603	0.242157			NO	NO	null	null	GO:0003676, GO:0000166	nucleic acid binding, nucleotide binding	null	null	null	null	null	null	null	null	null	null
PF3D7_1342100	aconitate hydratase	IRP	9	8	7	8	6.23814	9.27629	16.0887	10.5344	2.37793	687	0.808112	9	5.39202	1.26525	5.93662	4.19797	1.20414	1362	0.614884	7	7.36617	-1.39012	0.873529	-1.59138	0.111523	0.230215			NO	NO	null	null	null	null	GO:0008152	metabolic process	GO:0005829, GO:0020020, GO:0005739	cytosol, food vacuole, mitochondrion	GO:0003994, GO:0005506	aconitate hydratase activity, iron ion binding	GO:0006447, GO:0006099	regulation of translational initiation by iron, tricarboxylic acid cycle	4.2.1.3 (Aconitate hydratase)	4.2.1.3 (Aconitate hydratase)
PF3D7_1020000	RNA-binding protein 34, putative	RBM34	9	Not Detected	9	Not Detected	9.35721	15.4605	6.77419	10.5306	2.10268	688	0.807832	9	13.4801	24.0397	7.9155	15.1451	3.86083	534	0.849179	9	12.8379	0.586636	0.640601	0.915758	0.359794	0.533622			NO	NO	null	null	GO:0003676, GO:0000166	nucleic acid binding, nucleotide binding	null	null	null	null	GO:0044822	poly(A) RNA binding	null	null	null	null
PF3D7_0708300	EKC/KEOPS complex subunit BUD32	BUD32	9	5	8	Not Detected	7.01791	13.1414	11.4314	10.5303	1.48947	689	0.807552	9	10.784	3.79575	9.89437	8.15806	1.79321	872	0.753537	8	9.34415	-0.427287	0.703082	-0.607734	0.543364	0.699589			NO	NO	null	null	GO:0005524, GO:0004674	ATP binding, protein serine/threonine kinase activity	GO:0006468	protein phosphorylation	GO:0000408, GO:0005737	EKC/KEOPS complex, cytoplasm	GO:0005515	protein binding	null	null	3.4.24.57 (O-sialoglycoprotein endopeptidase)	2.7.11.1 (Non-specific serine/threonine protein kinase)
PF3D7_1019300	zinc finger protein, putative	null	9	Not Detected	7	Not Detected	10.9167	10.0493	10.5847	10.5169	0.206319	690	0.807273	9	5.39202	12.6525	0	6.01484	2.99304	1082	0.694114	7	8.26587	-0.676931	0.824946	-0.820577	0.411887	0.58414			NO	NO	null	null	GO:0046872	metal ion binding	null	null	GO:0020011	apicoplast	null	null	null	null	null	null
PF3D7_0703500	erythrocyte membrane-associated antigen	null	9	7	7	7	8.57745	7.73024	15.2419	10.5165	1.93944	691	0.806993	9	5.39202	5.061	1.97887	4.14397	0.887332	1368	0.613186	7	7.33025	-1.30364	0.819903	-1.59	0.111835	0.230601			NO	NO	null	null	null	null	null	null	GO:0016020	membrane	GO:0003729	mRNA binding	null	null	null	null
PF3D7_1446600	centrin-2	CEN2	9	10	8	9	7.40779	14.6875	9.3145	10.4699	1.77949	692	0.806713	9	13.4801	11.3872	5.93662	10.268	1.83578	713	0.798529	8	10.3689	-0.0120831	0.651154	-0.0185564	0.985195	0.990425			NO	NO	null	null	GO:0005509	calcium ion binding	null	null	GO:0005813	centrosome	GO:0005509	calcium ion binding	GO:0007067	mitotic nuclear division	null	null
PF3D7_1342900	AP2 domain transcription factor, putative	ApiAP2	9	1	4	Not Detected	9.35721	8.50326	13.5484	10.4696	1.27291	693	0.806434	9	0	0	3.95775	1.31925	1.07716	2408	0.318902	4	5.89443	-2.85675	1.12914	-2.53001	0.0114058	0.0410142			NO	NO	null	null	GO:0003700	sequence-specific DNA binding transcription factor activity	GO:0006355	regulation of transcription, DNA-templated	null	null	GO:0043565	sequence-specific DNA binding	null	null	null	null
PF3D7_1100800	Pfmc-2TM Maurer's cleft two transmembrane protein	MC-2TM	9	Not Detected	5	Not Detected	8.57745	10.0493	12.7016	10.4428	0.985255	694	0.806154	9	0	0	7.9155	2.6385	2.15432	1791	0.493492	5	6.54064	-1.91637	1.02863	-1.86302	0.0624593	0.151204			NO	NO	null	null	null	null	null	null	GO:0020036, GO:0016021	Maurer's cleft, integral component of membrane	null	null	GO:0042000	translocation of peptides or proteins into host	null	null
PF3D7_1358100	Sas10 domain-containing protein, putative	null	9	Not Detected	6	Not Detected	11.3066	14.6875	5.08064	10.3582	2.29721	695	0.805874	9	2.69601	3.79575	3.95775	3.48317	0.323616	1529	0.567629	6	6.92071	-1.46199	0.873319	-1.67407	0.0941177	0.205242			NO	NO	GO:0005737, GO:0005634	cytoplasm, nucleus	null	null	null	null	null	null	null	null	null	null	null	null
PF3D7_0424000	Plasmodium exported protein (PHISTc), unknown function	null	9	Not Detected	6	Not Detected	11.6965	10.8223	8.46773	10.3289	0.787246	696	0.805594	9	5.39202	3.79575	1.97887	3.72222	0.805047	1455	0.588568	6	7.02554	-1.45712	0.815581	-1.7866	0.074002	0.171176			NO	NO	GO:0005737	cytoplasm	GO:0000166	nucleotide binding	null	null	null	null	null	null	null	null	null	null
PF3D7_1125000	conserved Plasmodium protein, unknown function	null	9	Not Detected	5	Not Detected	17.1549	6.18419	7.62096	10.32	2.8108	697	0.805315	9	0	2.5305	3.95775	2.16275	0.944854	1971	0.442558	5	6.24138	-2.04531	0.996516	-2.05246	0.0401252	0.107965			NO	NO	GO:0005886	plasma membrane	GO:0005524, GO:0016887	ATP binding, ATPase activity	GO:0006810	transport	GO:0020011	apicoplast	null	null	null	null	null	null
PF3D7_0727200	cysteine desulfurase, putative	NFS	9	6	7	3	16.3751	6.95722	7.62096	10.3178	2.47785	698	0.805035	9	0	5.061	7.9155	4.3255	1.88971	1343	0.62026	7	7.32163	-1.13016	0.865848	-1.30526	0.191803	0.340461			NO	NO	null	null	null	null	GO:0008152	metabolic process	GO:0005739	mitochondrion	GO:0004123	cystathionine gamma-lyase activity	GO:0006534	cysteine metabolic process	2.8.1.7 (Cysteine desulfurase)	2.8.1.7 (Cysteine desulfurase)
PF3D7_1225600	conserved Plasmodium protein, unknown function	null	9	Not Detected	7	Not Detected	4.28872	13.9144	12.7016	10.3016	2.47133	699	0.804755	9	8.08804	1.26525	3.95775	4.43701	1.62001	1308	0.630164	7	7.3693	-1.29793	0.90514	-1.43396	0.151585	0.28752			NO	NO	GO:0016020	membrane	null	null	null	null	null	null	null	null	null	null	null	null
PF3D7_0202200	EMP1-trafficking protein	PTP1	9	Not Detected	Not Detected	Not Detected	10.137	13.1414	7.62096	10.2998	1.30288	700	0.804476	9	0	0	0	0	0				5.14989	-4.43489	1.28895	-3.44069	0.00058024	0.00364426			NO	NO	null	null	null	null	null	null	GO:0020036, GO:0016021, GO:0043234	Maurer's cleft, integral component of membrane, protein complex	null	null	null	null	null	null
PF3D7_1031300	conserved Plasmodium protein, unknown function	null	9	Not Detected	2	Not Detected	12.0864	11.5954	7.19757	10.2931	1.26904	701	0.804196	9	0	1.26525	0	0.42175	0.344357	3093	0.125071	2	5.35743	-3.60433	1.23819	-2.91096	0.00360326	0.016218			NO	NO	null	null	GO:0004519	endonuclease activity	GO:0006281	DNA repair	null	null	null	null	null	null	null	null
PF3D7_1207000	conserved Plasmodium protein, unknown function	null	9	1	4	Not Detected	9.35721	10.8223	10.5847	10.2547	0.370671	702	0.803916	9	0	3.79575	0	1.26525	1.03307	2465	0.302773	4	5.75999	-2.47339	1.04615	-2.36428	0.0180651	0.0598604			NO	NO	GO:0005737, GO:0016459	cytoplasm, myosin complex	GO:0005524, GO:0003779, GO:0005516, GO:0003774	ATP binding, actin binding, calmodulin binding, motor activity	null	null	null	null	null	null	null	null	null	null
PF3D7_1333100	conserved Plasmodium protein, unknown function	null	9	Not Detected	Not Detected	Not Detected	15.2055	10.0493	5.50403	10.2529	2.28816	703	0.803636	9	0	0	0	0	0				5.12647	-4.4138	1.32273	-3.33688	0.00084724	0.00489649			NO	NO	null	null	null	null	null	null	null	null	null	null	null	null	null	null
PF3D7_1346400	conserved Plasmodium protein, unknown function	null	9	3	7	Not Detected	9.35721	6.95722	14.3951	10.2365	1.78951	704	0.803357	9	5.39202	5.061	7.9155	6.12284	0.735996	1068	0.698076	7	8.17968	-0.748533	0.736054	-1.01695	0.309175	0.481765			NO	NO	null	null	null	null	null	null	null	null	null	null	null	null	null	null
PF3D7_1246900	RAC-beta serine/threonine protein kinase	PKB	9	Not Detected	9	Not Detected	14.8156	6.95722	8.89112	10.2213	1.9302	705	0.803077	9	10.784	15.183	19.7887	15.2519	2.12261	529	0.850594	9	12.7366	0.560531	0.594955	0.94214	0.346121	0.522471			NO	NO	null	null	GO:0005524, GO:0004674	ATP binding, protein serine/threonine kinase activity	GO:0006468	protein phosphorylation	GO:0020007, GO:0005737	apical complex, cytoplasm	GO:0005524, GO:0004683, GO:0035091, GO:0043274	ATP binding, calmodulin-dependent protein kinase activity, phosphatidylinositol binding, phospholipase binding	GO:0046777	protein autophosphorylation	2.7.11.1 (Non-specific serine/threonine protein kinase)	2.7.11.1 (Non-specific serine/threonine protein kinase)
PF3D7_0918900	gamma-glutamylcysteine synthetase	gammaGCS	9	2	7	Not Detected	12.8662	4.63814	13.125	10.2098	2.27542	706	0.802797	9	2.69601	8.85675	3.95775	5.17017	1.53414	1194	0.662422	7	7.68997	-0.865876	0.81805	-1.05846	0.289844	0.459791			NO	NO	null	null	GO:0004357	glutamate-cysteine ligase activity	GO:0006750	glutathione biosynthetic process	null	null	null	null	null	null	6.3.2.2 (Glutamate--cysteine ligase)	6.3.2.2 (Glutamate--cysteine ligase)
PF3D7_0628200	eukaryotic translation initiation factor 2-alpha kinase	PK4	9	1	6	Not Detected	9.35721	12.3684	8.89112	10.2056	0.889773	707	0.802517	9	0	3.79575	7.9155	3.90375	1.86622	1439	0.593096	6	7.05466	-1.24988	0.82948	-1.50683	0.131855	0.259909			NO	NO	null	null	GO:0005524, GO:0004672	ATP binding, protein kinase activity	GO:0006468	protein phosphorylation	null	null	GO:0004686	elongation factor-2 kinase activity	GO:0006468	protein phosphorylation	2.7.10.2 (Non-specific protein-tyrosine kinase); 2.7.11.1 (Non-specific serine/threonine protein kinase)	2.7.11.1 (Non-specific serine/threonine protein kinase)
PF3D7_1240400	erythrocyte membrane protein 1, PfEMP1	VAR	9	Not Detected	9	Not Detected	8.18756	10.0493	12.2782	10.1717	0.965469	708	0.802238	9	13.4801	22.7745	5.93662	14.0637	3.97587	566	0.840125	9	12.1177	0.507884	0.631899	0.803743	0.421546	0.593054			NO	NO	GO:0016021	integral component of membrane	GO:0004872	receptor activity	GO:0009405	pathogenesis	GO:0020002, GO:0020030	host cell plasma membrane, infected host cell surface knob	GO:0050839, GO:0046789	cell adhesion molecule binding, host cell surface receptor binding	GO:0020033, GO:0020035, GO:0020013, GO:0016337	antigenic variation, cytoadherence to microvasculature, mediated by symbiont protein, modulation by symbiont of host erythrocyte aggregation, single organismal cell-cell adhesion	null	null
PF3D7_1134000	heat shock protein 70	HSP70-3	9	9	7	9	14.0358	6.18419	10.1613	10.1271	1.8507	709	0.801958	9	5.39202	5.061	3.95775	4.80359	0.354019	1251	0.646293	7	7.46534	-1.06575	0.786752	-1.35463	0.175537	0.31989			NO	NO	null	null	GO:0005524, GO:0051082	ATP binding, unfolded protein binding	GO:0006457	protein folding	GO:0005739	mitochondrion	null	null	GO:0009408, GO:0006986	response to heat, response to unfolded protein	null	null
PF3D7_1316900	conserved Plasmodium protein, unknown function	null	9	Not Detected	8	Not Detected	12.0864	8.50326	9.73789	10.1092	0.858048	710	0.801678	9	8.08804	6.32625	7.9155	7.44326	0.457828	933	0.736276	8	8.77622	-0.468931	0.669256	-0.700676	0.483505	0.646263			NO	NO	GO:0005634	nucleus	null	null	GO:0006281, GO:0006351	DNA repair, transcription, DNA-templated	null	null	null	null	null	null	null	null
PF3D7_0728300	conserved Plasmodium protein, unknown function	null	9	Not Detected	10	Not Detected	9.7471	10.8223	9.73789	10.1024	0.293904	711	0.801399	9	59.3123	34.1617	17.8099	37.0946	9.85522	245	0.930956	10	23.5985	1.82708	0.512252	3.56676	0.000361418	0.00243118			NO	TR no protein	GO:0005737	cytoplasm	null	null	null	null	null	null	null	null	null	null	null	null
PF3D7_1244800	cytoplasmic translation machinery associated protein, putative	null	9	5	4	Not Detected	5.84826	14.6875	9.73789	10.0912	2.08841	712	0.801119	9	0	2.5305	1.97887	1.50312	0.627271	2260	0.360781	4	5.79716	-2.37903	1.04749	-2.27116	0.0231372	0.0724729			NO	NO	null	null	GO:0046872	metal ion binding	null	null	null	null	null	null	null	null	null	null
PF3D7_0408500	flap endonuclease 1	FEN1	9	5	8	3	13.2561	8.50326	8.46773	10.0757	1.29841	713	0.800839	9	5.39202	15.183	5.93662	8.83721	2.59383	812	0.770515	8	9.45645	-0.103685	0.689283	-0.150424	0.88043	0.929511			NO	NO	null	null	GO:0003677, GO:0004518	DNA binding, nuclease activity	GO:0006281	DNA repair	null	null	GO:0048256	flap endonuclease activity	null	null	3.2.2.17 (Deoxyribodipyrimidine endonucleosidase)	3.1.-.- (Acting on ester bonds.)
PF3D7_1249600	leucine-rich repeat protein	LRR12	9	3	8	Not Detected	8.96733	10.0493	11.0081	10.0082	0.481295	714	0.800559	9	8.08804	7.5915	5.93662	7.20538	0.531028	955	0.730051	8	8.60681	-0.465378	0.668225	-0.696438	0.486154	0.648141			NO	NO	null	null	GO:0005515	protein binding	null	null	GO:0044538	host cell periphery	null	null	null	null	null	null
PF3D7_1348600	conserved Plasmodium protein, unknown function	null	9	Not Detected	9	3	12.4763	7.73024	9.73789	9.98147	1.12306	715	0.80028	9	18.8721	12.6525	23.7465	18.4237	2.62128	461	0.869836	9	14.2026	0.822524	0.548382	1.49991	0.133638	0.262792			NO	NO	GO:0005737	cytoplasm	null	null	null	null	null	null	null	null	null	null	null	null
PF3D7_0818000	conserved protein, unknown function	null	9	Not Detected	8	Not Detected	8.96733	7.73024	13.125	9.94085	1.33222	716	0.8	9	13.4801	5.061	1.97887	6.83998	2.80646	988	0.720713	8	8.39041	-0.635213	0.766777	-0.82842	0.407433	0.579388			NO	NO	null	null	null	null	null	null	null	null	null	null	null	null	null	null
PF3D7_0411900	DNA polymerase alpha catalytic subunit A	null	8	Not Detected	8	Not Detected	10.9167	7.73024	11.0081	9.88501	0.879946	717	0.79972	8	16.1761	7.5915	0	7.92252	3.81513	890	0.748444	8	8.90377	-0.385525	0.811614	-0.475009	0.63478	0.764593			NO	NO	null	null	GO:0003677, GO:0003887, GO:0000166	DNA binding, DNA-directed DNA polymerase activity, nucleotide binding	GO:0006260	DNA replication	GO:0005658	alpha DNA polymerase:primase complex	GO:0003887	DNA-directed DNA polymerase activity	GO:0006260	DNA replication	2.7.7.7 (DNA-directed DNA polymerase)	2.7.7.7 (DNA-directed DNA polymerase)
PF3D7_1118700	myosin light chain B	MLC-B	8	1	8	Not Detected	10.137	8.50326	11.0081	9.88277	0.599436	718	0.799441	8	2.69601	10.122	17.8099	10.2093	3.56255	718	0.797114	8	10.046	0.0844254	0.670157	0.125979	0.899749	0.940197			NO	NO	null	null	GO:0005524, GO:0003779, GO:0003774	ATP binding, actin binding, motor activity	null	null	GO:0045177, GO:0016459	apical part of cell, myosin complex	null	null	null	null	null	null
PF3D7_0526600	conserved Plasmodium protein, unknown function	null	8	Not Detected	2	Not Detected	14.0358	6.18419	9.3145	9.84484	1.86327	719	0.799161	8	0	1.26525	0	0.42175	0.344357	3093	0.125071	2	5.13329	-3.55206	1.26	-2.8191	0.00481589	0.0202679			NO	NO	null	null	GO:0016746	transferase activity, transferring acyl groups	GO:0009245	lipid A biosynthetic process	null	null	null	null	null	null	null	null
PF3D7_1208700	conserved protein, unknown function	null	8	Not Detected	9	Not Detected	4.67861	14.6875	10.1613	9.84245	2.3627	720	0.798881	8	8.08804	15.183	17.8099	13.6936	2.37075	578	0.836729	9	11.768	0.527506	0.661037	0.797998	0.424871	0.596242			NO	NO	null	null	null	null	null	null	null	null	null	null	null	null	null	null
PF3D7_0724700	conserved Plasmodium protein, unknown function	null	8	1	8	Not Detected	9.35721	11.5954	8.46773	9.80677	0.759692	721	0.798601	8	8.08804	6.32625	11.8732	8.76251	1.33612	819	0.768534	8	9.28464	-0.172553	0.65052	-0.265254	0.790814	0.873478			NO	NO	GO:0016020	membrane	null	null	null	null	null	null	null	null	null	null	null	null
PF3D7_0412600	rifin, pseudogene	RIF	8	Not Detected	7	Not Detected	13.6459	4.63814	11.0081	9.76404	2.18305	722	0.798322	8	2.69601	8.85675	5.93662	5.82979	1.45275	1103	0.688172	7	7.79692	-0.656514	0.791513	-0.829441	0.406855	0.579339			NO	NO	null	null	null	null	null	null	null	null	null	null	null	null	null	null
PF3D7_1216400	conserved Plasmodium membrane protein, unknown function	null	8	Not Detected	8	Not Detected	8.18756	7.73024	13.125	9.68093	1.41016	723	0.798042	8	5.39202	11.3872	7.9155	8.23159	1.41897	868	0.754669	8	8.95626	-0.175455	0.679435	-0.258237	0.796224	0.877185			NO	NO	GO:0016020, GO:0005634	membrane, nucleus	null	null	null	null	null	null	null	null	null	null	null	null
PF3D7_1444400	conserved Plasmodium protein, unknown function	null	8	Not Detected	10	Not Detected	5.45837	19.3256	4.23387	9.67261	3.95137	724	0.797762	8	24.2641	35.427	43.5352	34.4088	4.56123	268	0.924448	10	22.0407	1.8617	0.635281	2.93051	0.00338403	0.0153717			NO	TR no protein	GO:0005634	nucleus	GO:0016787, GO:0016740	hydrolase activity, transferase activity	null	null	GO:0020011	apicoplast	null	null	null	null	null	null
PF3D7_0627100	ankyrin-repeat protein, putative	null	8	2	8	Not Detected	12.8662	8.50326	7.62096	9.66346	1.32393	725	0.797483	8	5.39202	2.5305	11.8732	6.59859	2.25652	1017	0.712507	8	8.13103	-0.593663	0.772053	-0.768942	0.441928	0.608857			NO	NO	null	null	GO:0005515	protein binding	null	null	null	null	null	null	null	null	null	null
PF3D7_0900500	rifin	RIF	8	Not Detected	9	Not Detected	8.57745	13.1414	7.19757	9.63881	1.46645	726	0.797203	8	16.1761	18.9787	7.9155	14.3568	2.71134	554	0.84352	9	11.9978	0.608977	0.608396	1.00095	0.316849	0.490309			NO	NO	GO:0016020	membrane	null	null	null	null	GO:0020002	host cell plasma membrane	null	null	GO:0020033	antigenic variation	null	null
PF3D7_0613900	myosin E, putative	myoE	8	Not Detected	6	Not Detected	10.5269	8.50326	9.73789	9.58934	0.480807	727	0.796923	8	8.08804	2.5305	0	3.53951	1.95037	1505	0.57442	6	6.56443	-1.53898	0.89762	-1.71451	0.0864345	0.192581			NO	NO	GO:0016459	myosin complex	GO:0005524, GO:0003774	ATP binding, motor activity	null	null	GO:0016459	myosin complex	GO:0005524, GO:0003779	ATP binding, actin binding	null	null	null	null
PF3D7_1238900	protein kinase 2	PK2	8	Not Detected	7	Not Detected	14.8156	6.18419	7.62096	9.54025	2.18011	728	0.796643	8	10.784	3.79575	0	4.85993	2.57869	1233	0.651387	7	7.20009	-1.05601	0.911902	-1.15803	0.246854	0.407888			NO	NO	null	null	GO:0005524, GO:0004672	ATP binding, protein kinase activity	GO:0006468	protein phosphorylation	GO:0016020	membrane	GO:0005509, GO:0005516, GO:0004683	calcium ion binding, calmodulin binding, calmodulin-dependent protein kinase activity	GO:0006468	protein phosphorylation	2.7.1.- (Phosphotransferases with an alcohol group as acceptor.); 2.7.11.17 (Calcium/calmodulin-dependent protein kinase)	2.7.1.- (Phosphotransferases with an alcohol group as acceptor.)
PF3D7_0211700	tyrosine kinase-like protein, putative	TKL1	8	Not Detected	9	Not Detected	7.01791	11.5954	9.73789	9.45039	1.08528	729	0.796364	8	24.2641	27.8355	15.831	22.6435	2.90581	383	0.891907	9	16.047	1.27951	0.521622	2.45295	0.0141691	0.0492744			NO	NO	null	null	GO:0005524, GO:0004672	ATP binding, protein kinase activity	GO:0006468	protein phosphorylation	null	null	GO:0004672	protein kinase activity	GO:0006468	protein phosphorylation	2.7.11.1 (Non-specific serine/threonine protein kinase)	2.7.11.1 (Non-specific serine/threonine protein kinase)
PF3D7_0710200	conserved Plasmodium protein, unknown function	null	8	3	9	3	13.2561	6.95722	8.04434	9.4192	1.58721	730	0.796084	8	18.8721	12.6525	7.9155	13.1467	2.59036	605	0.829089	9	11.2829	0.419902	0.627144	0.669547	0.503147	0.665635			NO	NO	GO:0005737, GO:0016459	cytoplasm, myosin complex	GO:0005524, GO:0003779, GO:0005516, GO:0003774	ATP binding, actin binding, calmodulin binding, motor activity	null	null	null	null	null	null	null	null	null	null
PF3D7_1362100	14-3-3 protein	14-3-3II	8	8	7	4	11.3066	4.63814	12.2782	9.40766	1.96057	731	0.795804	8	0	8.85675	7.9155	5.59075	2.29317	1130	0.680532	7	7.4992	-0.628881	0.841911	-0.746968	0.455083	0.621526			NO	NO	null	null	GO:0019904	protein domain specific binding	null	null	null	null	null	null	null	null	null	null
PF3D7_1112300	conserved Plasmodium protein, unknown function	null	8	Not Detected	9	Not Detected	3.11907	17.0065	8.04434	9.38998	3.31908	732	0.795524	8	43.1362	18.9787	11.8732	24.6627	7.72548	357	0.899264	9	17.0264	1.36274	0.721807	1.88795	0.0590325	0.146215			NO	NO	GO:0005634	nucleus	GO:0005524, GO:0008026, GO:0003723	ATP binding, ATP-dependent helicase activity, RNA binding	GO:0006364	rRNA processing	null	null	null	null	null	null	null	null
PF3D7_0827900	protein disulfide isomerase	PDI8	8	10	8	10	10.9167	10.0493	7.19757	9.38788	0.917265	733	0.795245	8	2.69601	11.3872	5.93662	6.67329	2.0705	1008	0.715054	8	8.03059	-0.36234	0.729678	-0.496575	0.619489	0.752804			NO	NO	GO:0005783	endoplasmic reticulum	GO:0016853	isomerase activity	GO:0045454	cell redox homeostasis	GO:0005788, GO:0020009	endoplasmic reticulum lumen, microneme	GO:0005515, GO:0003756	protein binding, protein disulfide isomerase activity	GO:0006457	protein folding	5.3.4.1 (Protein disulfide-isomerase)	5.3.4.1 (Protein disulfide-isomerase)
PF3D7_0310100	calcium-dependent protein kinase 3	CDPK3	8	Not Detected	7	Not Detected	8.57745	7.73024	11.8548	9.3875	1.02688	734	0.794965	8	5.39202	1.26525	7.9155	4.85759	1.58259	1241	0.649123	7	7.12255	-1.02797	0.824566	-1.24668	0.212515	0.365883			NO	NO	null	null	GO:0005524, GO:0005509, GO:0004672	ATP binding, calcium ion binding, protein kinase activity	GO:0006468	protein phosphorylation	null	null	GO:0004683	calmodulin-dependent protein kinase activity	GO:0006468	protein phosphorylation	2.7.11.17 (Calcium/calmodulin-dependent protein kinase)	2.7.11.1 (Non-specific serine/threonine protein kinase)
PF3D7_0725300	conserved Plasmodium protein, unknown function	null	8	Not Detected	6	Not Detected	9.7471	7.73024	10.5847	9.354	0.691669	735	0.794685	8	0	1.26525	7.9155	3.06025	2.00446	1650	0.53339	6	6.20712	-1.53754	0.937862	-1.63941	0.101127	0.215563			NO	NO	GO:0005737	cytoplasm	null	null	null	null	null	null	null	null	null	null	null	null
PF3D7_1429800	coatomer subunit beta, putative	null	8	8	7	6	8.18756	9.27629	10.5847	9.3495	0.565793	736	0.794406	8	5.39202	5.061	5.93662	5.46321	0.208423	1150	0.674873	7	7.40636	-0.762197	0.730823	-1.04293	0.296981	0.467797			NO	NO	GO:0030126	COPI vesicle coat	GO:0005488, GO:0005198	binding, structural molecule activity	GO:0006886, GO:0016192	intracellular protein transport, vesicle-mediated transport	null	null	null	null	GO:0006888	ER to Golgi vesicle-mediated transport	null	null
PF3D7_0826100	E3 ubiquitin-protein ligase, putative	null	8	4	8	1	12.0864	2.31907	13.5484	9.31795	2.87798	737	0.794126	8	8.08804	8.85675	1.97887	6.30789	1.77657	1043	0.70515	8	7.81292	-0.55055	0.885195	-0.621953	0.533973	0.691189			NO	NO	null	null	GO:0004842	ubiquitin-protein transferase activity	null	null	null	null	GO:0004842	ubiquitin-protein transferase activity	GO:0006511	ubiquitin-dependent protein catabolic process	6.3.2.19 (Ubiquitin--protein ligase)	6.3.2.- (Acid--amino-acid ligases (peptide synthases).)
PF3D7_1219000	formin 2	null	8	2	5	Not Detected	8.57745	10.8223	8.46773	9.28917	0.626446	738	0.793846	8	2.69601	5.061	0	2.58567	1.19374	1797	0.491794	5	5.93742	-1.62874	0.923516	-1.76363	0.0777951	0.177016			NO	NO	null	null	null	null	null	null	null	null	GO:0003779	actin binding	GO:0000910	cytokinesis	null	null
PF3D7_1111900	conserved Plasmodium protein, unknown function	null	8	6	6	3	3.50895	15.4605	8.89112	9.28685	2.82163	739	0.793566	8	2.69601	2.5305	3.95775	3.06142	0.367998	1632	0.538483	6	6.17414	-1.50697	0.964449	-1.56252	0.118166	0.240038			NO	NO	GO:0005634	nucleus	GO:0008242, GO:0004843	omega peptidase activity, ubiquitin-specific protease activity	GO:0016579, GO:0006355, GO:0006351	protein deubiquitination, regulation of transcription, DNA-templated, transcription, DNA-templated	null	null	null	null	null	null	null	null
PF3D7_0817900	high mobility group protein B2	HMGB2	8	10	9	10	8.18756	11.5954	8.04434	9.27576	0.947576	740	0.793287	8	0	50.61	15.831	22.147	12.2044	392	0.88936	9	15.7114	1.2712	0.858404	1.48088	0.138638	0.2697			NO	NO	null	null	null	null	null	null	GO:0005694, GO:0005829	chromosome, cytosol	GO:0008301	DNA binding, bending	GO:0002720, GO:0006359	positive regulation of cytokine production involved in immune response, regulation of transcription from RNA polymerase III promoter	null	null
PF3D7_1466400	AP2 domain transcription factor AP2-SP	AP2-SP	8	6	8	2	8.57745	6.95722	12.2782	9.27096	1.28573	741	0.793007	8	8.08804	8.85675	7.9155	8.28676	0.236223	859	0.757216	8	8.77886	-0.164349	0.669236	-0.245578	0.806009	0.882738		UIS	NO	NO	null	null	GO:0003700	sequence-specific DNA binding transcription factor activity	GO:0006355	regulation of transcription, DNA-templated	null	null	GO:0043565, GO:0003700	sequence-specific DNA binding, sequence-specific DNA binding transcription factor activity	GO:0006355	regulation of transcription, DNA-templated	null	null
PF3D7_1434400	conserved Plasmodium membrane protein, unknown function	null	8	8	8	Not Detected	9.7471	10.8223	7.19757	9.25567	0.877605	742	0.792727	8	5.39202	7.5915	13.8521	8.94521	2.06923	804	0.772779	8	9.10044	-0.0246447	0.666691	-0.0369657	0.970512	0.981822		UIS	NO	NO	GO:0016020	membrane	null	null	null	null	null	null	null	null	null	null	null	null
PF3D7_0207400	serine repeat antigen 7	SERA7	8	Not Detected	10	Not Detected	7.79768	8.50326	11.4314	9.24413	0.908321	743	0.792448	8	45.8322	17.7135	17.8099	27.1185	7.63986	324	0.908602	10	18.1813	1.46813	0.554762	2.64642	0.00813485	0.0315402			NO	TR no protein	null	null	GO:0008234	cysteine-type peptidase activity	GO:0006508	proteolysis	null	null	GO:0008234	cysteine-type peptidase activity	GO:0002377, GO:0006508, GO:0050776	immunoglobulin production, proteolysis, regulation of immune response	3.4.22.- (Cysteine endopeptidases.)	3.4.22.- (Cysteine endopeptidases.)
PF3D7_1322200	conserved Plasmodium protein, unknown function	null	8	Not Detected	6	Not Detected	8.18756	8.50326	11.0081	9.23296	0.728489	744	0.792168	8	5.39202	1.26525	3.95775	3.53834	0.987645	1516	0.571307	6	6.38565	-1.47962	0.867885	-1.70485	0.088222	0.194801			NO	NO	GO:0005813, GO:0005737, GO:0005874	centrosome, cytoplasm, microtubule	GO:0005488, GO:0008017	binding, microtubule binding	GO:0007067	mitotic nuclear division	null	null	null	null	null	null	null	null
PF3D7_0719400	conserved Plasmodium protein, unknown function	null	8	Not Detected	8	Not Detected	9.7471	11.5954	6.3508	9.23109	1.25398	745	0.791888	8	10.784	12.6525	5.93662	9.79105	1.63403	744	0.789757	8	9.51107	0.121307	0.659179	0.184027	0.853992	0.913745			NO	NO	GO:0016020	membrane	GO:0005524	ATP binding	null	null	null	null	null	null	null	null	null	null
PF3D7_0507100	60S ribosomal protein L4	RPL4	8	9	7	9	11.6965	3.86512	11.8548	9.13882	2.1533	746	0.791608	8	0	10.122	7.9155	6.0125	2.50908	1086	0.692982	7	7.57566	-0.490384	0.864361	-0.567337	0.570485	0.716599			NO	NO	GO:0005840	ribosome	GO:0003735	structural constituent of ribosome	GO:0006412	translation	GO:0022625	cytosolic large ribosomal subunit	GO:0003735	structural constituent of ribosome	GO:0006412	translation	null	null
PF3D7_0905200	mitochondrial carrier protein, putative	null	8	Not Detected	8	Not Detected	10.137	10.0493	7.19757	9.12796	0.788347	747	0.791329	8	5.39202	8.85675	11.8732	8.70734	1.52885	825	0.766836	8	8.91765	-0.0306046	0.659075	-0.0464356	0.962963	0.979676			NO	NO	null	null	null	null	null	null	null	null	null	null	null	null	null	null
PF3D7_1217200	multiple RNA-binding domain-containing protein 1, putative	MRD1	8	Not Detected	7	Not Detected	10.5269	10.0493	6.77419	9.11679	0.962965	748	0.791049	8	8.08804	5.061	3.95775	5.70226	1.0081	1117	0.684211	7	7.40952	-0.701666	0.74748	-0.938709	0.34788	0.523667			NO	NO	null	null	GO:0003676, GO:0000166	nucleic acid binding, nucleotide binding	null	null	GO:0030686	90S preribosome	null	null	GO:0034462	small-subunit processome assembly	null	null
PF3D7_1026900	biotin--acetyl-CoA-carboxylase, putative	null	8	7	7	Not Detected	10.137	10.8223	6.3508	9.10337	1.13528	749	0.790769	8	2.69601	2.5305	7.9155	4.38067	1.44361	1322	0.626203	7	6.74202	-1.03128	0.826959	-1.24708	0.21237	0.365883		UIS	NO	NO	null	null	GO:0004077	biotin-[acetyl-CoA-carboxylase] ligase activity	GO:0006464	cellular protein modification process	null	null	null	null	null	null	6.4.1.2 (Acetyl-CoA carboxylase)	6.3.4.15 (Biotin--[acetyl-CoA-carboxylase] ligase)
PF3D7_0828600	folate transporter 1	FT1	8	Not Detected	10	Not Detected	3.50895	17.0065	6.77419	9.09656	3.31968	750	0.79049	8	10.784	48.0795	69.2606	42.708	13.9564	210	0.94086	10	25.9023	2.23166	0.715611	3.11853	0.00181756	0.00928389			NO	TR no protein	null	null	null	null	null	null	GO:0016021, GO:0005886	integral component of membrane, plasma membrane	GO:0008517	folic acid transporter activity	null	null	null	null
PF3D7_0802100	AP2 domain transcription factor, putative	ApiAP2	8	1	9	Not Detected	10.9167	7.73024	8.46773	9.03824	0.786352	751	0.79021	8	18.8721	24.0397	19.7887	20.9002	1.2998	412	0.883701	9	14.9692	1.19687	0.511291	2.34088	0.0192384	0.0626521			NO	NO	null	null	GO:0003700	sequence-specific DNA binding transcription factor activity	GO:0006355	regulation of transcription, DNA-templated	null	null	GO:0043565	sequence-specific DNA binding	null	null	null	null
PF3D7_1404700	conserved Plasmodium protein, unknown function	null	8	8	7	Not Detected	6.23814	12.3684	8.46773	9.02475	1.4627	752	0.78993	8	0	3.79575	11.8732	5.223	2.85856	1193	0.662705	7	7.12387	-0.700992	0.864982	-0.810413	0.417703	0.588995		UIS	NO	NO	null	null	null	null	null	null	null	null	null	null	null	null	null	null
PF3D7_0312000	conserved Plasmodium protein, unknown function	null	8	Not Detected	Not Detected	Not Detected	8.18756	6.95722	11.8548	8.99987	1.20107	753	0.78965	8	0	0	0	0	0				4.49993	-4.25679	1.31201	-3.24449	0.00117662	0.00640893			NO	NO	GO:0005737	cytoplasm	GO:0005524, GO:0046872, GO:0043565	ATP binding, metal ion binding, sequence-specific DNA binding	null	null	null	null	null	null	null	null	null	null
PF3D7_1340300	nucleolar complex protein 2, putative	null	8	Not Detected	6	Not Detected	5.06849	10.8223	11.0081	8.96629	1.59187	754	0.789371	8	2.69601	3.79575	1.97887	2.82354	0.431395	1700	0.519242	6	5.89492	-1.53036	0.917716	-1.66757	0.0954007	0.207488			NO	NO	GO:0016020	membrane	null	null	null	null	null	null	null	null	null	null	null	null
PF3D7_0406000	conserved Plasmodium protein, unknown function	null	8	Not Detected	6	Not Detected	4.28872	16.2335	6.3508	8.95768	3.00985	755	0.789091	8	5.39202	3.79575	1.97887	3.72222	0.805047	1455	0.588568	6	6.33995	-1.2074	0.930903	-1.29702	0.194626	0.343736			NO	NO	null	null	null	null	null	null	null	null	null	null	null	null	null	null
PF3D7_1019400	60S ribosomal protein L30e, putative	null	8	10	8	10	12.4763	4.63814	9.73789	8.95077	1.87521	756	0.788811	8	0	11.3872	9.89437	7.09387	2.91736	967	0.726655	8	8.02232	-0.241782	0.827482	-0.292191	0.770141	0.857182			NO	NO	null	null	null	null	null	null	GO:0022625	cytosolic large ribosomal subunit	GO:0003735	structural constituent of ribosome	GO:0006412	translation	null	null
PF3D7_0304700	conserved Plasmodium protein, unknown function	null	8	Not Detected	9	Not Detected	8.57745	8.50326	9.73789	8.93953	0.326397	757	0.788531	8	21.5681	13.9177	19.7887	18.4249	1.88721	460	0.870119	9	13.6822	0.989635	0.529961	1.86737	0.0618496	0.150468			NO	NO	GO:0005737	cytoplasm	GO:0005524	ATP binding	null	null	null	null	null	null	null	null	null	null
PF3D7_1023100	dynein heavy chain, putative	null	8	1	8	Not Detected	7.40779	10.0493	9.3145	8.92387	0.642712	758	0.788252	8	0	11.3872	9.89437	7.09387	2.91736	967	0.726655	8	8.00887	-0.197308	0.764288	-0.258159	0.796284	0.877185			NO	NO	GO:0030286	dynein complex	GO:0005524, GO:0016887, GO:0003777	ATP binding, ATPase activity, microtubule motor activity	GO:0007018	microtubule-based movement	null	null	GO:0003777	microtubule motor activity	null	null	null	null
PF3D7_0610400	histone H3	H3	8	9	7	9	10.9167	6.95722	8.89112	8.92169	0.933354	759	0.787972	8	0	13.9177	1.97887	5.29887	3.54942	1175	0.667799	7	7.11028	-0.554157	0.921298	-0.601496	0.547509	0.702733			NO	NO	GO:0000786	nucleosome	GO:0003677, GO:0046982	DNA binding, protein heterodimerization activity	null	null	GO:0000786, GO:0005634, GO:0020003	nucleosome, nucleus, symbiont-containing vacuole	GO:0003677	DNA binding	GO:0006333	chromatin assembly or disassembly	null	null
PF3D7_0205800	PH domain-containing protein, putative	PH1	8	Not Detected	9	Not Detected	6.62803	10.8223	9.3145	8.92162	1.00154	760	0.787692	8	21.5681	11.3872	19.7887	17.5814	2.56328	475	0.865874	9	13.2515	0.937401	0.565868	1.65657	0.0976059	0.210058			NO	NO	null	null	null	null	null	null	GO:0005737	cytoplasm	GO:0008289	lipid binding	null	null	null	null
PF3D7_1223500	conserved Plasmodium protein, unknown function	null	8	1	9	Not Detected	10.5269	7.73024	8.46773	8.90828	0.683266	761	0.787413	8	18.8721	15.183	5.93662	13.3306	3.14131	594	0.832201	9	11.1194	0.544916	0.619235	0.879983	0.378869	0.552264			NO	NO	GO:0005737	cytoplasm	GO:0000166	nucleotide binding	null	null	null	null	null	null	null	null	null	null
PF3D7_0529900	RING zinc finger protein, putative	null	8	Not Detected	9	Not Detected	8.57745	5.41117	12.7016	8.89674	1.72331	762	0.787133	8	16.1761	17.7135	5.93662	13.2754	3.01788	598	0.83107	9	11.0861	0.554427	0.662058	0.837429	0.402352	0.575255			NO	NO	null	null	GO:0005515, GO:0008270	protein binding, zinc ion binding	null	null	null	null	null	null	null	null	null	null
PF3D7_1235400	tetQ family GTPase, putative	null	8	Not Detected	7	Not Detected	7.79768	10.8223	8.04434	8.88812	0.791778	763	0.786853	8	5.39202	6.32625	3.95775	5.22534	0.562393	1187	0.664403	7	7.05673	-0.705275	0.749922	-0.940465	0.346979	0.522895			NO	NO	null	null	GO:0005525, GO:0003924	GTP binding, GTPase activity	null	null	GO:0020011	apicoplast	GO:0003746	translation elongation factor activity	GO:0006414	translational elongation	null	null
PF3D7_1225500	small subunit rRNA processing factor, putative	null	8	Not Detected	6	Not Detected	8.18756	6.95722	11.4314	8.85874	1.0896	764	0.786573	8	2.69601	2.5305	3.95775	3.06142	0.367998	1632	0.538483	6	5.96008	-1.49586	0.881114	-1.6977	0.089565	0.196707			NO	NO	GO:0005634	nucleus	GO:0008168	methyltransferase activity	GO:0006364	rRNA processing	null	null	null	null	null	null	null	null
PF3D7_0206500	conserved Plasmodium protein, unknown function	null	8	Not Detected	9	Not Detected	8.96733	10.8223	6.77419	8.85462	0.955267	765	0.786294	8	13.4801	12.6525	15.831	13.9878	0.777331	568	0.839559	9	11.4212	0.660037	0.577176	1.14356	0.252804	0.414396			NO	NO	GO:0016020	membrane	null	null	null	null	null	null	null	null	null	null	null	null
PF3D7_1407500	multifunctional methyltransferase subunit TRM112, putative	null	8	9	9	Not Detected	4.67861	14.6875	7.19757	8.85455	2.45418	766	0.786014	8	8.08804	15.183	27.7042	16.9918	4.68218	487	0.862479	9	12.9231	0.976587	0.678674	1.43896	0.150161	0.28548		UIS	NO	NO	null	null	null	null	null	null	null	null	null	null	GO:0070476, GO:0042273, GO:0042274	rRNA (guanine-N7)-methylation, ribosomal large subunit biogenesis, ribosomal small subunit biogenesis	2.1.1.32 (Transferred entry: 2.1.1.213, 2.1.1.214, 2.1.1.215 and 2.1.1.216)	2.1.1.32 (Transferred entry: 2.1.1.213, 2.1.1.214, 2.1.1.215 and 2.1.1.216)
PF3D7_1362200	RuvB-like helicase 3	RUVB3	8	7	8	6	7.01791	9.27629	10.1613	8.81849	0.764108	767	0.785734	8	8.08804	8.85675	5.93662	7.62713	0.713536	916	0.741087	8	8.22281	-0.185284	0.68004	-0.27246	0.785268	0.870086			NO	NO	null	null	GO:0005524, GO:0003678	ATP binding, DNA helicase activity	null	null	GO:0005634	nucleus	GO:0004003, GO:0005515	ATP-dependent DNA helicase activity, protein binding	null	null	3.6.4.12 (DNA helicase)	3.6.4.12 (DNA helicase)
PF3D7_1115200	histone-lysine N-methyltransferase SET7	SET7	8	4	6	3	10.9167	6.18419	9.3145	8.80515	1.13469	768	0.785455	8	2.69601	8.85675	0	3.85092	2.14014	1445	0.591398	6	6.32803	-1.00509	0.921064	-1.09123	0.275173	0.442071			NO	NO	null	null	GO:0005515	protein binding	null	null	GO:0005737	cytoplasm	GO:0042800, GO:0046974	histone methyltransferase activity (H3-K4 specific), histone methyltransferase activity (H3-K9 specific)	GO:0051568, GO:0051567	histone H3-K4 methylation, histone H3-K9 methylation	2.1.1.43 (Histone-lysine N-methyltransferase)	2.1.1.43 (Histone-lysine N-methyltransferase)
PF3D7_1108700	heat shock protein DnaJ homologue Pfj2	null	8	8	3	8	10.9167	6.18419	9.3145	8.80515	1.13469	768	0.785455	8	0	1.26525	1.97887	1.08137	0.472427	2542	0.280985	3	4.94326	-2.69846	1.14073	-2.36556	0.018003	0.0597349			NO	NO	GO:0005739	mitochondrion	null	null	GO:0045454	cell redox homeostasis	GO:0020011, GO:0005783	apicoplast, endoplasmic reticulum	GO:0051082	unfolded protein binding	GO:0006457, GO:0009408	protein folding, response to heat	null	null
PF3D7_0403700	pre-mRNA-splicing factor CLF1, putative	CLF1	8	3	9	3	8.57745	8.50326	9.3145	8.7984	0.211421	770	0.784895	8	10.784	20.244	23.7465	18.2582	3.161	463	0.86927	9	13.5283	1.06982	0.54227	1.97286	0.0485121	0.125723			NO	NO	GO:0005622	intracellular	GO:0005515	protein binding	GO:0006396	RNA processing	null	null	GO:0003723	RNA binding	GO:0000245	spliceosomal complex assembly	null	null
PF3D7_0312400	glycogen synthase kinase 3	GSK3	8	7	9	7	9.35721	8.50326	8.46773	8.77607	0.237399	771	0.784615	8	32.3521	22.7745	17.8099	24.3122	3.48466	363	0.897566	9	16.5441	1.4217	0.499148	2.84826	0.00439596	0.0187429			NO	NO	null	null	GO:0005524, GO:0004672	ATP binding, protein kinase activity	GO:0006468	protein phosphorylation	GO:0020036	Maurer's cleft	GO:0004674	protein serine/threonine kinase activity	GO:0018105, GO:0042493	peptidyl-serine phosphorylation, response to drug	2.7.11.26 ([Tau protein] kinase)	2.7.11.1 (Non-specific serine/threonine protein kinase)
PF3D7_0216100	conserved Plasmodium protein, unknown function	null	8	Not Detected	5	Not Detected	8.57745	9.27629	8.46773	8.77382	0.206755	772	0.784336	8	2.69601	2.5305	1.97887	2.40179	0.177009	1846	0.477929	5	5.58781	-1.7842	0.923115	-1.9328	0.0532607	0.134957			NO	NO	GO:0016020	membrane	null	null	null	null	null	null	null	null	null	null	null	null
PF3D7_0106700	small ribosomal subunit assembling AARP2 protein	AARP2	8	Not Detected	9	Not Detected	10.5269	7.73024	8.04434	8.76715	0.722205	773	0.784056	8	37.7442	15.183	13.8521	22.2598	6.32926	391	0.889643	9	15.5135	1.25104	0.572393	2.18564	0.0288421	0.0862809			NO	NO	GO:0005634	nucleus	GO:0005525, GO:0003924	GTP binding, GTPase activity	GO:0042254	ribosome biogenesis	GO:0005886	plasma membrane	null	null	null	null	null	null
PF3D7_1220500	ribosome biogenesis protein TSR3, putative	TSR3	8	Not Detected	6	Not Detected	7.79768	11.5954	6.77419	8.72241	1.19743	774	0.783776	8	0	6.32625	1.97887	2.76837	1.52555	1730	0.510753	6	5.74539	-1.34284	0.929738	-1.44432	0.14865	0.283702			NO	NO	GO:0005737	cytoplasm	null	null	null	null	null	null	null	null	null	null	null	null
PF3D7_0313100	ubiquitin-protein ligase, putative	HRD3	8	Not Detected	9	Not Detected	10.137	10.0493	5.92741	8.70457	1.13396	775	0.783497	8	10.784	8.85675	25.7254	15.1221	4.35255	537	0.848331	9	11.9133	0.77427	0.642428	1.20522	0.228116	0.385201			NO	NO	null	null	null	null	null	null	GO:0005783	endoplasmic reticulum	GO:0016887	ATPase activity	GO:0030433, GO:0010564	ER-associated ubiquitin-dependent protein catabolic process, regulation of cell cycle process	6.3.2.19 (Ubiquitin--protein ligase)	6.3.2.19 (Ubiquitin--protein ligase)
PF3D7_1107000	U6 snRNA-associated Sm-like protein LSm4, putative	LSM4	8	8	7	5	11.3066	5.41117	9.3145	8.67744	1.4137	776	0.783217	8	0	12.6525	0	4.2175	3.44357	1355	0.616865	7	6.44747	-0.811976	1.06792	-0.760332	0.447056	0.612835			NO	NO	null	null	null	null	null	null	GO:0046540, GO:0005732	U4/U6 x U5 tri-snRNP complex, small nucleolar ribonucleoprotein complex	GO:0017070	U6 snRNA binding	GO:0000398	mRNA splicing, via spliceosome	null	null
PF3D7_1036900	conserved Plasmodium protein, unknown function	null	8	3	4	Not Detected	11.3066	5.41117	9.3145	8.67744	1.4137	776	0.783217	8	0	2.5305	1.97887	1.50312	0.627271	2260	0.360781	4	5.09028	-2.20826	1.05449	-2.09414	0.0362477	0.100611			NO	NO	GO:0005737, GO:0016459	cytoplasm, myosin complex	GO:0005524, GO:0003779, GO:0005516, GO:0003774	ATP binding, actin binding, calmodulin binding, motor activity	null	null	null	null	null	null	null	null	null	null
PF3D7_0617400	erythrocyte membrane protein 1, PfEMP1	VAR	8	Not Detected	9	Not Detected	7.40779	9.27629	9.3145	8.6662	0.513819	778	0.782657	8	13.4801	12.6525	15.831	13.9878	0.777331	568	0.839559	9	11.327	0.679812	0.568941	1.19487	0.232137	0.390117			NO	NO	GO:0016021	integral component of membrane	GO:0004872	receptor activity	GO:0009405	pathogenesis	GO:0020002, GO:0020030	host cell plasma membrane, infected host cell surface knob	GO:0050839	cell adhesion molecule binding	GO:0020033, GO:0020035, GO:0020013, GO:0016337	antigenic variation, cytoadherence to microvasculature, mediated by symbiont protein, modulation by symbiont of host erythrocyte aggregation, single organismal cell-cell adhesion	null	null
PF3D7_0515500	amino acid transporter, putative	null	8	Not Detected	7	Not Detected	7.40779	9.27629	9.3145	8.6662	0.513819	778	0.782657	8	0	7.5915	9.89437	5.82862	2.44065	1105	0.687606	7	7.24741	-0.449697	0.782996	-0.574329	0.565745	0.713924			NO	NO	GO:0016021	integral component of membrane	GO:0005328	neurotransmitter:sodium symporter activity	GO:0006836	neurotransmitter transport	null	null	null	null	null	null	null	null
PF3D7_0607600	spindle assembly abnormal protein 6, putative	SAS6	8	Not Detected	7	Not Detected	6.62803	11.5954	7.62096	8.61478	1.23912	780	0.782098	8	8.08804	2.5305	5.93662	5.51839	1.32101	1142	0.677136	7	7.06658	-0.708113	0.788397	-0.898167	0.369096	0.54349			NO	NO	null	null	null	null	null	null	GO:0005814	centriole	null	null	GO:0007052	mitotic spindle organization	null	null
PF3D7_1031600	conserved Plasmodium protein, unknown function	GEXP15	8	3	5	Not Detected	10.137	8.50326	7.19757	8.61261	0.694262	781	0.781818	8	2.69601	1.26525	1.97887	1.98005	0.337234	2019	0.428976	5	5.29633	-2.10427	1.00183	-2.10042	0.035692	0.0995172			NO	NO	GO:0005581, GO:0005737	collagen trimer, cytoplasm	GO:0005515, GO:0005198	protein binding, structural molecule activity	GO:0007155, GO:0006817	cell adhesion, phosphate ion transport	null	null	null	null	null	null	null	null
PF3D7_1434500	dynein-related AAA-type ATPase, putative	null	8	1	9	Not Detected	9.7471	4.63814	11.4314	8.60556	1.66764	782	0.781538	8	32.3521	15.183	5.93662	17.8239	6.31886	469	0.867572	9	13.2147	0.95372	0.687304	1.38762	0.165251	0.305464			NO	NO	GO:0016020	membrane	GO:0005524, GO:0016887	ATP binding, ATPase activity	null	null	null	null	GO:0016887	ATPase activity	null	null	3.6.4.2 (Dynein ATPase)	3.6.4.2 (Dynein ATPase)
PF3D7_0903400	ATP-dependent RNA helicase DDX60, putative	DDX60	8	6	6	5	9.7471	9.27629	6.77419	8.59919	0.753274	783	0.781259	8	0	1.26525	7.9155	3.06025	2.00446	1650	0.53339	6	5.82972	-1.40895	0.955493	-1.47458	0.140327	0.271607			NO	NO	null	null	GO:0005524, GO:0003676	ATP binding, nucleic acid binding	null	null	null	null	null	null	null	null	3.6.4.13 (RNA helicase)	3.6.4.13 (RNA helicase)
PF3D7_1203400	major facilitator superfamily domain-containing protein, putative	MFS4	8	1	8	Not Detected	9.35721	10.8223	5.50403	8.56119	1.29498	784	0.780979	8	0	10.122	11.8732	7.33175	3.0215	945	0.732881	8	7.94647	-0.11411	0.796532	-0.143259	0.886086	0.931601			NO	NO	null	null	null	null	null	null	null	null	null	null	null	null	null	null
PF3D7_0103400	zinc-carboxypeptidase, putative	null	8	Not Detected	8	Not Detected	6.23814	9.27629	10.1613	8.55857	0.970004	785	0.780699	8	13.4801	5.061	1.97887	6.83998	2.80646	988	0.720713	8	7.69927	-0.407378	0.78077	-0.521764	0.601835	0.739011			NO	NO	null	null	GO:0004181, GO:0008270	metallocarboxypeptidase activity, zinc ion binding	GO:0006508	proteolysis	null	null	null	null	null	null	3.4.17.10 (Carboxypeptidase E)	3.4.17.- (Metallocarboxypeptidases.)
PF3D7_0405400	pre-mRNA-processing-splicing factor 8, putative	PRPF8	8	5	4	4	11.3066	5.41117	8.89112	8.53631	1.3971	786	0.78042	8	2.69601	2.5305	0	1.74217	0.712307	2128	0.398132	4	5.13924	-2.15044	1.05304	-2.04213	0.0411386	0.11021			NO	NO	null	null	GO:0030623, GO:0017070	U5 snRNA binding, U6 snRNA binding	GO:0000398	mRNA splicing, via spliceosome	GO:0005681	spliceosomal complex	null	null	null	null	null	null
PF3D7_1342800	phosphoenolpyruvate carboxykinase	PEPCK	8	10	5	8	9.7471	6.95722	8.89112	8.53181	0.673743	787	0.78014	8	0	2.5305	3.95775	2.16275	0.944854	1971	0.442558	5	5.34728	-1.78147	0.959081	-1.85748	0.0632429	0.152651			NO	NO	null	null	GO:0005524, GO:0004612	ATP binding, phosphoenolpyruvate carboxykinase (ATP) activity	GO:0006094	gluconeogenesis	null	null	GO:0004612	phosphoenolpyruvate carboxykinase (ATP) activity	GO:0006094	gluconeogenesis	4.1.1.49 (Phosphoenolpyruvate carboxykinase (ATP))	4.1.1.49 (Phosphoenolpyruvate carboxykinase (ATP))
PF3D7_0412400	erythrocyte membrane protein 1, PfEMP1	VAR	8	Not Detected	2	Not Detected	4.67861	8.50326	12.2782	8.48669	1.79126	788	0.77986	8	0	1.26525	0	0.42175	0.344357	3093	0.125071	2	4.45422	-3.32712	1.29031	-2.57854	0.00992188	0.0367886			NO	NO	GO:0016021	integral component of membrane	GO:0004872	receptor activity	GO:0009405	pathogenesis	GO:0020002, GO:0020030	host cell plasma membrane, infected host cell surface knob	GO:0050839	cell adhesion molecule binding	GO:0020033, GO:0020035, GO:0020013, GO:0016337	antigenic variation, cytoadherence to microvasculature, mediated by symbiont protein, modulation by symbiont of host erythrocyte aggregation, single organismal cell-cell adhesion	null	null
PF3D7_1311500	26S protease regulatory subunit 7, putative	RPT1	8	9	7	9	9.35721	4.63814	11.4314	8.4756	1.64115	789	0.77958	8	8.08804	5.061	3.95775	5.70226	1.0081	1117	0.684211	7	7.08893	-0.62347	0.788145	-0.791059	0.42891	0.598987			NO	NO	GO:0005737	cytoplasm	GO:0005524, GO:0016787	ATP binding, hydrolase activity	GO:0030163	protein catabolic process	GO:0005838	proteasome regulatory particle	GO:0004175	endopeptidase activity	GO:0006511	ubiquitin-dependent protein catabolic process	3.6.4.8 (Proteasome ATPase)	3.6.4.8 (Proteasome ATPase)
PF3D7_0322700	conserved Plasmodium protein, unknown function	null	8	Not Detected	3	Not Detected	5.84826	12.3684	7.19757	8.4714	1.62241	790	0.779301	8	0	2.5305	0	0.8435	0.688714	2765	0.217883	3	4.65745	-2.67386	1.19366	-2.24005	0.0250875	0.0774004			NO	NO	GO:0016020	membrane	null	null	null	null	null	null	null	null	null	null	null	null
PF3D7_1010300	succinate dehydrogenase subunit 4, putative	SDH4	8	9	9	9	9.7471	9.27629	6.3508	8.45806	0.867414	791	0.779021	8	2.69601	21.5092	25.7254	16.6435	5.78012	496	0.859932	9	12.5508	1.01363	0.675541	1.50047	0.133492	0.262716			NO	NO	GO:0016021	integral component of membrane	null	null	GO:0006810	transport	null	null	null	null	null	null	1.9.3.1 (Cytochrome-c oxidase)	1.9.3.1 (Cytochrome-c oxidase)
PF3D7_1023700	conserved Plasmodium protein, unknown function	null	8	Not Detected	7	Not Detected	5.45837	13.1414	6.77419	8.45799	1.93699	792	0.778741	8	0	5.061	7.9155	4.3255	1.88971	1343	0.62026	7	6.39174	-0.814991	0.883222	-0.922748	0.356139	0.530526			NO	NO	GO:0005737	cytoplasm	GO:0005524, GO:0008270	ATP binding, zinc ion binding	null	null	null	null	null	null	null	null	null	null
PF3D7_1140200	conserved Plasmodium protein, unknown function	null	8	5	8	Not Detected	5.06849	10.8223	9.3145	8.40178	1.40645	793	0.778462	8	8.08804	10.122	1.97887	6.72964	1.99786	998	0.717883	8	7.56571	-0.258352	0.782893	-0.329996	0.741403	0.841292			NO	NO	null	null	null	null	null	null	null	null	null	null	null	null	null	null
PF3D7_1239700	ATP-dependent zinc metalloprotease FTSH 1	FTSH1	8	Not Detected	9	1	8.96733	7.73024	8.46773	8.38843	0.293376	794	0.778182	8	32.3521	18.9787	17.8099	23.0469	3.80882	380	0.892756	9	15.7177	1.39011	0.515384	2.69722	0.006992	0.0278549			NO	NO	GO:0016020	membrane	GO:0005524, GO:0004222	ATP binding, metalloendopeptidase activity	GO:0006508	proteolysis	GO:0005739	mitochondrion	GO:0005524, GO:0004176, GO:0004222	ATP binding, ATP-dependent peptidase activity, metalloendopeptidase activity	GO:0006508	proteolysis	3.4.24.- (Metalloendopeptidases.)	3.4.24.- (Metalloendopeptidases.)
PF3D7_1024200	RNA-binding protein, putative	null	8	Not Detected	8	Not Detected	10.137	6.95722	8.04434	8.37951	0.761866	795	0.777902	8	5.39202	2.5305	13.8521	7.25821	2.77516	951	0.731183	8	7.81886	-0.256803	0.777255	-0.330397	0.7411	0.841292			NO	NO	null	null	GO:0003676, GO:0000166	nucleic acid binding, nucleotide binding	null	null	null	null	null	null	null	null	null	null
PF3D7_0617100	AP-2 complex subunit alpha, putative	null	8	4	4	Not Detected	5.06849	11.5954	8.46773	8.37719	1.53884	796	0.777622	8	2.69601	1.26525	0	1.32042	0.635855	2326	0.342105	4	4.84881	-2.55726	1.1551	-2.21388	0.026837	0.0815713			NO	NO	GO:0030117	membrane coat	GO:0005488	binding	GO:0006886, GO:0016192	intracellular protein transport, vesicle-mediated transport	GO:0030122, GO:0030130	AP-2 adaptor complex, clathrin coat of trans-Golgi network vesicle	null	null	GO:0006886, GO:0006461, GO:0016192	intracellular protein transport, protein complex assembly, vesicle-mediated transport	null	null
PF3D7_1011900	heme oxygenase	HO	8	Not Detected	8	Not Detected	4.28872	12.3684	8.46773	8.37495	1.90477	797	0.777343	8	0	2.5305	21.7676	8.09937	5.61182	880	0.751273	8	8.23716	-0.0248738	0.992535	-0.0250608	0.980006	0.987319			NO	NO	null	null	GO:0005524, GO:0004392	ATP binding, heme oxygenase (decyclizing) activity	GO:0006788	heme oxidation	GO:0020011	apicoplast	GO:0004392	heme oxygenase (decyclizing) activity	null	null	1.14.99.3 (Heme oxygenase (biliverdin-producing))	1.14.99.3 (Heme oxygenase (biliverdin-producing))
PF3D7_0416100	glutamyl-tRNA(Gln) amidotransferase subunit A	GATA	8	Not Detected	8	Not Detected	6.23814	11.5954	7.19757	8.34369	1.34661	798	0.777063	8	8.08804	10.122	11.8732	10.0278	0.893011	727	0.794567	8	9.18572	0.304645	0.652816	0.466663	0.640741	0.771067			NO	NO	null	null	GO:0016884	carbon-nitrogen ligase activity, with glutamine as amido-N-donor	null	null	GO:0020011, GO:0030956	apicoplast, glutamyl-tRNA(Gln) amidotransferase complex	GO:0050567	glutaminyl-tRNA synthase (glutamine-hydrolyzing) activity	GO:0070681	glutaminyl-tRNAGln biosynthesis via transamidation	6.3.5.7 (Glutaminyl-tRNA synthase (glutamine-hydrolyzing))	6.3.5.- (Carbon--nitrogen ligases with glutamine as amido-N-donor.)
PF3D7_0909600	conserved Plasmodium protein, unknown function	null	8	3	8	2	6.62803	8.50326	9.73789	8.28973	0.738168	799	0.776783	8	8.08804	8.85675	9.89437	8.94638	0.427326	800	0.773911	8	8.61806	0.117297	0.654294	0.179273	0.857723	0.916216			NO	NO	GO:0005737	cytoplasm	null	null	null	null	null	null	null	null	null	null	null	null
PF3D7_0201800	knob associated heat shock protein 40	KAHsp40	8	Not Detected	Not Detected	Not Detected	6.62803	8.50326	9.73789	8.28973	0.738168	799	0.776783	8	0	0	0	0	0				4.14486	-4.13671	1.31793	-3.1388	0.0016964	0.00870112			NO	NO	null	null	GO:0051082	unfolded protein binding	GO:0006457	protein folding	GO:0020030	infected host cell surface knob	null	null	null	null	null	null
PF3D7_1414100	conserved Plasmodium protein, unknown function	null	8	1	5	Not Detected	7.01791	8.50326	9.3145	8.27856	0.549031	801	0.776224	8	2.69601	0	3.95775	2.21792	0.95305	1935	0.452745	5	5.24824	-1.97371	1.02624	-1.92324	0.0544501	0.137494			NO	NO	GO:0005634	nucleus	GO:0003676, GO:0008270	nucleic acid binding, zinc ion binding	null	null	null	null	null	null	null	null	null	6.3.2.- (Acid--amino-acid ligases (peptide synthases).)
PF3D7_0311300	phosphatidylinositol 3- and 4-kinase, putative	null	8	5	8	Not Detected	6.23814	9.27629	9.3145	8.27631	0.832128	802	0.775944	8	13.4801	7.5915	0	7.02385	3.18572	970	0.725806	8	7.65008	-0.273454	0.83448	-0.327694	0.743143	0.841978			NO	NO	null	null	GO:0016301, GO:0016773	kinase activity, phosphotransferase activity, alcohol group as acceptor	null	null	null	null	null	null	null	null	2.7.1.137 (Phosphatidylinositol 3-kinase); 2.7.1.67 (1-phosphatidylinositol 4-kinase)	2.7.1.67 (1-phosphatidylinositol 4-kinase)
PF3D7_1417200	NOT family protein, putative	null	8	1	7	Not Detected	8.96733	6.95722	8.89112	8.27189	0.537013	803	0.775664	8	2.69601	10.122	3.95775	5.59192	1.87315	1127	0.681381	7	6.9319	-0.434258	0.771411	-0.562939	0.573476	0.717941			NO	NO	null	null	null	null	null	null	GO:0030014	CCR4-NOT complex	null	null	null	null	null	null
PF3D7_0405600	conserved Plasmodium membrane protein, unknown function	null	8	Not Detected	8	6	7.40779	10.8223	6.3508	8.19364	1.1017	804	0.775385	8	10.784	10.122	9.89437	10.2668	0.217874	714	0.798246	8	9.23022	0.339257	0.639029	0.530895	0.595492	0.735191		UOS	NO	NO	GO:0016021	integral component of membrane	null	null	null	null	null	null	null	null	null	null	null	null
PF3D7_0110800	transcription initiation factor TFIIB, putative	null	8	5	5	Not Detected	10.9167	7.73024	5.92741	8.19147	1.19098	805	0.775105	8	2.69601	2.5305	1.97887	2.40179	0.177009	1846	0.477929	5	5.29663	-1.69154	0.95489	-1.77144	0.0764868	0.17501			NO	NO	null	null	GO:0017025, GO:0008270	TBP-class protein binding, zinc ion binding	GO:0006355	regulation of transcription, DNA-templated	GO:0005667	transcription factor complex	GO:0003702	RNA polymerase II transcription factor activity	GO:0006367	transcription initiation from RNA polymerase II promoter	null	3.1.-.- (Acting on ester bonds.)
PF3D7_1211400	heat shock protein DNAJ homologue Pfj4	PfJ4	8	7	7	8	8.57745	10.0493	5.92741	8.18472	0.984681	806	0.774825	8	0	11.3872	1.97887	4.45537	2.8681	1304	0.631296	7	6.32005	-0.64285	0.928221	-0.692561	0.488585	0.650918			NO	NO	null	null	null	null	null	null	GO:0005737, GO:0030430, GO:0005634	cytoplasm, host cell cytoplasm, nucleus	GO:0030544, GO:0051082	Hsp70 protein binding, unfolded protein binding	GO:0009408, GO:0006986	response to heat, response to unfolded protein	null	null
PF3D7_0722300	ubiquitin carboxyl-terminal hydrolase, putative	null	8	Not Detected	9	Not Detected	7.01791	11.5954	5.92741	8.18023	1.41772	807	0.774545	8	13.4801	10.122	15.831	13.1443	1.35258	606	0.828806	9	10.6623	0.681924	0.61959	1.10061	0.271068	0.437525			NO	NO	null	null	GO:0008270	zinc ion binding	null	null	null	null	GO:0004221	ubiquitin thiolesterase activity	null	null	3.4.19.12 (Ubiquitinyl hydrolase 1)	3.4.19.12 (Ubiquitinyl hydrolase 1)
PF3D7_0313900	conserved Plasmodium protein, unknown function	null	8	Not Detected	9	Not Detected	9.35721	6.18419	8.89112	8.14417	0.807666	808	0.774266	8	18.8721	7.5915	5.93662	10.8001	3.31839	686	0.806169	9	9.47212	0.300872	0.67631	0.444873	0.656412	0.78182			NO	NO	null	null	null	null	null	null	GO:0020011	apicoplast	null	null	null	null	null	null
PF3D7_0821800	protein transport protein SEC61 subunit beta, putative	SEC61B	8	9	7	8	10.137	10.0493	4.23387	8.14005	1.59483	809	0.773986	8	2.69601	13.9177	0	5.53792	3.47957	1135	0.679117	7	6.83899	-0.399025	0.981874	-0.406391	0.684455	0.803207			NO	NO	null	null	null	null	null	null	GO:0005784	Sec61 translocon complex	null	null	GO:0006886, GO:0043952	intracellular protein transport, protein transport by the Sec complex	null	null
PF3D7_0724600	protein kinase, putative	null	8	Not Detected	7	Not Detected	7.79768	13.1414	3.38709	8.10873	2.30262	810	0.773706	8	2.69601	10.122	3.95775	5.59192	1.87315	1127	0.681381	7	6.85032	-0.388113	0.869369	-0.446431	0.655286	0.781645			NO	NO	GO:0005737, GO:0005634	cytoplasm, nucleus	GO:0005524, GO:0004672, GO:0004674	ATP binding, protein kinase activity, protein serine/threonine kinase activity	GO:0006468	protein phosphorylation	null	null	null	null	null	null	2.7.11.1 (Non-specific serine/threonine protein kinase)	2.7.11.1 (Non-specific serine/threonine protein kinase)
PF3D7_0420400	ribosome-recycling factor	RRF2	8	2	8	Not Detected	7.40779	9.27629	7.62096	8.10168	0.482157	811	0.773427	8	2.69601	13.9177	1.97887	6.19754	3.15629	1057	0.701188	8	7.14961	-0.22857	0.827962	-0.276063	0.782499	0.868973			NO	NO	null	null	null	null	null	null	GO:0005829, GO:0005739	cytosol, mitochondrion	null	null	GO:0032790	ribosome disassembly	null	null
PF3D7_0529400	conserved Plasmodium protein, unknown function	null	8	Not Detected	6	Not Detected	8.57745	4.63814	11.0081	8.07455	1.51537	812	0.773147	8	0	2.5305	5.93662	2.82237	1.40434	1719	0.513865	6	5.44846	-1.39372	0.961304	-1.44982	0.147108	0.281738			NO	NO	GO:0016020	membrane	null	null	null	null	null	null	null	null	null	null	null	null
PF3D7_0902800	serine repeat antigen 9	SERA9	8	Not Detected	5	Not Detected	7.01791	7.73024	9.3145	8.02088	0.554165	813	0.772867	8	2.69601	2.5305	1.97887	2.40179	0.177009	1846	0.477929	5	5.21134	-1.66201	0.94029	-1.76755	0.0771363	0.176005			NO	NO	null	null	GO:0008234	cysteine-type peptidase activity	GO:0006508	proteolysis	null	null	null	null	GO:0002377, GO:0050776	immunoglobulin production, regulation of immune response	3.4.22.2 (Papain)	3.4.22.- (Cysteine endopeptidases.)
PF3D7_0825000	conserved Plasmodium protein, unknown function	null	8	Not Detected	7	Not Detected	4.28872	10.8223	8.89112	8.00073	1.58231	814	0.772587	8	5.39202	7.5915	0	4.32784	1.84132	1334	0.622807	7	6.16428	-0.774552	0.923627	-0.838599	0.401695	0.574922			NO	NO	GO:0016021	integral component of membrane	null	null	null	null	GO:0020011	apicoplast	null	null	null	null	null	null
PF3D7_0629800	cullin-like protein, putative	null	8	5	6	Not Detected	11.3066	4.63814	8.04434	7.99637	1.5719	815	0.772308	8	5.39202	2.5305	0	2.64084	1.27171	1751	0.50481	6	5.31861	-1.62686	1.0029	-1.62215	0.104772	0.221035			NO	NO	GO:0031461	cullin-RING ubiquitin ligase complex	GO:0031625	ubiquitin protein ligase binding	GO:0006511	ubiquitin-dependent protein catabolic process	null	null	null	null	GO:0000082, GO:0051726	G1/S transition of mitotic cell cycle, regulation of cell cycle	null	null
PF3D7_1226300	haloacid dehalogenase-like hydrolase, putative	HAD2	8	10	7	9	8.18756	7.73024	8.04434	7.98738	0.110272	816	0.772028	8	13.4801	1.26525	1.97887	5.57473	3.23172	1134	0.6794	7	6.78106	-0.688779	0.886194	-0.777233	0.437021	0.604804			NO	NO	null	null	GO:0016787	hydrolase activity	GO:0008152	metabolic process	null	null	null	null	null	null	null	null
PF3D7_1138200	conserved Plasmodium membrane protein, unknown function	null	8	Not Detected	10	Not Detected	11.3066	6.95722	5.50403	7.92262	1.42334	817	0.771748	8	32.3521	39.2227	27.7042	33.093	2.73173	281	0.92077	10	20.5078	2.03172	0.501465	4.05157	5.08742e-05	0.000436419			NO	TR no protein	GO:0016021, GO:0005886	integral component of membrane, plasma membrane	null	null	GO:0006810	transport	null	null	null	null	null	null	null	null
PF3D7_1000100	erythrocyte membrane protein 1, PfEMP1	VAR	8	Not Detected	9	Not Detected	7.40779	10.8223	5.50403	7.91139	1.27029	818	0.771469	8	21.5681	35.427	15.831	24.2754	4.74921	365	0.897001	9	16.0934	1.65807	0.562114	2.9497	0.00318078	0.0145455			NO	NO	GO:0016021	integral component of membrane	GO:0004872	receptor activity	GO:0009405	pathogenesis	GO:0020002, GO:0020030	host cell plasma membrane, infected host cell surface knob	GO:0050839, GO:0046789	cell adhesion molecule binding, host cell surface receptor binding	GO:0020033, GO:0020035, GO:0020013, GO:0016337	antigenic variation, cytoadherence to microvasculature, mediated by symbiont protein, modulation by symbiont of host erythrocyte aggregation, single organismal cell-cell adhesion	null	null
PF3D7_1123000	conserved Plasmodium protein, unknown function	null	8	1	6	Not Detected	12.8662	6.18419	4.65725	7.90254	2.05811	819	0.771189	8	2.69601	5.061	3.95775	3.90492	0.557849	1427	0.596491	6	5.90373	-0.93111	0.887619	-1.049	0.294179	0.465147			NO	NO	null	null	GO:0003677, GO:0003682	DNA binding, chromatin binding	null	null	null	null	null	null	null	null	null	null
PF3D7_1026500	conserved Plasmodium protein, unknown function	null	8	10	9	6	11.6965	3.0921	8.89112	7.89324	2.06859	820	0.770909	8	18.8721	6.32625	15.831	13.6764	3.08513	581	0.83588	9	10.7848	0.68025	0.718198	0.947163	0.343556	0.519685			NO	NO	null	null	null	null	null	null	null	null	null	null	null	null	null	null
PF3D7_0411500	tRNA Alanine	null	8	Not Detected	5	Not Detected	8.96733	6.18419	8.46773	7.87308	0.699471	821	0.770629	8	5.39202	0	0	1.79734	1.46752	2106	0.404358	5	4.83521	-2.36231	1.1582	-2.03963	0.0413873	0.110516			NO	NO	null	null	null	null	null	null	null	null	null	null	null	null	null	null
PF3D7_0113900	CX3CL1-binding protein 1	CBP1	8	Not Detected	3	Not Detected	6.62803	9.27629	7.62096	7.84176	0.630676	822	0.77035	8	0	2.5305	0	0.8435	0.688714	2765	0.217883	3	4.34263	-2.58054	1.18203	-2.18315	0.029025	0.0865042			NO	NO	null	null	null	null	null	null	GO:0030430, GO:0044228	host cell cytoplasm, host cell surface	GO:0005515	protein binding	null	null	null	null
PF3D7_0113800	DBL containing protein, unknown function	null	8	Not Detected	Not Detected	Not Detected	6.23814	10.0493	7.19757	7.82834	0.934482	823	0.77007	8	0	0	0	0	0				3.91417	-4.04348	1.33176	-3.0362	0.00239581	0.0116112			NO	NO	GO:0016021	integral component of membrane	GO:0004872	receptor activity	GO:0009405	pathogenesis	null	null	null	null	null	null	null	null
PF3D7_1126600	steryl ester hydrolase, putative	null	8	Not Detected	8	Not Detected	8.96733	7.73024	6.77419	7.82392	0.518342	824	0.76979	8	10.784	7.5915	5.93662	8.10406	1.16155	875	0.752688	8	7.96399	0.0145749	0.683012	0.0213392	0.982975	0.989222			NO	NO	GO:0005576	extracellular region	GO:0016787	hydrolase activity	GO:0016042, GO:0006629	lipid catabolic process, lipid metabolic process	null	null	null	null	null	null	3.1.1.13 (Sterol esterase); 3.1.1.32 (Phospholipase A(1))	3.1.1.- (Carboxylic ester hydrolases.)
PF3D7_1211800	polyubiquitin	PfpUB	8	Not Detected	2	Not Detected	12.4763	4.63814	6.3508	7.82174	1.94261	825	0.76951	8	0	1.26525	0	0.42175	0.344357	3093	0.125071	2	4.12175	-3.22748	1.309	-2.46561	0.013678	0.0479705			NO	NO	null	null	GO:0005515	protein binding	null	null	GO:0005783, GO:0000151	endoplasmic reticulum, ubiquitin ligase complex	GO:0016887	ATPase activity	GO:0030433, GO:0010564	ER-associated ubiquitin-dependent protein catabolic process, regulation of cell cycle process	null	null
PF3D7_0813100	conserved Plasmodium protein, unknown function	null	8	1	6	Not Detected	7.40779	9.27629	6.77419	7.81942	0.613226	826	0.769231	8	0	6.32625	3.95775	3.428	1.50671	1548	0.562252	6	5.62371	-0.959003	0.878055	-1.09219	0.27475	0.441825			NO	NO	GO:0005737	cytoplasm	null	null	null	null	null	null	null	null	null	null	null	null
PF3D7_1219300	erythrocyte membrane protein 1, PfEMP1	VAR	8	Not Detected	9	Not Detected	10.137	6.95722	6.3508	7.815	0.958661	827	0.768951	8	18.8721	13.9177	7.9155	13.5684	2.58643	584	0.835031	9	10.6917	0.746145	0.622147	1.19931	0.230409	0.387742			NO	NO	GO:0016021	integral component of membrane	GO:0004872	receptor activity	GO:0009405	pathogenesis	GO:0020002, GO:0020030	host cell plasma membrane, infected host cell surface knob	GO:0050839, GO:0046789	cell adhesion molecule binding, host cell surface receptor binding	GO:0020033, GO:0020035, GO:0020013, GO:0016337	antigenic variation, cytoadherence to microvasculature, mediated by symbiont protein, modulation by symbiont of host erythrocyte aggregation, single organismal cell-cell adhesion	null	null
PF3D7_0616300	conserved Plasmodium protein, unknown function	null	8	Not Detected	8	Not Detected	5.06849	11.5954	6.77419	7.81268	1.59575	828	0.768671	8	10.784	5.061	11.8732	9.23943	1.72505	782	0.779004	8	8.52605	0.214405	0.718144	0.298555	0.76528	0.854476			NO	NO	GO:0016020, GO:0005634	membrane, nucleus	null	null	null	null	null	null	null	null	null	null	null	null
PF3D7_0814400	phospholipase DDHD1, putative	null	8	2	3	Not Detected	5.06849	12.3684	5.92741	7.7881	1.88082	829	0.768392	8	0	2.5305	0	0.8435	0.688714	2765	0.217883	3	4.3158	-2.55526	1.22343	-2.0886	0.0367441	0.101623			NO	NO	null	null	GO:0046872	metal ion binding	null	null	null	null	null	null	null	null	3.1.1.32 (Phospholipase A(1))	3.1.1.32 (Phospholipase A(1))
PF3D7_0522900	zinc finger protein, putative	null	8	Not Detected	9	Not Detected	5.45837	12.3684	5.50403	7.77693	1.87449	830	0.768112	8	26.9601	5.061	1.97887	11.3333	6.42084	663	0.812677	9	9.55513	0.454096	0.873782	0.51969	0.603279	0.740047			NO	NO	GO:0005634	nucleus	GO:0003723, GO:0046872, GO:0008270	RNA binding, metal ion binding, zinc ion binding	null	null	null	null	null	null	null	null	null	null
PF3D7_0918700	conserved Plasmodium protein, unknown function	null	8	2	7	Not Detected	11.3066	7.73024	4.23387	7.75691	1.6671	831	0.767832	8	2.69601	10.122	3.95775	5.59192	1.87315	1127	0.681381	7	6.67442	-0.350113	0.837339	-0.418126	0.675855	0.796151			NO	NO	GO:0005737, GO:0016020	cytoplasm, membrane	GO:0000166	nucleotide binding	null	null	null	null	null	null	null	null	null	null
PF3D7_0110300	Plasmodium RNA of unknown function RUF5	null	8	Not Detected	7	Not Detected	6.62803	7.73024	8.89112	7.74979	0.533476	832	0.767552	8	2.69601	2.5305	7.9155	4.38067	1.44361	1322	0.626203	7	6.06523	-0.81484	0.833225	-0.977936	0.328106	0.503614			NO	NO	null	null	null	null	null	null	null	null	null	null	null	null	null	null
PF3D7_1013200	conserved Plasmodium protein, unknown function	null	8	Not Detected	Not Detected	Not Detected	8.57745	6.18419	8.46773	7.74312	0.636956	833	0.767273	8	0	0	0	0	0				3.87156	-4.04759	1.33004	-3.04322	0.00234061	0.0114106			NO	NO	GO:0005737, GO:0005576	cytoplasm, extracellular region	GO:0005198	structural molecule activity	GO:0006817	phosphate ion transport	null	null	null	null	null	null	null	null
PF3D7_0621700	conserved Plasmodium protein, unknown function	null	8	Not Detected	6	Not Detected	4.67861	10.8223	7.62096	7.7073	1.44852	834	0.766993	8	0	6.32625	1.97887	2.76837	1.52555	1730	0.510753	6	5.23784	-1.17576	0.973792	-1.2074	0.227278	0.384572			NO	NO	GO:0005737	cytoplasm	GO:0005524, GO:0004672	ATP binding, protein kinase activity	null	null	null	null	null	null	null	null	null	null
PF3D7_1356300	ubiquitin-conjugating enzyme E2, putative	null	8	6	10	4	7.40779	8.50326	7.19757	7.70288	0.330492	835	0.766713	8	59.3123	15.183	23.7465	32.7472	11.0314	283	0.920204	10	20.2251	2.00229	0.5889	3.40005	0.000673728	0.00413161			NO	TR 50	null	null	GO:0016881, GO:0005515	acid-amino acid ligase activity, protein binding	null	null	null	null	GO:0004842	ubiquitin-protein transferase activity	GO:0006511	ubiquitin-dependent protein catabolic process	6.3.2.19 (Ubiquitin--protein ligase)	6.3.2.19 (Ubiquitin--protein ligase)
PF3D7_1023300	conserved Plasmodium protein, unknown function	null	8	Not Detected	6	Not Detected	5.45837	6.95722	10.5847	7.66675	1.24251	836	0.766434	8	2.69601	2.5305	3.95775	3.06142	0.367998	1632	0.538483	6	5.36409	-1.28353	0.911823	-1.40765	0.159235	0.297823			NO	NO	GO:0016020	membrane	null	null	null	null	null	null	null	null	null	null	null	null
PF3D7_0303200	HAD superfamily protein, putative	null	8	6	4	Not Detected	10.5269	6.95722	5.50403	7.6627	1.21842	837	0.766154	8	2.69601	0	1.97887	1.5583	0.658244	2223	0.371251	4	4.6105	-2.38373	1.14957	-2.07359	0.0381176	0.104505		UIS	NO	NO	null	null	null	null	null	null	null	null	null	null	null	null	3.1.3.4 (Phosphatidate phosphatase)	3.1.3.4 (Phosphatidate phosphatase)
PF3D7_0216000	DEAD/DEAH box helicase, putative	null	8	Not Detected	7	Not Detected	5.06849	8.50326	9.3145	7.62875	1.06257	838	0.765874	8	8.08804	2.5305	1.97887	4.19914	1.59295	1356	0.616582	7	5.91394	-0.949377	0.877629	-1.08175	0.279363	0.446908			NO	NO	null	null	GO:0005524, GO:0003677	ATP binding, DNA binding	null	null	GO:0016514	SWI/SNF complex	GO:0003678, GO:0016252	DNA helicase activity, nonspecific RNA polymerase II transcription factor activity	GO:0006338	chromatin remodeling	3.6.4.13 (RNA helicase)	3.6.4.- (Acting on acid anhydrides; involved in cellular and subcellular movement.)
PF3D7_0617800	histone H2A	H2A	8	10	9	10	12.4763	2.31907	8.04434	7.61323	2.40054	839	0.765594	8	2.69601	36.6922	9.89437	16.4275	8.44521	501	0.858517	9	12.0204	1.10239	0.879739	1.25309	0.210172	0.36261			NO	NO	GO:0000786, GO:0005634	nucleosome, nucleus	GO:0003677, GO:0046982	DNA binding, protein heterodimerization activity	null	null	GO:0000786, GO:0005634	nucleosome, nucleus	GO:0003677	DNA binding	GO:0051276	chromosome organization	null	null
PF3D7_1143700	conserved Plasmodium protein, unknown function	null	8	Not Detected	8	Not Detected	4.67861	13.9144	4.23387	7.60897	2.57633	840	0.765315	8	13.4801	3.79575	11.8732	9.71635	2.44657	750	0.788059	8	8.66266	0.317701	0.802807	0.395737	0.692299	0.808558			NO	NO	GO:0005737, GO:0016020	cytoplasm, membrane	GO:0000166	nucleotide binding	null	null	null	null	null	null	null	null	null	null
PF3D7_1403600	selenoprotein	Sel1	8	3	8	3	5.84826	9.27629	7.62096	7.58184	0.808152	841	0.765035	8	13.4801	8.85675	3.95775	8.76485	2.24474	815	0.769666	8	8.17334	0.18362	0.704456	0.260655	0.794359	0.876607			NO	NO	null	null	null	null	null	null	GO:0005783	endoplasmic reticulum	GO:0016209, GO:0016491	antioxidant activity, oxidoreductase activity	GO:0045454	cell redox homeostasis	null	null
PF3D7_1105100	histone H2B	H2B	8	10	6	10	13.6459	2.31907	6.77419	7.57973	2.68995	842	0.764755	8	0	10.122	0	3.374	2.75486	1562	0.558291	6	5.47686	-0.926375	1.18675	-0.780596	0.43504	0.603419			NO	NO	GO:0000786, GO:0005634	nucleosome, nucleus	GO:0003677, GO:0046982	DNA binding, protein heterodimerization activity	null	null	GO:0000786	nucleosome	GO:0003677	DNA binding	GO:0051276	chromosome organization	null	null
PF3D7_1212900	bromodomain protein 2, putative	BDP2	8	3	8	Not Detected	8.57745	6.95722	7.19757	7.57741	0.412174	843	0.764476	8	2.69601	15.183	1.97887	6.61929	3.5002	1013	0.713639	8	7.09835	-0.0600431	0.842168	-0.0712958	0.943162	0.965771			NO	NO	null	null	GO:0005515	protein binding	null	null	GO:0005634	nucleus	GO:0005515	protein binding	null	null	null	null
PF3D7_1333200	ubiquitin-activating enzyme	UBA1	8	Not Detected	5	Not Detected	7.01791	8.50326	7.19757	7.57292	0.382167	844	0.764196	8	2.69601	2.5305	1.97887	2.40179	0.177009	1846	0.477929	5	4.98736	-1.57381	0.945147	-1.66515	0.0958835	0.207812			NO	NO	null	null	GO:0005524, GO:0008641	ATP binding, small protein activating enzyme activity	GO:0006464	cellular protein modification process	GO:0020011	apicoplast	GO:0016887, GO:0004842	ATPase activity, ubiquitin-protein transferase activity	GO:0030433, GO:0016567, GO:0010564	ER-associated ubiquitin-dependent protein catabolic process, protein ubiquitination, regulation of cell cycle process	2.7.7.73 (Sulfur carrier protein ThiS adenylyltransferase); 6.3.2.19 (Ubiquitin--protein ligase)	null
PF3D7_0309600	60S acidic ribosomal protein P2	PfP2	8	10	4	10	8.96733	3.0921	10.5847	7.54803	1.85864	845	0.763916	8	0	3.79575	0	1.26525	1.03307	2465	0.302773	4	4.40664	-2.08911	1.18379	-1.76476	0.0776042	0.176745			NO	NO	GO:0005840	ribosome	GO:0003735	structural constituent of ribosome	GO:0006414	translational elongation	GO:0009986, GO:0022625, GO:0044228	cell surface, cytosolic large ribosomal subunit, host cell surface	null	null	GO:0030260, GO:0006414	entry into host cell, translational elongation	null	null
PF3D7_1116100	serine esterase, putative	null	8	2	9	Not Detected	7.01791	6.18419	9.3145	7.50554	0.764206	846	0.763636	8	5.39202	15.183	15.831	12.1353	2.75718	638	0.819751	9	9.82044	0.722167	0.6425	1.124	0.261015	0.424451			NO	NO	null	null	null	null	null	null	GO:0020020	food vacuole	null	null	null	null	null	null
PF3D7_1207600	tRNA delta(2)-isopentenylpyrophosphate transferase, putative	MiaA	8	Not Detected	9	Not Detected	4.28872	9.27629	8.89112	7.48538	1.30818	847	0.763357	8	18.8721	6.32625	15.831	13.6764	3.08513	581	0.83588	9	10.5809	0.804637	0.678428	1.18603	0.23561	0.39407			NO	NO	null	null	GO:0005524	ATP binding	GO:0008033	tRNA processing	GO:0020011	apicoplast	GO:0005524, GO:0052381	ATP binding, tRNA dimethylallyltransferase activity	GO:0008033	tRNA processing	2.5.1.75 (tRNA dimethylallyltransferase); 2.5.1.8 (Transferred entry: 2.5.1.75)	2.5.1.75 (tRNA dimethylallyltransferase)
PF3D7_1206700	eukaryotic translation initiation factor 5, putative	EIF5	8	3	2	Not Detected	10.9167	3.86512	7.62096	7.46761	1.66326	848	0.763077	8	0	0	1.97887	0.659625	0.538581	2926	0.172326	2	4.06362	-3.11904	1.30648	-2.38736	0.0169698	0.0569205			NO	NO	null	null	GO:0005515, GO:0003743	protein binding, translation initiation factor activity	GO:0006413	translational initiation	null	null	GO:0005515, GO:0003743	protein binding, translation initiation factor activity	GO:0006446	regulation of translational initiation	null	null
PF3D7_0906500	arginase	null	8	4	8	Not Detected	8.57745	1.54605	12.2782	7.46723	2.56988	849	0.762797	8	13.4801	3.79575	9.89437	9.05673	2.30809	795	0.775325	8	8.26198	0.171649	0.864566	0.198538	0.842624	0.907804			NO	NO	null	null	GO:0046872	metal ion binding	null	null	null	null	null	null	null	null	3.5.3.1 (Arginase)	3.5.3.1 (Arginase)
PF3D7_0907400	ATP-dependent protease ATPase subunit ClpY	ClpY	8	2	7	3	6.23814	9.27629	6.77419	7.42954	0.764446	850	0.762517	8	5.39202	1.26525	7.9155	4.85759	1.58259	1241	0.649123	7	6.14356	-0.67389	0.851437	-0.791474	0.428668	0.598987			NO	NO	GO:0009376	HslUV protease complex	GO:0005524, GO:0016887, GO:0070011	ATP binding, ATPase activity, peptidase activity, acting on L-amino acid peptides	null	null	null	null	null	null	null	null	null	null
PF3D7_1004700	conserved Plasmodium protein, unknown function	null	8	Not Detected	10	Not Detected	5.45837	10.0493	6.77419	7.42729	1.11446	851	0.762238	8	32.3521	83.5065	53.4296	56.4294	12.1192	154	0.956706	10	31.9283	2.962	0.495286	5.98038	2.22614e-09	4.80767e-08	UOS		NO	TR no protein	GO:0016020	membrane	null	null	null	null	null	null	null	null	null	null	null	null
PF3D7_1473700	nucleoporin NUP116/NSP116, putative	NUP116	8	Not Detected	5	Not Detected	7.79768	3.86512	10.5847	7.41582	1.59147	852	0.761958	8	0	3.79575	1.97887	1.92487	0.894938	2063	0.416525	5	4.67035	-1.6526	1.04427	-1.58254	0.113526	0.233113			NO	NO	null	null	null	null	null	null	GO:0044613	nuclear pore central transport channel	GO:0005487	nucleocytoplasmic transporter activity	GO:0006606	protein import into nucleus	null	null
PF3D7_1302700	ATP-dependent RNA helicase DHR1, putative	null	8	Not Detected	3	Not Detected	7.01791	6.95722	8.04434	7.33982	0.287975	853	0.761678	8	0	1.26525	1.97887	1.08137	0.472427	2542	0.280985	3	4.2106	-2.44005	1.15315	-2.11598	0.0343465	0.0975414			NO	NO	null	null	GO:0005524, GO:0004386, GO:0003676	ATP binding, helicase activity, nucleic acid binding	null	null	GO:0032040	small-subunit processome	GO:0004004	ATP-dependent RNA helicase activity	GO:0042254	ribosome biogenesis	3.6.4.13 (RNA helicase)	3.6.4.13 (RNA helicase)
PF3D7_1414000	26S proteasome regulatory subunit RPN13, putative	RPN13	8	8	4	5	6.23814	7.73024	8.04434	7.33758	0.454907	854	0.761399	8	2.69601	1.26525	0	1.32042	0.635855	2326	0.342105	4	4.329	-2.39814	1.14841	-2.08823	0.0367774	0.101623			NO	NO	GO:0005737, GO:0005634	cytoplasm, nucleus	null	null	null	null	GO:0008541	proteasome regulatory particle, lid subcomplex	null	null	GO:0006511	ubiquitin-dependent protein catabolic process	null	null
PF3D7_1471100	exported protein 2	EXP2	8	Not Detected	7	Not Detected	5.45837	8.50326	8.04434	7.33533	0.77386	855	0.761119	8	5.39202	5.061	5.93662	5.46321	0.208423	1150	0.674873	7	6.39927	-0.407658	0.768639	-0.530364	0.59586	0.735191			NO	NO	null	null	null	null	null	null	GO:0097619, GO:0044161	PTEX complex, host cell cytoplasmic vesicle	GO:0005515	protein binding	GO:0044658	pore formation in membrane of host by symbiont	null	null
PF3D7_1419400	conserved Plasmodium membrane protein, unknown function	null	8	1	Not Detected	Not Detected	4.67861	10.0493	7.19757	7.3085	1.2667	856	0.760839	8	0	0	0	0	0				3.65425	-3.93144	1.35923	-2.8924	0.00382309	0.0168682			NO	NO	GO:0005789, GO:0016021, GO:0031965	endoplasmic reticulum membrane, integral component of membrane, nuclear membrane	null	null	null	null	null	null	null	null	null	null	null	null
PF3D7_0416200	conserved protein, unknown function	null	8	Not Detected	8	Not Detected	6.23814	9.27629	6.3508	7.28841	0.811982	857	0.760559	8	13.4801	10.122	3.95775	9.1866	2.27669	785	0.778155	8	8.23751	0.323582	0.70026	0.462089	0.644018	0.773827			NO	NO	GO:0005634	nucleus	GO:0005524, GO:0008026, GO:0003723	ATP binding, ATP-dependent helicase activity, RNA binding	GO:0006364	rRNA processing	null	null	null	null	null	null	null	null
PF3D7_0309500	asparagine synthetase [glutamine-hydrolyzing], putative	AS	8	8	8	5	5.84826	10.0493	5.92741	7.27499	1.13276	858	0.76028	8	16.1761	5.061	3.95775	8.39827	3.1859	847	0.760611	8	7.83663	0.123183	0.763575	0.161324	0.871838	0.925599			NO	NO	null	null	GO:0004066	asparagine synthase (glutamine-hydrolyzing) activity	GO:0006529	asparagine biosynthetic process	null	null	null	null	null	null	6.3.5.4 (Asparagine synthase (glutamine-hydrolyzing))	6.3.5.4 (Asparagine synthase (glutamine-hydrolyzing))
PF3D7_0422200	erythrocyte membrane-associated antigen	null	8	Not Detected	9	Not Detected	7.01791	4.63814	10.1613	7.27244	1.30596	859	0.76	8	29.6561	13.9177	11.8732	18.4824	4.58705	459	0.870402	9	12.8774	1.24147	0.618672	2.00667	0.0447851	0.117926			NO	NO	null	null	null	null	null	null	null	null	null	null	null	null	null	null
PF3D7_0515100	rhomboid protease ROM9	ROM9	8	Not Detected	7	Not Detected	8.57745	8.50326	4.65725	7.24599	1.05699	860	0.75972	8	0	8.85675	3.95775	4.2715	2.09148	1351	0.617997	7	5.75874	-0.557653	0.899447	-0.619996	0.53526	0.692491			NO	NO	GO:0016021	integral component of membrane	GO:0004252	serine-type endopeptidase activity	null	null	null	null	null	null	null	null	3.4.21.105 (Rhomboid protease)	3.4.21.105 (Rhomboid protease)
PF3D7_0619200	conserved Plasmodium protein, unknown function	null	8	1	5	Not Detected	10.5269	3.0921	8.04434	7.2211	1.78433	861	0.759441	8	2.69601	3.79575	0	2.16392	0.92066	1948	0.449066	5	4.69251	-1.58123	1.06789	-1.48071	0.138684	0.2697			NO	NO	GO:0005737	cytoplasm	GO:0005525, GO:0003924, GO:0003743	GTP binding, GTPase activity, translation initiation factor activity	GO:0006413	translational initiation	null	null	null	null	null	null	null	null
PF3D7_0807300	ras-related protein Rab-18	RAB18	8	7	8	2	6.23814	6.95722	8.46773	7.22103	0.536442	862	0.759161	8	8.08804	7.5915	11.8732	9.18426	1.10399	786	0.777872	8	8.20264	0.327567	0.667371	0.490832	0.623545	0.755614		UIS	NO	NO	GO:0005622, GO:0016020	intracellular, membrane	GO:0005525, GO:0003924	GTP binding, GTPase activity	GO:0006184, GO:0006886, GO:0006913, GO:0007264	GTP catabolic process, intracellular protein transport, nucleocytoplasmic transport, small GTPase mediated signal transduction	GO:0016020	membrane	GO:0005525, GO:0003924	GTP binding, GTPase activity	GO:0006886, GO:0060627, GO:0007264	intracellular protein transport, regulation of vesicle-mediated transport, small GTPase mediated signal transduction	3.6.5.2 (Small monomeric GTPase)	3.6.5.2 (Small monomeric GTPase)
[truncated: 4,849 more rows]

## Sheet: Pf Proteomics
Gene ID	Duplicate Degenerate Entries	Degenerate Protein Entry	Protein	Protein Description	Protein Length	Sample ID'd	sg-spz PSM	sg-spz ND peptides	sg-spz peptides	oo-spz PSM	oo-spz ND peptides	oo-spz peptides	sg-spz SAF	Abundance Rank sg-spz (of 2037)	Percentile sg-spz	Decile sg-spz	oo-spz SAF	Abundance Rank oo-spz (of 1430)	Percentile oo-spz	Decile oo-szp	Corrected Relative abundance SG:OO (PSM+1)	SG:OO percentile	Corrected Relative abundance OO:SG (PSM+1)	OO:SG percentile	p-value (ERFC)	FDR	p-value ChiSq	FDR	Significant	UIS/UOS
[truncated: 2,142 more rows]

[truncated: 2 more sheets: Py oo vs sg, Py proteomics]
