# Supplementary material for: Transcriptomics and proteomics reveal two waves of translational repression during the maturation of malaria parasite sporozoites
Source: Nat Commun. 2019 Oct 31;10:4964. doi: 10.1038/s41467-019-12936-6 (PMC6823429; doi:10.1038/s41467-019-12936-6)
Supplement: Supplementary file 10 — Supplementary Data 6 [file 41467_2019_12936_MOESM10_ESM.xlsx]

## Sheet: README
	This document uses data found within Supplementary Data 1 to identify gene products with similar/dissimilar regulation.
	Tab Name	Description
	Py TR-OO+SG	Gene products that are translationally repressed in P. yoelii oocyst sporozoites and salivary gland sporozoites. GO Terms are provided at right.
	Py TR-OO_only	Gene products that are translationally repressed in P. yoelii oocyst sporozoites (not in salivary gland sporozoites). GO Terms are provided at right.
	Py TR-SG_only	Gene products that are translationally repressed in P. yoelii salivary gland sporozoites (not in oocyst sporozoites). GO Terms are provided at right.
	Py TR-OO_UISprot	Gene products that are translationally repressed in P. yoelii oocyst sporozoites, and then become UIS Proteins. GO Terms are provided at right.
	Pf TR-OO+SG	Gene products that are translationally repressed in P. falciparum oocyst sporozoites and salivary gland sporozoites. GO Terms are provided at right.
	Pf TR-OO_only	Gene products that are translationally repressed in P. falciparum oocyst sporozoites (not in salivary gland sporozoites). GO Terms are provided at right.
	Pf TR-SG_only	Gene products that are translationally repressed in P. falciparum salivary gland sporozoites (not in oocyst sporozoites). GO Terms are provided at right.
	Pf TR-OO_UISprot	Gene products that are translationally repressed in P. falciparum oocyst sporozoites, and then become UIS Proteins. GO Terms are provided at right.
	Py+Pf TR-OO_only	Gene products that are translationally repressed in P. yoelii and P. falciparum oocyst sporozoites (not in salivary gland sporozoites). GO Terms are provided at right.
	Py+Pf TR-SG_only	Gene products that are translationally repressed in P. yoelii and P. falciparum salivary gland sporozoites (not in oocyst sporozoites). GO Terms are provided at right.
	Py+Pf TR-OO+SG	Gene products that are translationally repressed in P. yoelii and P. falciparum oocyst sporozoites and salivary gland sporozoites. GO Terms are provided at right.
	Py+Pf TROO to UIS Protein	Gene products that are translationally repressed in P. yoelii and P. falciparum oocyst sporozoites, and then become UIS Proteins. GO Terms are provided at right.
	Master	Lists and descriptions of gene products in each category type without thresholds applied. Orthologues of P. yoelii genes found in P. falciparum are listed and were used for cross-species comparisons.

## Sheet: Py TR-OO+SG
Gene IDs (123 total)	Product Description		GO Term Outputs
PY17X_0713700	conserved Plasmodium protein, unknown function		Cellular Component
PY17X_0717300	conserved protein, unknown function		GO ID	GO Term	Genes in the bkgd with this term	Genes in your result with this term	Percent of bkgd genes in your result	Fold enrichment	Odds ratio	P-value	Benjamini	Bonferroni
PY17X_0102900	geranylgeranyl transferase type-2 subunit beta, putative		GO:1990234	transferase complex	39	4	10.3	3.75	4.24	0.0205	0.387	1
PY17X_0204100	kinesin-8, putative
PY17X_0204600	bromodomain protein, putative		Molecular Function
PY17X_0207300	lipid/sterol:H+ symporter, putative		GO ID	GO Term	Genes in the bkgd with this term	Genes in your result with this term	Percent of bkgd genes in your result	Fold enrichment	Odds ratio	P-value	Benjamini	Bonferroni
PY17X_0210900	ATP-dependent RNA helicase, putative		GO:0035639	purine ribonucleoside triphosphate binding	403	22	5.5	2	2.5	0.000714	0.0284	0.108
PY17X_0211100	zinc-carboxypeptidase, putative		GO:0032555	purine ribonucleotide binding	407	22	5.4	1.98	2.47	0.00082	0.0284	0.124
PY17X_0213200	conserved Plasmodium protein, unknown function		GO:0017076	purine nucleotide binding	408	22	5.4	1.97	2.46	0.000849	0.0284	0.128
PY17X_0214800	60S ribosomal export protein NMD3, putative		GO:0032553	ribonucleotide binding	410	22	5.4	1.96	2.45	0.000909	0.0284	0.137
PY17X_0214900	ribosome biogenesis protein BRX1, putative		GO:0097367	carbohydrate derivative binding	411	22	5.4	1.96	2.44	0.00094	0.0284	0.142
PY17X_0215800	AP2 domain transcription factor AP2-L, putative		GO:0005524	ATP binding	327	18	5.5	2.01	2.42	0.00228	0.0388	0.344
PY17X_0217100	PIR protein		GO:0043168	anion binding	442	22	5	1.82	2.23	0.00251	0.0388	0.379
PY17X_0302700	conserved Plasmodium protein, unknown function		GO:0032559	adenyl ribonucleotide binding	330	18	5.5	2	2.39	0.00253	0.0388	0.382
PY17X_0303200	3'-5' exonuclease, putative		GO:0030554	adenyl nucleotide binding	331	18	5.4	1.99	2.38	0.00262	0.0388	0.395
PY17X_0304300	DNA repair protein RAD2, putative		GO:1901265	nucleoside phosphate binding	446	22	4.9	1.81	2.21	0.00282	0.0388	0.426
PY17X_0304400	cysteine desulfuration protein SufE, putative		GO:0000166	nucleotide binding	446	22	4.9	1.81	2.21	0.00282	0.0388	0.426
PY17X_0304700	conserved Plasmodium protein, unknown function		GO:0008144	drug binding	336	18	5.4	1.96	2.34	0.0031	0.039	0.468
PY17X_0305400	serine repeat antigen 4		GO:0036094	small molecule binding	456	22	4.8	1.77	2.14	0.00376	0.0436	0.567
PY17X_0306100	conserved Plasmodium protein, unknown function		GO:0043167	ion binding	582	25	4.3	1.57	1.9	0.00902	0.0973	1
PY17X_0307300	transporter, putative		GO:0016836	hydro-lyase activity	9	2	22.2	8.13	10.42	0.0234	0.206	1
PY17X_0311900	serine/threonine protein kinase, putative		GO:0000994	RNA polymerase III core binding	1	1	100	36.59	Infinity	0.0273	0.206	1
PY17X_0314800	conserved Plasmodium protein, unknown function		GO:0004333	fumarate hydratase activity	1	1	100	36.59	Infinity	0.0273	0.206	1
PY17X_0405000	EH domain-containing protein, putative		GO:0004823	leucine-tRNA ligase activity	1	1	100	36.59	Infinity	0.0273	0.206	1
PY17X_0408400	conserved Plasmodium protein, unknown function		GO:0004852	uroporphyrinogen-III synthase activity	1	1	100	36.59	Infinity	0.0273	0.206	1
PY17X_0415900	conserved Plasmodium protein, unknown function		GO:0008176	tRNA (guanine-N7-)-methyltransferase activity	1	1	100	36.59	Infinity	0.0273	0.206	1
PY17X_0416300	conserved Plasmodium protein, unknown function		GO:0016835	carbon-oxygen lyase activity	10	2	20	7.32	9.12	0.0288	0.207	1
PY17X_0416500	conserved Plasmodium protein, unknown function		GO:0003824	catalytic activity	962	34	3.5	1.29	1.56	0.0395	0.208	1
PY17X_0507000	conserved Plasmodium protein, unknown function		GO:0008234	cysteine-type peptidase activity	29	3	10.3	3.79	4.24	0.043	0.208	1
PY17X_0509200	chromodomain-helicase-DNA-binding protein 1, putative		GO:0016740	transferase activity	320	14	4.4	1.6	1.78	0.0476	0.208	1
PY17X_0511900	conserved Plasmodium protein, unknown function		GO:0140101	catalytic activity, acting on a tRNA	51	4	7.8	2.87	3.15	0.0488	0.208	1
PY17X_0513900	merozoite TRAP-like protein, putative
PY17X_0523000	holo-[acyl-carrier-protein] synthase, putative		Biological Process
PY17X_0607400	conserved Plasmodium protein, unknown function		GO ID	GO Term	Genes in the bkgd with this term	Genes in your result with this term	Percent of bkgd genes in your result	Fold enrichment	Odds ratio	P-value	Benjamini	Bonferroni
PY17X_0607700	DNA-directed RNA polymerase III subunit RPC2, putative		GO:0045892	negative regulation of transcription, DNA-templated	3	2	66.7	24.4	73.14	0.00217	0.144	0.575
PY17X_0611200	conserved Plasmodium protein, unknown function		GO:0051253	negative regulation of RNA metabolic process	3	2	66.7	24.4	73.14	0.00217	0.144	0.575
PY17X_0611400	general transcription factor 3C polypeptide 5, putative		GO:1902679	negative regulation of RNA biosynthetic process	3	2	66.7	24.4	73.14	0.00217	0.144	0.575
PY17X_0617500	conserved Plasmodium protein, unknown function		GO:1903507	negative regulation of nucleic acid-templated transcription	3	2	66.7	24.4	73.14	0.00217	0.144	0.575
PY17X_0623400	conserved Plasmodium protein, unknown function		GO:0045934	negative regulation of nucleobase-containing compound metabolic process	4	2	50	18.3	36.56	0.00427	0.226	1
PY17X_0624000	conserved Plasmodium protein, unknown function		GO:0034660	ncRNA metabolic process	102	8	7.8	2.87	3.28	0.0059	0.231	1
PY17X_0624100	RNA-binding protein, putative		GO:0010558	negative regulation of macromolecule biosynthetic process	5	2	40	14.64	24.36	0.00698	0.231	1
PY17X_0624200	Rab GTPase activator and protein kinase, putative		GO:2000113	negative regulation of cellular macromolecule biosynthetic process	5	2	40	14.64	24.36	0.00698	0.231	1
PY17X_0702800	leucine--tRNA ligase, putative		GO:0009890	negative regulation of biosynthetic process	6	2	33.3	12.2	18.26	0.0103	0.272	1
PY17X_0703800	conserved Plasmodium protein, unknown function		GO:0031327	negative regulation of cellular biosynthetic process	6	2	33.3	12.2	18.26	0.0103	0.272	1
PY17X_0709700	ATP-dependent RNA helicase DHX36, putative		GO:0000027	ribosomal large subunit assembly	7	2	28.6	10.46	14.61	0.0142	0.272	1
PY17X_0710200	conserved Plasmodium protein, unknown function		GO:0051172	negative regulation of nitrogen compound metabolic process	8	2	25	9.15	12.17	0.0185	0.272	1
PY17X_0710400	conserved Plasmodium protein, unknown function		GO:0034470	ncRNA processing	58	5	8.6	3.15	3.53	0.0197	0.272	1
PY17X_0712000	conserved Plasmodium protein, unknown function		GO:0031324	negative regulation of cellular metabolic process	9	2	22.2	8.13	10.42	0.0234	0.272	1
PY17X_0714200	meiotic recombination protein DMC1, putative		GO:0042254	ribosome biogenesis	61	5	8.2	3	3.34	0.0241	0.272	1
PY17X_0717500	cdc2-related protein kinase 3		GO:0032879	regulation of localization	1	1	100	36.59	Infinity	0.0273	0.272	1
PY17X_0718700	repressor of RNA polymerase III transcription MAF1, putative		GO:0003352	regulation of cilium movement	1	1	100	36.59	Infinity	0.0273	0.272	1
PY17X_0719100	conserved Plasmodium protein, unknown function		GO:0006359	regulation of transcription by RNA polymerase III	1	1	100	36.59	Infinity	0.0273	0.272	1
PY17X_0719400	LETM1-like protein, putative		GO:0006429	leucyl-tRNA aminoacylation	1	1	100	36.59	Infinity	0.0273	0.272	1
PY17X_0720800	RNA-binding protein NOB1, putative		GO:0006437	tyrosyl-tRNA aminoacylation	1	1	100	36.59	Infinity	0.0273	0.272	1
PY17X_0720900	MOLO1 domain-containing protein, putative		GO:0006897	endocytosis	1	1	100	36.59	Infinity	0.0273	0.272	1
PY17X_0811100	conserved Plasmodium protein, unknown function		GO:0016480	negative regulation of transcription by RNA polymerase III	1	1	100	36.59	Infinity	0.0273	0.272	1
PY17X_0818000	conserved Plasmodium protein, unknown function		GO:0031145	anaphase-promoting complex-dependent catabolic process	1	1	100	36.59	Infinity	0.0273	0.272	1
PY17X_0825400	conserved Plasmodium protein, unknown function		GO:0032886	regulation of microtubule-based process	1	1	100	36.59	Infinity	0.0273	0.272	1
PY17X_0826600	para-aminobenzoic acid synthetase, putative		GO:0060632	regulation of microtubule-based movement	1	1	100	36.59	Infinity	0.0273	0.272	1
PY17X_0827900	conserved protein, unknown function		GO:0051270	regulation of cellular component movement	1	1	100	36.59	Infinity	0.0273	0.272	1
PY17X_0829300	ribosomal RNA-processing protein 8, putative		GO:0010629	negative regulation of gene expression	10	2	20	7.32	9.12	0.0288	0.272	1
PY17X_0829400	proline--tRNA ligase, putative		GO:0042255	ribosome assembly	10	2	20	7.32	9.12	0.0288	0.272	1
PY17X_0831400	fumarate hydratase, putative		GO:0006399	tRNA metabolic process	65	5	7.7	2.81	3.11	0.0307	0.281	1
PY17X_0831500	conserved Plasmodium protein, unknown function		GO:2001141	regulation of RNA biosynthetic process	48	4	8.3	3.05	3.36	0.0404	0.297	1
PY17X_0836200	conserved Plasmodium protein, unknown function		GO:1903506	regulation of nucleic acid-templated transcription	48	4	8.3	3.05	3.36	0.0404	0.297	1
PY17X_0902800	ATP synthase subunit delta, mitochondrial, putative		GO:0006355	regulation of transcription, DNA-templated	48	4	8.3	3.05	3.36	0.0404	0.297	1
PY17X_0908600	EELM2 domain-containing protein, putative		GO:0070925	organelle assembly	13	2	15.4	5.63	6.62	0.0473	0.297	1
PY17X_0914500	condensin-2 complex subunit D3, putative
PY17X_0919200	methyltransferase, putative
PY17X_0923100	tRNA (guanine-N(7)-)-methyltransferase, putative
PY17X_0924600	kelch domain-containing protein, putative
PY17X_0932500	tyrosine--tRNA ligase, putative
PY17X_0935600	dynein light chain Tctex-type, putative
PY17X_0937700	Josephin domain-containing protein, putative
PY17X_0942800	DEAD/DEAH box helicase, putative
PY17X_1003900	conserved Plasmodium protein, unknown function
PY17X_1006700	conserved Plasmodium protein, unknown function
PY17X_1008900	actin-like protein, putative
PY17X_1009700	ribosome biogenesis GTPase A, putative
PY17X_1011900	dynein-related AAA-type ATPase, putative
PY17X_1013100	chromatin assembly factor 1 P55 subunit, putative
PY17X_1014200	conserved Plasmodium protein, unknown function
PY17X_1015000	large subunit GTPase 1, putative
PY17X_1022500	actin-related protein, putative
PY17X_1024600	conserved Plasmodium protein, unknown function
PY17X_1028900	metacaspase-3, putative
PY17X_1037300	pre-mRNA-splicing factor 38B, putative
PY17X_1105500	conserved Plasmodium protein, unknown function
PY17X_1108900	longevity-assurance (LAG1) protein, putative
PY17X_1109400	pre-mRNA-processing ATP-dependent RNA helicase PRP5, putative
PY17X_1112200	RNA pseudouridylate synthase, putative
PY17X_1117800	AP-2 complex subunit alpha, putative
PY17X_1119000	trafficking protein particle complex subunit 6A, putative
PY17X_1120000	conserved Plasmodium protein, unknown function
PY17X_1124900	SNF2 helicase, putative
PY17X_1125300	sphingomyelin synthase 1, putative
PY17X_1129600	phospholipase, putative
PY17X_1130300	CPW-WPC family protein
PY17X_1132300	large subunit rRNA methyltransferase, putative
PY17X_1209900	conserved Plasmodium protein, unknown function
PY17X_1210000	zinc finger (CCCH type) protein, putative
PY17X_1211400	kinesin-4, putative
PY17X_1215900	SPRY domain-containing protein, putative
PY17X_1218100	conserved Plasmodium protein, unknown function
PY17X_1223800	conserved Plasmodium protein, unknown function
PY17X_1228200	serine/threonine protein kinase, FIKK family
PY17X_1231300	conserved Plasmodium protein, unknown function
PY17X_1231800	lysine-specific histone demethylase, putative
PY17X_1236300	RAP protein, putative
PY17X_1239300	zinc finger protein, putative
PY17X_1239500	ribosomal large subunit pseudouridylate synthase, putative
PY17X_1243900	NIMA related kinase 2
PY17X_1350100	DnaJ protein, putative
PY17X_1352000	conserved Plasmodium protein, unknown function
PY17X_1356900	LMBR1 domain-containing protein, putative
PY17X_1370500	conserved Plasmodium protein, unknown function
PY17X_1417400	AP2 domain transcription factor AP2-G3
PY17X_1428500	mitochondrial carrier protein, putative
PY17X_1428600	cullin-1, putative
PY17X_1435600	anaphase-promoting complex subunit 10, putative
PY17X_1436100	conserved Plasmodium protein, unknown function
PY17X_1450700	asparagine/aspartate rich protein, putative
PY17X_1463200	conserved Plasmodium protein, unknown function

## Sheet: Py TR-OO_only
Gene IDs (177 total)	Product Description		GO Term Outputs
PY17X_1452200	conserved Plasmodium protein, unknown function		Cellular Component
PY17X_1318700	conserved Plasmodium protein, unknown function		GO ID	GO Term	Genes in the bkgd with this term	Genes in your result with this term	Percent of bkgd genes in your result	Fold enrichment	Odds ratio	P-value	Benjamini	Bonferroni
PY17X_1347000	conserved Plasmodium protein, unknown function		GO:0016459	myosin complex	6	3	50	12.54	24.73	0.00113	0.121	0.121
PY17X_1460500	conserved Plasmodium protein, unknown function		GO:0015629	actin cytoskeleton	11	3	27.3	6.84	9.26	0.00806	0.421	0.862
PY17X_1447000	myosin D, putative		GO:0020009	microneme	23	4	17.4	4.36	5.22	0.0118	0.421	1
PY17X_1207300	conserved Plasmodium protein, unknown function		GO:0005635	nuclear envelope	6	2	33.3	8.36	12.25	0.0213	0.569	1
PY17X_1018100	conserved Plasmodium protein, unknown function		GO:0031965	nuclear membrane	1	1	100	25.07	Infinity	0.0399	0.64	1
PY17X_1217800	Rab3 GTPase-activating protein non-catalytic subunit, putative
PY17X_0921700	CCR4-NOT transcription complex subunit 2, putative		Molecular Function
PY17X_0105800	cyclin dependent kinase binding protein, putative		GO ID	GO Term	Genes in the bkgd with this term	Genes in your result with this term	Percent of bkgd genes in your result	Fold enrichment	Odds ratio	P-value	Benjamini	Bonferroni
PY17X_0105900	nucleoside diphosphate kinase, putative		GO:0090482	vitamin transmembrane transporter activity	1	1	100	25.07	Infinity	0.0399	0.41	1
PY17X_0108200	conserved Plasmodium protein, unknown function		GO:0072349	modified amino acid transmembrane transporter activity	1	1	100	25.07	Infinity	0.0399	0.41	1
PY17X_0111800	lsm12, putative		GO:0051998	protein carboxyl O-methyltransferase activity	1	1	100	25.07	Infinity	0.0399	0.41	1
PY17X_0112100	leucine-rich repeat protein		GO:0016838	carbon-oxygen lyase activity, acting on phosphates	1	1	100	25.07	Infinity	0.0399	0.41	1
PY17X_0205800	cleavage and polyadenylation specificity factor subunit 5, putative		GO:0015233	pantothenate transmembrane transporter activity	1	1	100	25.07	Infinity	0.0399	0.41	1
PY17X_0206300	conserved Plasmodium protein, unknown function		GO:0010340	carboxyl-O-methyltransferase activity	1	1	100	25.07	Infinity	0.0399	0.41	1
PY17X_0208200	conserved Plasmodium protein, unknown function		GO:0008452	RNA ligase activity	1	1	100	25.07	Infinity	0.0399	0.41	1
PY17X_0209200	conserved Plasmodium protein, unknown function		GO:0008171	O-methyltransferase activity	1	1	100	25.07	Infinity	0.0399	0.41	1
PY17X_0211200	conserved Plasmodium protein, unknown function		GO:0004671	protein C-terminal S-isoprenylcysteine carboxyl O-methyltransferase activity	1	1	100	25.07	Infinity	0.0399	0.41	1
PY17X_0212200	conserved Plasmodium protein, unknown function		GO:0004523	RNA-DNA hybrid ribonuclease activity	1	1	100	25.07	Infinity	0.0399	0.41	1
PY17X_0213300	cation transporting ATPase, putative		GO:0004359	glutaminase activity	1	1	100	25.07	Infinity	0.0399	0.41	1
PY17X_0215200	conserved Plasmodium protein, unknown function		GO:0004337	geranyltranstransferase activity	1	1	100	25.07	Infinity	0.0399	0.41	1
PY17X_0303900	conserved Plasmodium protein, unknown function		GO:0004107	chorismate synthase activity	1	1	100	25.07	Infinity	0.0399	0.41	1
PY17X_0304500	pantothenate transporter		GO:0003880	protein C-terminal carboxyl O-methyltransferase activity	1	1	100	25.07	Infinity	0.0399	0.41	1
PY17X_0306000	conserved Plasmodium protein, unknown function		GO:0070035	purine NTP-dependent helicase activity	20	3	15	3.76	4.34	0.0429	0.41	1
PY17X_0309100	tyrosine kinase-like protein, putative		GO:0008026	ATP-dependent helicase activity	20	3	15	3.76	4.34	0.0429	0.41	1
PY17X_0311800	conserved Plasmodium protein, unknown function
PY17X_0313600	vacuolar protein sorting-associated protein 45, putative		Biological Process
PY17X_0313900	autophagy-related protein 11, putative		GO ID	GO Term	Genes in the bkgd with this term	Genes in your result with this term	Percent of bkgd genes in your result	Fold enrichment	Odds ratio	P-value	Benjamini	Bonferroni
PY17X_0314200	conserved Plasmodium membrane protein, unknown function		GO:0048870	cell motility	14	3	21.4	5.37	6.72	0.0163	0.407	1
PY17X_0404700	phosphatidylethanolamine-binding protein, putative		GO:0051674	localization of cell	14	3	21.4	5.37	6.72	0.0163	0.407	1
PY17X_0405500	conserved Plasmodium membrane protein, unknown function		GO:0071976	cell gliding	8	2	25	6.27	8.16	0.0377	0.407	1
PY17X_0408300	conserved Plasmodium protein, unknown function		GO:0010501	RNA secondary structure unwinding	1	1	100	25.07	Infinity	0.0399	0.407	1
PY17X_0411800	phosphatidylinositol 3- and 4-kinase, putative		GO:0035461	vitamin transmembrane transport	1	1	100	25.07	Infinity	0.0399	0.407	1
PY17X_0412600	E3 ubiquitin-protein ligase, putative		GO:0018410	C-terminal protein amino acid modification	1	1	100	25.07	Infinity	0.0399	0.407	1
PY17X_0412900	glycogen synthase kinase 3, putative		GO:0016973	poly(A)+ mRNA export from nucleus	1	1	100	25.07	Infinity	0.0399	0.407	1
PY17X_0502500	enoyl-CoA hydratase-related protein, putative		GO:0015887	pantothenate transmembrane transport	1	1	100	25.07	Infinity	0.0399	0.407	1
PY17X_0504600	zinc finger protein, putative		GO:0009073	aromatic amino acid family biosynthetic process	1	1	100	25.07	Infinity	0.0399	0.407	1
PY17X_0508700	HORMA domain protein, putative		GO:0043967	histone H4 acetylation	1	1	100	25.07	Infinity	0.0399	0.407	1
PY17X_0509400	conserved Plasmodium protein, unknown function		GO:0009072	aromatic amino acid family metabolic process	1	1	100	25.07	Infinity	0.0399	0.407	1
PY17X_0511400	conserved Plasmodium protein, unknown function		GO:0006895	Golgi to endosome transport	1	1	100	25.07	Infinity	0.0399	0.407	1
PY17X_0513300	protoporphyrinogen oxidase, putative		GO:0006892	post-Golgi vesicle-mediated transport	1	1	100	25.07	Infinity	0.0399	0.407	1
PY17X_0515300	claudin-like apicomplexan microneme protein, putative		GO:0006481	C-terminal protein methylation	1	1	100	25.07	Infinity	0.0399	0.407	1
PY17X_0604000	trimethylguanosine synthase, putative		GO:0043687	post-translational protein modification	1	1	100	25.07	Infinity	0.0399	0.407	1
PY17X_0604100	conserved protein, unknown function		GO:0043981	histone H4-K5 acetylation	1	1	100	25.07	Infinity	0.0399	0.407	1
PY17X_0611300	conserved Plasmodium protein, unknown function		GO:0072337	modified amino acid transport	1	1	100	25.07	Infinity	0.0399	0.407	1
PY17X_0611900	GPI mannosyltransferase 1, putative		GO:0043982	histone H4-K8 acetylation	1	1	100	25.07	Infinity	0.0399	0.407	1
PY17X_0617400	conserved Plasmodium membrane protein, unknown function		GO:0071427	mRNA-containing ribonucleoprotein complex export from nucleus	1	1	100	25.07	Infinity	0.0399	0.407	1
PY17X_0620700	conserved Plasmodium protein, unknown function		GO:0071025	RNA surveillance	1	1	100	25.07	Infinity	0.0399	0.407	1
PY17X_0620800	conserved Plasmodium protein, unknown function		GO:0070966	nuclear-transcribed mRNA catabolic process, no-go decay	1	1	100	25.07	Infinity	0.0399	0.407	1
PY17X_0622300	protein pelota homolog, putative		GO:0070481	nuclear-transcribed mRNA catabolic process, non-stop decay	1	1	100	25.07	Infinity	0.0399	0.407	1
PY17X_0701100	Plasmodium exported protein, unknown function		GO:0070072	vacuolar proton-transporting V-type ATPase complex assembly	1	1	100	25.07	Infinity	0.0399	0.407	1
PY17X_0712300	DNA helicase, putative		GO:0070070	proton-transporting V-type ATPase complex assembly	1	1	100	25.07	Infinity	0.0399	0.407	1
PY17X_0712600	rRNA-processing protein FCF1, putative		GO:0055088	lipid homeostasis	1	1	100	25.07	Infinity	0.0399	0.407	1
PY17X_0714300	trafficking protein particle complex subunit 2-like protein, putative		GO:0006406	mRNA export from nucleus	1	1	100	25.07	Infinity	0.0399	0.407	1
PY17X_0715200	vacuolar protein sorting-associated protein 9, putative		GO:0051182	coenzyme transport	1	1	100	25.07	Infinity	0.0399	0.407	1
PY17X_0715400	eukaryotic translation initiation factor 3 subunit G, putative		GO:0051181	cofactor transport	1	1	100	25.07	Infinity	0.0399	0.407	1
PY17X_0715500	conserved Plasmodium protein, unknown function		GO:0051180	vitamin transport	1	1	100	25.07	Infinity	0.0399	0.407	1
PY17X_0717800	GTP:AMP phosphotransferase, putative		GO:0051028	mRNA transport	1	1	100	25.07	Infinity	0.0399	0.407	1
PY17X_0718600	histone acetyltransferase, putative		GO:0043984	histone H4-K16 acetylation	1	1	100	25.07	Infinity	0.0399	0.407	1
PY17X_0720700	regulator of chromosome condensation, putative		GO:0043983	histone H4-K12 acetylation	1	1	100	25.07	Infinity	0.0399	0.407	1
PY17X_0721100	conserved Plasmodium protein, unknown function		GO:0051276	chromosome organization	33	4	12.1	3.04	3.41	0.0402	0.407	1
PY17X_0721500	conserved Plasmodium protein, unknown function		GO:0040011	locomotion	20	3	15	3.76	4.34	0.0429	0.407	1
PY17X_0811000	DNA replication complex GINS protein, putative		GO:1903509	liposaccharide metabolic process	9	2	22.2	5.57	6.99	0.0472	0.407	1
PY17X_0814400	helicase SKI2W, putative		GO:0006505	GPI anchor metabolic process	9	2	22.2	5.57	6.99	0.0472	0.407	1
PY17X_0820700	conserved Plasmodium protein, unknown function		GO:0006506	GPI anchor biosynthetic process	9	2	22.2	5.57	6.99	0.0472	0.407	1
PY17X_0822500	50S ribosomal protein L3, apicoplast, putative		GO:0006661	phosphatidylinositol biosynthetic process	9	2	22.2	5.57	6.99	0.0472	0.407	1
PY17X_0823600	protein disulfide isomerase, putative		GO:0006664	glycolipid metabolic process	9	2	22.2	5.57	6.99	0.0472	0.407	1
PY17X_0828900	splicing factor 3A subunit 3, putative		GO:0009247	glycolipid biosynthetic process	9	2	22.2	5.57	6.99	0.0472	0.407	1
PY17X_0834600	diacylglycerol kinase, putative
PY17X_0835200	elongation factor Tu, putative
PY17X_0835300	nucleolar protein Nop52, putative
PY17X_0836500	M18 aspartyl aminopeptidase, putative
PY17X_0838900	conserved Plasmodium protein, unknown function
PY17X_0902600	peroxisome assembly protein 22, putative
PY17X_0904200	conserved Plasmodium protein, unknown function
PY17X_0909500	conserved Plasmodium protein, unknown function
PY17X_0909900	myosin K, putative
PY17X_0917300	pre-mRNA-splicing factor 38A, putative
PY17X_0917900	ubiquitin-like protein, putative
PY17X_0921900	bifunctional farnesyl/geranylgeranyl diphosphate synthase, putative
PY17X_0922900	protein disulfide-isomerase, putative
PY17X_0925500	ribosome biogenesis regulatory protein, putative
PY17X_0927700	conserved Plasmodium protein, unknown function
PY17X_0931200	conserved Plasmodium protein, unknown function
PY17X_0931500	histone acetyltransferase, putative
PY17X_0933700	peptidyl-prolyl cis-trans isomerase, putative
PY17X_0933800	pyridoxine biosynthesis protein PDX2, putative
PY17X_0935800	conserved Plasmodium protein, unknown function
PY17X_0943700	tRNA-splicing ligase RtcB, putative
PY17X_0944600	metabolite/drug transporter, putative
PY17X_1004000	6-cysteine protein
PY17X_1007700	sporozoite micronemal protein essential for cell traversal
PY17X_1012000	conserved Plasmodium protein, unknown function
PY17X_1014000	leucine-rich repeat protein
PY17X_1020400	conserved Plasmodium protein, unknown function
PY17X_1021800	conserved Plasmodium protein, unknown function
PY17X_1021900	conserved Plasmodium protein, unknown function
PY17X_1025700	conserved Plasmodium protein, unknown function
PY17X_1029200	zinc finger protein, putative
PY17X_1029300	dimethyladenosine transferase, putative
PY17X_1030600	atypical protein kinase, ABC-1 family, putative
PY17X_1031200	DnaJ protein, putative
PY17X_1102900	vacuolar protein sorting-associated protein 11, putative
PY17X_1103000	HCNGP-like protein, putative
PY17X_1104000	conserved Plasmodium protein, unknown function
PY17X_1104400	myosin B, putative
PY17X_1109600	conserved Plasmodium protein, unknown function
PY17X_1112100	conserved Plasmodium protein, unknown function
PY17X_1113200	conserved Plasmodium protein, unknown function
PY17X_1114500	secreted ookinete protein, putative
PY17X_1115900	rhomboid protease ROM9, putative
PY17X_1116100	phosphatidylinositol 3-kinase, putative
PY17X_1118900	rhomboid protease ROM10, putative
PY17X_1119200	phosphatidylinositol N-acetylglucosaminyltransferase subunit GPI1, putative
PY17X_1123300	chorismate synthase, putative
PY17X_1124200	ribonuclease H2 subunit A, putative
PY17X_1125100	conserved Plasmodium protein, unknown function
PY17X_1125200	GAS8-like protein, putative
PY17X_1126900	ATPase, putative
PY17X_1131100	ATP-dependent RNA helicase HAS1, putative
PY17X_1132800	metacaspase-1, putative
PY17X_1139100	cytochrome c oxidase subunit 2, putative
PY17X_1142900	SNARE associated Golgi protein, putative
PY17X_1206400	methionine--tRNA ligase, putative
PY17X_1211100	protein phosphatase PPM10, putative
PY17X_1215300	conserved Plasmodium protein, unknown function
PY17X_1216400	conserved Plasmodium protein, unknown function
PY17X_1217700	conserved Plasmodium protein, unknown function
PY17X_1224200	DNA repair protein RAD14, putative
PY17X_1225100	conserved Plasmodium protein, unknown function
PY17X_1228600	gamete release protein, putative
PY17X_1229100	conserved Plasmodium protein, unknown function
PY17X_1231600	AP2 domain transcription factor, putative
PY17X_1233400	conserved Plasmodium protein, unknown function
PY17X_1236700	ATP-dependent RNA helicase DDX23, putative
PY17X_1239600	conserved Plasmodium protein, unknown function
PY17X_1239700	ATP-dependent RNA helicase DDX1, putative
PY17X_1244500	conserved Plasmodium protein, unknown function
PY17X_1307000	Sad1/UNC domain-containing protein, putative
PY17X_1307100	cytochrome b-c1 complex subunit Rieske, putative
PY17X_1315800	condensin-2 complex subunit G2, putative
PY17X_1316600	conserved Plasmodium protein, unknown function
PY17X_1316900	crossover junction endonuclease MUS81, putative
PY17X_1328000	conserved Plasmodium protein, unknown function
PY17X_1334900	conserved Plasmodium protein, unknown function
PY17X_1341300	conserved Plasmodium protein, unknown function
PY17X_1342300	conserved Plasmodium protein, unknown function
PY17X_1347100	ribonuclease P protein subunit RPR2, putative
PY17X_1350900	DNA polymerase theta, putative
PY17X_1359400	RNA lariat debranching enzyme, putative
PY17X_1360700	V-type proton ATPase subunit D, putative
PY17X_1360900	aconitate hydratase, putative
PY17X_1409200	conserved Plasmodium protein, unknown function
PY17X_1411100	conserved Plasmodium protein, unknown function
PY17X_1429200	aquaporin, putative
PY17X_1431400	conserved Plasmodium protein, unknown function
PY17X_1432900	conserved Plasmodium protein, unknown function
PY17X_1434600	cell traversal protein for ookinetes and sporozoites
PY17X_1436000	thrombospondin-related apical membrane protein
PY17X_1440600	nucleus export protein BRR6, putative
PY17X_1440700	DNA gyrase subunit A, putative
PY17X_1440800	phospholipid-transporting ATPase, putative
PY17X_1442000	cytochrome c heme lyase, putative
PY17X_1444700	protein SOC2, putative
PY17X_1446900	conserved Plasmodium protein, unknown function
PY17X_1447200	TBC domain-containing protein, putative
PY17X_1453800	S-adenosyl-methyltransferase, putative
PY17X_1453900	protein-S-isoprenylcysteine O-methyltransferase, putative
PY17X_1460700	conserved Plasmodium protein, unknown function
PY17X_1461000	conserved Plasmodium protein, unknown function
PY17X_1462000	conserved Plasmodium protein, unknown function
PY17X_1462600	rac-beta serine/threonine protein kinase, putative
PY17X_1464800	protein phosphatase PPM4, putative
PY17X_1465300	THO complex subunit 2, putative
PY17X_1465900	conserved Plasmodium protein, unknown function
PY17X_1466600	conserved Plasmodium protein, unknown function

## Sheet: Py TR-SG_only
Gene IDs (162 total)	Product Description		GO Term Outputs
PY17X_0101400	conserved rodent malaria protein, unknown function		Cellular Component
PY17X_0103000	SAC3 domain-containing protein, putative		No significant enrichment
PY17X_0106400	RNA-binding protein, putative
PY17X_0109500	conserved Plasmodium protein, unknown function		Molecular Function
PY17X_0114100	major facilitator superfamily-related transporter, putative		GO ID	GO Term	Genes in the bkgd with this term	Genes in your result with this term	Percent of bkgd genes in your result	Fold enrichment	Odds ratio	P-value	Benjamini	Bonferroni
PY17X_0204200	adenylate kinase-like protein 1, putative		GO:0004519	endonuclease activity	13	3	23.1	7.62	9.93	0.00615	0.2	0.731
PY17X_0204500	phosphatidylinositol-4-phosphate 5-kinase, putative		GO:0003676	nucleic acid binding	483	24	5	1.64	1.95	0.00678	0.2	0.807
PY17X_0206600	conserved Plasmodium protein, unknown function		GO:0046872	metal ion binding	156	10	6.4	2.12	2.36	0.0177	0.2	1
PY17X_0207000	double-strand break repair protein MRE11, putative		GO:0043169	cation binding	160	10	6.3	2.06	2.29	0.0208	0.2	1
PY17X_0207200	eukaryotic translation initiation factor 2-alpha kinase 2, putative		GO:0050136	NADH dehydrogenase (quinone) activity	1	1	100	33.02	Infinity	0.0303	0.2	1
PY17X_0207700	centrin-1, putative		GO:0003848	2-amino-4-hydroxy-6-hydroxymethyldihydropteridine diphosphokinase activity	1	1	100	33.02	Infinity	0.0303	0.2	1
PY17X_0211000	conserved Plasmodium protein, unknown function		GO:0003954	NADH dehydrogenase activity	1	1	100	33.02	Infinity	0.0303	0.2	1
PY17X_0211800	DNA mismatch repair protein PMS1, putative		GO:0003968	RNA-directed 5'-3' RNA polymerase activity	1	1	100	33.02	Infinity	0.0303	0.2	1
PY17X_0212400	mitochondrial import inner membrane translocase subunit TIM50, putative		GO:0004014	adenosylmethionine decarboxylase activity	1	1	100	33.02	Infinity	0.0303	0.2	1
PY17X_0213100	conserved Plasmodium protein, unknown function		GO:0004109	coproporphyrinogen oxidase activity	1	1	100	33.02	Infinity	0.0303	0.2	1
PY17X_0214300	conserved Plasmodium protein, unknown function		GO:0004314	[acyl-carrier-protein] S-malonyltransferase activity	1	1	100	33.02	Infinity	0.0303	0.2	1
PY17X_0302500	conserved Plasmodium protein, unknown function		GO:0004586	ornithine decarboxylase activity	1	1	100	33.02	Infinity	0.0303	0.2	1
PY17X_0302600	conserved Plasmodium protein, unknown function		GO:0008137	NADH dehydrogenase (ubiquinone) activity	1	1	100	33.02	Infinity	0.0303	0.2	1
PY17X_0304100	PH domain-containing protein, putative		GO:0016419	S-malonyltransferase activity	1	1	100	33.02	Infinity	0.0303	0.2	1
PY17X_0305000	merozoite surface protein 4/5		GO:0016420	malonyltransferase activity	1	1	100	33.02	Infinity	0.0303	0.2	1
PY17X_0305100	conserved Plasmodium protein, unknown function		GO:0016634	oxidoreductase activity, acting on the CH-CH group of donors, oxygen as acceptor	1	1	100	33.02	Infinity	0.0303	0.2	1
PY17X_0307800	monocarboxylate transporter, putative		GO:0016655	oxidoreductase activity, acting on NAD(P)H, quinone or similar compound as acceptor	1	1	100	33.02	Infinity	0.0303	0.2	1
PY17X_0313500	conserved Plasmodium protein, unknown function		GO:0042781	3'-tRNA processing endoribonuclease activity	1	1	100	33.02	Infinity	0.0303	0.2	1
PY17X_0315600	ATP-dependent RNA helicase DDX47, putative		GO:0043565	sequence-specific DNA binding	24	3	12.5	4.13	4.71	0.0343	0.215	1
PY17X_0315800	patatin-like phospholipase, putative		GO:0004518	nuclease activity	43	4	9.3	3.07	3.4	0.0394	0.234	1
PY17X_0318600	PIR protein		GO:0004540	ribonuclease activity	12	2	16.7	5.5	6.54	0.0491	0.263	1
PY17X_0404200	palmitoyltransferase DHHC1, putative
PY17X_0409600	dual specificity protein phosphatase, putative		Biological Process
PY17X_0414300	conserved Plasmodium protein, unknown function		GO ID	GO Term	Genes in the bkgd with this term	Genes in your result with this term	Percent of bkgd genes in your result	Fold enrichment	Odds ratio	P-value	Benjamini	Bonferroni
PY17X_0415400	conserved Plasmodium protein, unknown function		GO:0006364	rRNA processing	33	4	12.1	4	4.59	0.0164	0.341	1
PY17X_0417500	zinc finger protein, putative		GO:0090305	nucleic acid phosphodiester bond hydrolysis	7	2	28.6	9.44	13.11	0.0172	0.341	1
PY17X_0418500	autophagy-related protein 3, putative		GO:0016072	rRNA metabolic process	35	4	11.4	3.77	4.29	0.02	0.341	1
PY17X_0419300	copper-transporting ATPase, putative		GO:0034470	ncRNA processing	58	5	8.6	2.85	3.15	0.0294	0.341	1
PY17X_0502200	early transcribed membrane protein		GO:1905267	endonucleolytic cleavage involved in tRNA processing	1	1	100	33.02	Infinity	0.0303	0.341	1
PY17X_0504800	conserved Plasmodium protein, unknown function		GO:0008295	spermidine biosynthetic process	1	1	100	33.02	Infinity	0.0303	0.341	1
PY17X_0505100	tRNA methyltransferase, putative		GO:0006338	chromatin remodeling	1	1	100	33.02	Infinity	0.0303	0.341	1
PY17X_0505600	cytoplasmic dynein intermediate chain, putative		GO:0006595	polyamine metabolic process	1	1	100	33.02	Infinity	0.0303	0.341	1
PY17X_0507100	schizont egress antigen-1, putative		GO:0006596	polyamine biosynthetic process	1	1	100	33.02	Infinity	0.0303	0.341	1
PY17X_0509300	conserved Plasmodium protein, unknown function		GO:0006597	spermine biosynthetic process	1	1	100	33.02	Infinity	0.0303	0.341	1
PY17X_0509700	conserved Plasmodium protein, unknown function		GO:0008215	spermine metabolic process	1	1	100	33.02	Infinity	0.0303	0.341	1
PY17X_0510300	EF-hand calcium-binding domain-containing protein, putative		GO:0008216	spermidine metabolic process	1	1	100	33.02	Infinity	0.0303	0.341	1
PY17X_0512300	U3 small nucleolar ribonucleoprotein protein MPP10, putative		GO:0009309	amine biosynthetic process	1	1	100	33.02	Infinity	0.0303	0.341	1
PY17X_0512400	mitochondrial ribosomal protein S22 precursor, putative		GO:0034414	tRNA 3'-trailer cleavage, endonucleolytic	1	1	100	33.02	Infinity	0.0303	0.341	1
PY17X_0512600	DNA-directed RNA polymerase II subunit RPB7, putative		GO:0042401	cellular biogenic amine biosynthetic process	1	1	100	33.02	Infinity	0.0303	0.341	1
PY17X_0512800	topoisomerase, putative		GO:0042779	tRNA 3'-trailer cleavage	1	1	100	33.02	Infinity	0.0303	0.341	1
PY17X_0514900	RAP protein, putative		GO:0042780	tRNA 3'-end processing	1	1	100	33.02	Infinity	0.0303	0.341	1
PY17X_0516200	MORN repeat-containing protein 1, putative		GO:0043044	ATP-dependent chromatin remodeling	1	1	100	33.02	Infinity	0.0303	0.341	1
PY17X_0516300	conserved Plasmodium protein, unknown function		GO:0043486	histone exchange	1	1	100	33.02	Infinity	0.0303	0.341	1
PY17X_0516500	conserved Plasmodium protein, unknown function		GO:0000481	maturation of 5S rRNA	1	1	100	33.02	Infinity	0.0303	0.341	1
PY17X_0516900	ribosome maturation factor RimM, putative
PY17X_0518000	S-adenosylmethionine decarboxylase/ornithine decarboxylase
PY17X_0523100	AP2 domain transcription factor, putative
PY17X_0607000	high mobility group protein B3, putative
PY17X_0610000	conserved Plasmodium protein, unknown function
PY17X_0613100	peripheral plastid protein 1, putative
PY17X_0619000	conserved Plasmodium protein, unknown function
PY17X_0624300	conserved Plasmodium protein, unknown function
PY17X_0625500	conserved Plasmodium protein, unknown function
PY17X_0702000	conserved Plasmodium protein, unknown function
PY17X_0702700	conserved Plasmodium protein, unknown function
PY17X_0706700	conserved Plasmodium protein, unknown function
PY17X_0713800	conserved Plasmodium protein, unknown function
PY17X_0718200	conserved Plasmodium protein, unknown function
PY17X_0720400	conserved Plasmodium protein, unknown function
PY17X_0721000	conserved Plasmodium protein, unknown function
PY17X_0805600	conserved Plasmodium protein, unknown function
PY17X_0809800	cleavage and polyadenylation specificity factor, putative
PY17X_0818300	pseudouridylate synthase, putative
PY17X_0818500	phospholipid or glycerol acyltransferase, putative
PY17X_0819300	type II NADH:ubiquinone oxidoreductase, putative
PY17X_0819600	conserved Plasmodium protein, unknown function
PY17X_0820500	conserved Plasmodium protein, unknown function
PY17X_0826300	ubiquitin-like protein, putative
PY17X_0829200	conserved Plasmodium protein, unknown function
PY17X_0832200	conserved Plasmodium protein, unknown function
PY17X_0834500	zinc finger protein, putative
PY17X_0836300	protein MAM3, putative
PY17X_0838400	conserved Plasmodium protein, unknown function
PY17X_0839600	conserved Plasmodium protein, unknown function
PY17X_0904400	ribosome assembly protein 4, putative
PY17X_0908000	coproporphyrinogen-III oxidase, putative
PY17X_0920500	rRNA (cytosine-C(5))-methyltransferase, putative
PY17X_0922400	conserved Plasmodium protein, unknown function
PY17X_0924900	mitochondrial import inner membrane translocase subunit TIM44, putative
PY17X_0929700	conserved Plasmodium protein, unknown function
PY17X_0931000	tRNA m(1)G methyltransferase, putative
PY17X_0931400	myosin light chain B, putative
PY17X_0942100	polyadenylate-binding protein-interacting protein 1, putative
PY17X_0945100	conserved Plasmodium protein, unknown function
PY17X_1003000	SET domain protein, putative
PY17X_1010200	conserved Plasmodium protein, unknown function
PY17X_1013900	RNA methyltransferase, putative
PY17X_1017300	conserved Plasmodium protein, unknown function
PY17X_1019000	lipase, putative
PY17X_1022600	conserved Plasmodium protein, unknown function
PY17X_1024400	surface protein P113, putative
PY17X_1028800	conserved Plasmodium protein, unknown function
PY17X_1037000	conserved Plasmodium protein, unknown function
PY17X_1105000	conserved Plasmodium protein, unknown function
PY17X_1105600	conserved protein, unknown function
PY17X_1114000	conserved Plasmodium protein, unknown function
PY17X_1114300	mitochondrial import inner membrane translocase subunit TIM16, putative
PY17X_1115800	pre-mRNA-splicing factor CWC2, putative
PY17X_1116200	conserved Plasmodium protein, unknown function
PY17X_1117200	TRAP-like protein
PY17X_1123200	AP2 domain transcription factor AP2-SP3
PY17X_1123900	conserved Plasmodium protein, unknown function
PY17X_1124600	CPW-WPC family protein
PY17X_1127400	ankyrin-repeat protein, putative
PY17X_1135900	Sas10 domain-containing protein, putative
PY17X_1142300	mitochondrial ribosomal protein S17 precursor, putative
PY17X_1205700	E3 ubiquitin-protein ligase, putative
PY17X_1208400	conserved membrane protein, unknown function
PY17X_1209100	AP2 domain transcription factor AP2-I, putative
PY17X_1209500	zinc finger protein, putative
PY17X_1211500	conserved Plasmodium protein, unknown function
PY17X_1212000	conserved Plasmodium protein, unknown function
PY17X_1218000	U4/U6.U5 tri-snRNP-associated protein 1, putative
PY17X_1219300	regulator of initiation factor 2, putative
PY17X_1224000	conserved Plasmodium protein, unknown function
PY17X_1226800	YEATS domain-containing protein, putative
PY17X_1227400	DnaJ protein, putative
PY17X_1228700	conserved Plasmodium protein, unknown function
PY17X_1233600	ribonuclease, putative
PY17X_1241400	DnaJ protein, putative
PY17X_1241500	dynein light chain Tctex-type, putative
PY17X_1244100	conserved Plasmodium protein, unknown function
PY17X_1247400	cell cycle regulator protein, putative
PY17X_1313300	conserved Plasmodium protein, unknown function
PY17X_1324900	conserved Plasmodium protein, unknown function
PY17X_1332100	YL1 nuclear protein, putative
PY17X_1332200	conserved Plasmodium protein, unknown function
PY17X_1333400	tRNA 3'-trailer sequence RNase, putative
PY17X_1336300	leucine-rich repeat protein
PY17X_1338000	conserved Plasmodium protein, unknown function
PY17X_1343900	conserved Plasmodium protein, unknown function
PY17X_1344100	micro-fibrillar-associated protein, putative
PY17X_1346800	conserved Plasmodium protein, unknown function
PY17X_1348700	PUB domain-containing protein, putative
PY17X_1352300	SAM-dependent RNA methyltransferase, putative
PY17X_1354300	conserved Plasmodium protein, unknown function
PY17X_1358800	secreted ookinete protein, putative
PY17X_1367900	cytidine and deoxycytidylate deaminase, putative
PY17X_1411900	conserved Plasmodium protein, unknown function
PY17X_1412300	malonyl CoA-acyl carrier protein transacylase, putative
PY17X_1413100	eukaryotic translation initation factor 4 gamma, putative
PY17X_1414900	pinin/SDK/MemA domain-containing protein, putative
PY17X_1424100	drug/metabolite transporter DMT1, putative
PY17X_1428800	hydroxymethyldihydropterin pyrophosphokinase-dihydropteroate synthase, putative
PY17X_1434700	perforin-like protein 2
PY17X_1442600	conserved Plasmodium protein, unknown function
PY17X_1449100	conserved Plasmodium protein, unknown function
PY17X_1449500	cytochrome b5, putative
PY17X_1450000	conserved Plasmodium protein, unknown function
PY17X_1452000	conserved Plasmodium protein, unknown function
PY17X_1454300	conserved Plasmodium protein, unknown function
PY17X_1455300	pre-mRNA-splicing factor CWC22, putative
PY17X_1455500	conserved Plasmodium protein, unknown function
PY17X_1457400	conserved Plasmodium protein, unknown function
PY17X_1457700	ATP-dependent RNA helicase DBP9, putative
PY17X_1458500	protein farnesyltransferase subunit alpha, putative
PY17X_1464200	conserved Plasmodium protein, unknown function

## Sheet: Py TR-OO_UISprot
Py Gene ID	Pf Gene ID (syntenic only)	Product Description	Gene Name or Symbol		GO Term Outputs
PY17X_1452200	PF3D7_1235100	conserved Plasmodium protein, unknown function	null		Cellular Component
PY17X_0509400	PF3D7_1024100	conserved Plasmodium protein, unknown function	null		GO ID	GO Term	Genes in the bkgd with this term	Genes in your result with this term	Percent of bkgd genes in your result	Fold enrichment	Odds ratio	P-value	Benjamini	Bonferroni
PY17X_0515300	PF3D7_1030200	claudin-like apicomplexan microneme protein, putative	CLAMP		GO:0020009	microneme	23	3	13	44.15	80.4	2.92e-05	0.000817	0.000817
PY17X_0712600	PF3D7_0818400	rRNA-processing protein FCF1, putative	FCF1		GO:0020007	apical complex	56	3	5.4	18.13	29.97	0.000436	0.00611	0.0122
PY17X_1007700	PF3D7_0408700	perforin-like protein 1	PLP1		GO:0045177	apical part of cell	66	3	4.5	15.39	25.11	0.00071	0.00663	0.0199
PY17X_1012000	PF3D7_1434400	conserved Plasmodium membrane protein, unknown function	null		GO:0009986	cell surface	55	2	3.6	12.31	16.65	0.0105	0.0734	0.294
PY17X_1112100	PF3D7_0511400	conserved Plasmodium protein, unknown function	null		GO:0032040	small-subunit processome	13	1	7.7	26.04	32	0.0378	0.212	1
PY17X_1125100	PF3D7_0624800	conserved Plasmodium protein, unknown function	null
PY17X_1228600	PF3D7_0805200	gamete release protein, putative	GAMER		Molecular Function
PY17X_1360900	PF3D7_1342100	aconitate hydratase	IRP		No significant enrichment
PY17X_1431400	PF3D7_1213400	conserved Plasmodium protein, unknown function	null
PY17X_1434600	PF3D7_1216600	cell traversal protein for ookinetes and sporozoites	CelTOS		Biological Process
PY17X_1436000	PF3D7_1218000	thrombospondin-related apical membrane protein	TRAMP		GO ID	GO Term	Genes in the bkgd with this term	Genes in your result with this term	Percent of bkgd genes in your result	Fold enrichment	Odds ratio	P-value	Benjamini	Bonferroni
					GO:0051806	entry into cell of other organism involved in symbiotic interaction	17	2	11.8	39.82	59.67	0.00102	0.00541	0.0173
					GO:0030260	entry into host cell	17	2	11.8	39.82	59.67	0.00102	0.00541	0.0173
					GO:0051828	entry into other organism involved in symbiotic interaction	19	2	10.5	35.63	52.61	0.00127	0.00541	0.0217
					GO:0044409	entry into host	19	2	10.5	35.63	52.61	0.00127	0.00541	0.0217
					GO:0051701	interaction with host	26	2	7.7	26.04	37.17	0.0024	0.00732	0.0407
					GO:0044403	symbiont process	27	2	7.4	25.07	35.67	0.00258	0.00732	0.0439
					GO:0044419	interspecies interaction between organisms	35	2	5.7	19.34	26.94	0.00433	0.0092	0.0736
					GO:0051704	multi-organism process	35	2	5.7	19.34	26.94	0.00433	0.0092	0.0736
					GO:0071976	cell gliding	8	1	12.5	42.31	54.96	0.0234	0.0442	0.398
					GO:0051674	localization of cell	14	1	7.1	24.18	29.53	0.0407	0.0629	0.691
					GO:0048870	cell motility	14	1	7.1	24.18	29.53	0.0407	0.0629	0.691

## Sheet: Pf TR-OO+SG
Gene ID (117 total)	Product Description		GO Term Outputs
mal_mito_2	cytochrome c oxidase subunit 1		Cellular Component
PF3D7_0102800	conserved Plasmodium protein, unknown function		GO ID	GO Term	Genes in the bkgd with this term	Genes in your result with this term	Percent of bkgd genes in your result	Fold enrichment	Odds ratio	P-value	Benjamini	Bonferroni
PF3D7_0108500	conserved Plasmodium protein, unknown function		GO:0031224	intrinsic component of membrane	509	27	5.3	2.37	2.98	1.07e-05	0.00125	0.00125
PF3D7_0203100	protein kinase, putative		GO:0044425	membrane part	606	29	4.8	2.14	2.68	3.4e-05	0.0019	0.00398
PF3D7_0207100	conserved Plasmodium protein, unknown function		GO:0016021	integral component of membrane	490	25	5.1	2.28	2.8	4.87e-05	0.0019	0.00569
PF3D7_0212500	conserved Plasmodium protein, unknown function		GO:0020030	infected host cell surface knob	60	7	11.7	5.22	6.13	0.000331	0.00968	0.0387
PF3D7_0214600	serine/threonine protein kinase, putative		GO:0005783	endoplasmic reticulum	130	8	6.2	2.75	3.03	0.00811	0.19	0.949
PF3D7_0216700	autophagy-related protein 11, putative		GO:0016020	membrane	1170	37	3.2	1.41	1.68	0.0104	0.204	1
PF3D7_0315700	conserved Plasmodium membrane protein, unknown function		GO:0020026	merozoite dense granule	10	2	20	8.95	11.13	0.0198	0.238	1
PF3D7_0317300	conserved Plasmodium protein, unknown function		GO:0005785	signal recognition particle receptor complex	1	1	100	44.73	Infinity	0.0224	0.238	1
PF3D7_0400100	erythrocyte membrane protein 1, PfEMP1		GO:0035097	histone methyltransferase complex	1	1	100	44.73	Infinity	0.0224	0.238	1
PF3D7_0404300	conserved Plasmodium protein, unknown function		GO:0016234	inclusion body	1	1	100	44.73	Infinity	0.0224	0.238	1
PF3D7_0404900	6-cysteine protein		GO:0031910	cytostome	1	1	100	44.73	Infinity	0.0224	0.238	1
PF3D7_0407500	mitochondrial carrier protein, putative		GO:0020004	symbiont-containing vacuolar space	2	1	50	22.37	44.16	0.0442	0.431	1
PF3D7_0408900	tRNA N6-adenosine threonylcarbamoyltransferase
PF3D7_0409900	actin-like protein, putative		Molecular Function
PF3D7_0416000	RNA-binding protein, putative		GO ID	GO Term	Genes in the bkgd with this term	Genes in your result with this term	Percent of bkgd genes in your result	Fold enrichment	Odds ratio	P-value	Benjamini	Bonferroni
PF3D7_0417000	conserved Plasmodium protein, unknown function		GO:0050839	cell adhesion molecule binding	55	7	12.7	5.69	6.78	0.000191	0.0243	0.0324
PF3D7_0417400	conserved Plasmodium protein, unknown function		GO:0046812	host cell surface binding	121	10	8.3	3.7	4.26	0.000321	0.0243	0.0545
PF3D7_0418300	conserved Plasmodium protein, unknown function		GO:0046789	host cell surface receptor binding	103	9	8.7	3.91	4.5	0.000428	0.0243	0.0728
PF3D7_0507500	subtilisin-like protease 1		GO:0003674	molecular function	2979	78	2.6	1.17	1.77	0.00875	0.238	1
PF3D7_0515300	phosphatidylinositol 3-kinase		GO:0016811	hydrolase activity, acting on carbon-nitrogen (but not peptide) bonds, in linear amides	7	2	28.6	12.78	17.83	0.00966	0.238	1
PF3D7_0519800	EELM2 domain-containing protein, putative		GO:0004107	chorismate synthase activity	1	1	100	44.73	Infinity	0.0224	0.238	1
PF3D7_0525700	conserved Plasmodium protein, unknown function		GO:0005047	signal recognition particle binding	1	1	100	44.73	Infinity	0.0224	0.238	1
PF3D7_0609700	conserved Plasmodium protein, unknown function		GO:0004014	adenosylmethionine decarboxylase activity	1	1	100	44.73	Infinity	0.0224	0.238	1
PF3D7_0609800	palmitoyltransferase DHHC2, putative		GO:0004586	ornithine decarboxylase activity	1	1	100	44.73	Infinity	0.0224	0.238	1
PF3D7_0614300	major facilitator superfamily-related transporter, putative		GO:0003938	IMP dehydrogenase activity	1	1	100	44.73	Infinity	0.0224	0.238	1
PF3D7_0623000	chorismate synthase		GO:0003880	protein C-terminal carboxyl O-methyltransferase activity	1	1	100	44.73	Infinity	0.0224	0.238	1
PF3D7_0704600	E3 ubiquitin-protein ligase		GO:0004671	protein C-terminal S-isoprenylcysteine carboxyl O-methyltransferase activity	1	1	100	44.73	Infinity	0.0224	0.238	1
PF3D7_0709100	Cg1 protein		GO:0016303	1-phosphatidylinositol-3-kinase activity	1	1	100	44.73	Infinity	0.0224	0.238	1
PF3D7_0709300	Cg2 protein		GO:0008659	(3R)-hydroxymyristoyl-[acyl-carrier-protein] dehydratase activity	1	1	100	44.73	Infinity	0.0224	0.238	1
PF3D7_0712000	erythrocyte membrane protein 1, PfEMP1		GO:0030492	hemoglobin binding	1	1	100	44.73	Infinity	0.0224	0.238	1
PF3D7_0712300	erythrocyte membrane protein 1, PfEMP1		GO:0035004	phosphatidylinositol 3-kinase activity	1	1	100	44.73	Infinity	0.0224	0.238	1
PF3D7_0721000	conserved Plasmodium membrane protein, unknown function		GO:0016409	palmitoyltransferase activity	13	2	15.4	6.88	8.09	0.0329	0.289	1
PF3D7_0721200	conserved Plasmodium protein, unknown function		GO:0043565	sequence-specific DNA binding	33	3	9.1	4.07	4.48	0.0364	0.289	1
PF3D7_0723200	conserved Plasmodium protein, unknown function		GO:0140096	catalytic activity, acting on a protein	342	13	3.8	1.7	1.84	0.0397	0.289	1
PF3D7_0723400	conserved Plasmodium protein, unknown function		GO:0016810	hydrolase activity, acting on carbon-nitrogen (but not peptide) bonds	15	2	13.3	5.96	6.84	0.043	0.289	1
PF3D7_0728600	RING zinc finger protein, putative		GO:0017150	tRNA dihydrouridine synthase activity	2	1	50	22.37	44.16	0.0442	0.289	1
PF3D7_0728900	RNA-binding protein, putative		GO:0004359	glutaminase activity	2	1	50	22.37	44.16	0.0442	0.289	1
PF3D7_0800100	erythrocyte membrane protein 1, PfEMP1		GO:0010340	carboxyl-O-methyltransferase activity	2	1	50	22.37	44.16	0.0442	0.289	1
PF3D7_0801900	lysine-specific histone demethylase, putative		GO:0051998	protein carboxyl O-methyltransferase activity	2	1	50	22.37	44.16	0.0442	0.289	1
PF3D7_0803400	DNA repair and recombination protein RAD54, putative		GO:0016838	carbon-oxygen lyase activity, acting on phosphates	2	1	50	22.37	44.16	0.0442	0.289	1
PF3D7_0808600	erythrocyte membrane protein 1, PfEMP1		GO:0008452	RNA ligase activity	2	1	50	22.37	44.16	0.0442	0.289	1
PF3D7_0809100	erythrocyte membrane protein 1, PfEMP1
PF3D7_0820600	conserved Plasmodium membrane protein, unknown function		Biological Process
PF3D7_0824400	nucleoside transporter 2		GO ID	GO Term	Genes in the bkgd with this term	Genes in your result with this term	Percent of bkgd genes in your result	Fold enrichment	Odds ratio	P-value	Benjamini	Bonferroni
PF3D7_0908800	mitochondrial carrier protein, putative		GO:0098609	cell-cell adhesion	57	7	12.3	5.49	6.5	0.000239	0.0785	0.0785
PF3D7_0911000	phosphatidylinositol N-acetylglucosaminyltransferase, putative		GO:0007155	cell adhesion	70	7	10	4.47	5.15	0.000856	0.104	0.281
PF3D7_0913800	conserved Plasmodium protein, unknown function		GO:0036211	protein modification process	252	14	5.6	2.49	2.83	0.00127	0.104	0.418
PF3D7_0916300	conserved Plasmodium protein, unknown function		GO:0006464	cellular protein modification process	252	14	5.6	2.49	2.83	0.00127	0.104	0.418
PF3D7_0918800	dihydrouridine synthase, putative		GO:0009405	pathogenesis	100	8	8	3.58	4.04	0.00161	0.106	0.528
PF3D7_0920800	inosine-5'-monophosphate dehydrogenase		GO:0043412	macromolecule modification	294	15	5.1	2.28	2.59	0.002	0.109	0.656
PF3D7_0921700	conserved Plasmodium protein, unknown function		GO:0042157	lipoprotein metabolic process	28	4	14.3	6.39	7.55	0.00319	0.116	1
PF3D7_0925600	zinc binding protein (Yippee), putative		GO:0042158	lipoprotein biosynthetic process	28	4	14.3	6.39	7.55	0.00319	0.116	1
PF3D7_0925700	histone deacetylase 1		GO:0006497	protein lipidation	28	4	14.3	6.39	7.55	0.00319	0.116	1
PF3D7_0931700	PIH1 domain-containing protein, putative		GO:0010035	response to inorganic substance	6	2	33.3	14.91	22.29	0.007	0.23	1
PF3D7_0934600	conserved Plasmodium protein, unknown function		GO:0006796	phosphate-containing compound metabolic process	267	12	4.5	2.01	2.2	0.0151	0.245	1
PF3D7_0937800	erythrocyte membrane protein 1, PfEMP1		GO:0006793	phosphorus metabolic process	269	12	4.5	2	2.18	0.0159	0.245	1
PF3D7_1007700	AP2 domain transcription factor AP2-I		GO:0046488	phosphatidylinositol metabolic process	25	3	12	5.37	6.12	0.0175	0.245	1
PF3D7_1008500	conserved Plasmodium membrane protein, unknown function		GO:0006465	signal peptide processing	10	2	20	8.95	11.13	0.0198	0.245	1
PF3D7_1008600	zinc finger (CCCH type) protein, putative		GO:0016575	histone deacetylation	1	1	100	44.73	Infinity	0.0224	0.245	1
PF3D7_1009900	conserved Plasmodium protein, unknown function		GO:0019915	lipid storage	1	1	100	44.73	Infinity	0.0224	0.245	1
PF3D7_1016100	conserved Plasmodium protein, unknown function		GO:0098732	macromolecule deacylation	1	1	100	44.73	Infinity	0.0224	0.245	1
PF3D7_1019000	eukaryotic translation initiation factor subunit eIF2A, putative		GO:0006476	protein deacetylation	1	1	100	44.73	Infinity	0.0224	0.245	1
PF3D7_1021900	PHAX domain-containing protein, putative		GO:0006481	C-terminal protein methylation	1	1	100	44.73	Infinity	0.0224	0.245	1
PF3D7_1023900	chromodomain-helicase-DNA-binding protein 1 homolog, putative		GO:0035601	protein deacylation	1	1	100	44.73	Infinity	0.0224	0.245	1
PF3D7_1026600	conserved Plasmodium protein, unknown function		GO:0006597	spermine biosynthetic process	1	1	100	44.73	Infinity	0.0224	0.245	1
PF3D7_1028700	merozoite TRAP-like protein		GO:0033587	shikimate biosynthetic process	1	1	100	44.73	Infinity	0.0224	0.245	1
PF3D7_1028800	conserved Plasmodium protein, unknown function		GO:0018410	C-terminal protein amino acid modification	1	1	100	44.73	Infinity	0.0224	0.245	1
PF3D7_1029800	RAP protein, putative		GO:0046417	chorismate metabolic process	1	1	100	44.73	Infinity	0.0224	0.245	1
PF3D7_1033100	S-adenosylmethionine decarboxylase/ornithine decarboxylase		GO:0008215	spermine metabolic process	1	1	100	44.73	Infinity	0.0224	0.245	1
PF3D7_1104800	metabolite/drug transporter, putative		GO:0019632	shikimate metabolic process	1	1	100	44.73	Infinity	0.0224	0.245	1
PF3D7_1104900	calcium/calmodulin-dependent protein kinase, putative		GO:0009423	chorismate biosynthetic process	1	1	100	44.73	Infinity	0.0224	0.245	1
PF3D7_1105700	tRNA-splicing ligase RtcB, putative		GO:0009445	putrescine metabolic process	1	1	100	44.73	Infinity	0.0224	0.245	1
PF3D7_1107300	polyadenylate-binding protein-interacting protein 1, putative		GO:0043687	post-translational protein modification	1	1	100	44.73	Infinity	0.0224	0.245	1
PF3D7_1111400	conserved Plasmodium protein, unknown function		GO:0006479	protein methylation	11	2	18.2	8.13	9.89	0.0239	0.245	1
PF3D7_1113100	protein tyrosine phosphatase		GO:0008213	protein alkylation	11	2	18.2	8.13	9.89	0.0239	0.245	1
PF3D7_1116200	pyridoxine biosynthesis protein PDX2		GO:1901617	organic hydroxy compound biosynthetic process	11	2	18.2	8.13	9.89	0.0239	0.245	1
PF3D7_1116800	heat shock protein 101		GO:0018345	protein palmitoylation	12	2	16.7	7.46	8.9	0.0282	0.281	1
PF3D7_1117400	conserved Plasmodium protein, unknown function		GO:0006468	protein phosphorylation	105	6	5.7	2.56	2.75	0.0292	0.282	1
PF3D7_1122800	calcium-dependent protein kinase 6		GO:0016569	covalent chromatin modification	13	2	15.4	6.88	8.09	0.0329	0.284	1
PF3D7_1132700	50S ribosomal protein L2, putative		GO:0016570	Histone modification	13	2	15.4	6.88	8.09	0.0329	0.284	1
PF3D7_1202600	conserved protein, unknown function		GO:0006650	glycerophospholipid metabolic process	32	3	9.4	4.19	4.63	0.0337	0.284	1
PF3D7_1206300	conserved Plasmodium protein, unknown function		GO:0046486	glycerolipid metabolic process	33	3	9.1	4.07	4.48	0.0364	0.284	1
PF3D7_1210900	GPI mannosyltransferase 1		GO:0042221	response to chemical	141	7	5	2.22	2.38	0.0373	0.284	1
PF3D7_1234300	DNA polymerase epsilon subunit B, putative		GO:0016485	protein processing	14	2	14.3	6.39	7.42	0.0378	0.284	1
PF3D7_1235300	CCR4-NOT transcription complex subunit 4, putative		GO:0006505	GPI anchor metabolic process	15	2	13.3	5.96	6.84	0.043	0.284	1
PF3D7_1236700	S-adenosyl-methyltransferase, putative		GO:0006506	GPI anchor biosynthetic process	15	2	13.3	5.96	6.84	0.043	0.284	1
PF3D7_1236800	protein-S-isoprenylcysteine O-methyltransferase, putative		GO:1901615	organic hydroxy compound metabolic process	15	2	13.3	5.96	6.84	0.043	0.284	1
PF3D7_1240900	erythrocyte membrane protein 1, PfEMP1		GO:0000724	double-strand break repair via homologous recombination	2	1	50	22.37	44.16	0.0442	0.284	1
PF3D7_1243800	WD repeat-containing protein 82, putative		GO:0042822	pyridoxal phosphate metabolic process	2	1	50	22.37	44.16	0.0442	0.284	1
PF3D7_1248700	conserved Plasmodium protein, unknown function		GO:0000725	recombinational repair	2	1	50	22.37	44.16	0.0442	0.284	1
PF3D7_1249500	protein CutA, putative		GO:0006304	DNA modification	2	1	50	22.37	44.16	0.0442	0.284	1
PF3D7_1309200	protein phosphatase PPM6, putative		GO:0051568	histone H3-K4 methylation	2	1	50	22.37	44.16	0.0442	0.284	1
PF3D7_1317200	AP2 domain transcription factor AP2-G3, putative		GO:0046184	aldehyde biosynthetic process	2	1	50	22.37	44.16	0.0442	0.284	1
PF3D7_1320400	type I signal peptidase		GO:0010038	response to metal ion	2	1	50	22.37	44.16	0.0442	0.284	1
PF3D7_1322500	palmitoyltransferase DHHC5		GO:0042823	pyridoxal phosphate biosynthetic process	2	1	50	22.37	44.16	0.0442	0.284	1
PF3D7_1323000	beta-hydroxyacyl-ACP dehydratase		GO:0006661	phosphatidylinositol biosynthetic process	16	2	12.5	5.59	6.35	0.0484	0.296	1
PF3D7_1332100	conserved Plasmodium membrane protein, unknown function
PF3D7_1348500	TBC domain protein, putative
PF3D7_1348700	WD repeat-containing protein 16, putative
PF3D7_1350900	AP2 domain transcription factor AP2-O4, putative
PF3D7_1359600	conserved Plasmodium protein, unknown function
PF3D7_1364300	pre-mRNA-splicing factor ATP-dependent RNA helicase PRP16
PF3D7_1365600	DNA topoisomerase VI, b subunit, putative
PF3D7_1366600	signal recognition particle receptor subunit alpha, putative
PF3D7_1368400	conserved Plasmodium protein, unknown function
PF3D7_1414500	atypical protein kinase, ABC-1 family, putative
PF3D7_1420700	surface protein P113
PF3D7_1431400	conserved Plasmodium protein, unknown function
PF3D7_1431500	mitogen-activated protein kinase 1
PF3D7_1432500	RNA methyltransferase, putative
PF3D7_1433600	signal peptidase complex subunit SPC1, putative
PF3D7_1444900	conserved Plasmodium protein, unknown function
PF3D7_1455800	LCCL domain-containing protein
PF3D7_1474600	conserved Plasmodium membrane protein, unknown function
PF3D7_1475800	conserved Plasmodium protein, unknown function

## Sheet: Pf TR-OO_only
Gene ID (119 total)	Product Description		GO Term Outputs
PF3D7_0108300	conserved Plasmodium protein, unknown function		Cellular Component
PF3D7_0108800	conserved Plasmodium protein, unknown function		GO ID	GO Term	Genes in the bkgd with this term	Genes in your result with this term	Percent of bkgd genes in your result	Fold enrichment	Odds ratio	P-value	Benjamini	Bonferroni
PF3D7_0207400	serine repeat antigen 7		GO:0016021	integral component of membrane	490	21	4.3	1.78	2	0.00583	0.434	0.84
PF3D7_0209600	transporter, putative		GO:0031224	intrinsic component of membrane	509	21	4.1	1.71	1.92	0.00898	0.434	1
PF3D7_0209700	RING zinc finger protein, putative		GO:0030014	CCR4-NOT complex	8	2	25	10.36	13.72	0.0147	0.434	1
PF3D7_0213200	conserved Plasmodium protein, unknown function		GO:0044425	membrane part	606	23	3.8	1.57	1.76	0.0163	0.434	1
PF3D7_0213500	tetratricopeptide repeat protein, putative		GO:0071944	cell periphery	146	8	5.5	2.27	2.45	0.0238	0.434	1
PF3D7_0213600	conserved Plasmodium protein, unknown function		GO:0017053	transcriptional repressor complex	1	1	100	41.45	Infinity	0.0241	0.434	1
PF3D7_0214700	conserved Plasmodium protein, unknown function		GO:0005677	chromatin silencing complex	1	1	100	41.45	Infinity	0.0241	0.434	1
PF3D7_0214800	conserved Plasmodium membrane protein, unknown function		GO:0090568	nuclear transcriptional repressor complex	1	1	100	41.45	Infinity	0.0241	0.434	1
PF3D7_0216600	MtN3-like protein		GO:0005886	plasma membrane	128	7	5.5	2.27	2.43	0.034	0.544	1
PF3D7_0217500	calcium-dependent protein kinase 1		GO:0042025	host cell nucleus	2	1	50	20.72	40.81	0.0477	0.687	1
PF3D7_0309100	conserved Plasmodium protein, unknown function
PF3D7_0311400	protein kinase, putative		Molecular Function
PF3D7_0315800	zinc finger protein, putative		GO ID	GO Term	Genes in the bkgd with this term	Genes in your result with this term	Percent of bkgd genes in your result	Fold enrichment	Odds ratio	P-value	Benjamini	Bonferroni
PF3D7_0316600	formate-nitrite transporter		GO:0005215	transporter activity	148	11	7.4	3.08	3.5	0.000779	0.103	0.172
PF3D7_0320600	conserved Plasmodium protein, unknown function		GO:0015291	secondary active transmembrane transporter activity	19	4	21.1	8.73	11.16	0.000939	0.103	0.208
PF3D7_0404800	conserved Plasmodium protein, unknown function		GO:0015238	drug transmembrane transporter activity	10	3	30	12.43	17.8	0.00145	0.103	0.32
PF3D7_0405300	liver specific protein 2, putative		GO:0022857	transmembrane transporter activity	117	9	7.7	3.19	3.58	0.00187	0.103	0.413
PF3D7_0405700	lysine decarboxylase, putative		GO:0022804	active transmembrane transporter activity	59	6	10.2	4.22	4.79	0.00274	0.121	0.605
PF3D7_0406700	conserved Plasmodium protein, unknown function		GO:0008514	organic anion transmembrane transporter activity	13	3	23.1	9.57	12.45	0.00328	0.121	0.724
PF3D7_0408700	perforin-like protein 1		GO:0015293	symporter activity	5	2	40	16.58	27.45	0.0055	0.133	1
PF3D7_0414500	RNA-binding protein, putative		GO:0015294	solute:cation symporter activity	5	2	40	16.58	27.45	0.0055	0.133	1
PF3D7_0500300	rifin, pseudogene		GO:0046914	transition metal ion binding	164	10	6.1	2.53	2.79	0.00579	0.133	1
PF3D7_0511400	conserved Plasmodium protein, unknown function		GO:0046872	metal ion binding	309	15	4.9	2.01	2.23	0.00674	0.133	1
PF3D7_0516800	AP2 domain transcription factor AP2-O2, putative		GO:0015318	inorganic molecular entity transmembrane transporter activity	72	6	8.3	3.45	3.83	0.00738	0.133	1
PF3D7_0528600	conserved Plasmodium protein, unknown function		GO:0043169	cation binding	318	15	4.7	1.96	2.16	0.00873	0.133	1
PF3D7_0605600	nucleoside diphosphate kinase, putative		GO:0008509	anion transmembrane transporter activity	19	3	15.8	6.54	7.77	0.00999	0.133	1
PF3D7_0607400	G-protein associated signal transduction protein, putative		GO:0015075	ion transmembrane transporter activity	79	6	7.6	3.15	3.46	0.0115	0.133	1
PF3D7_0616500	TRAP-like protein		GO:0016776	phosphotransferase activity, phosphate group as acceptor	8	2	25	10.36	13.72	0.0147	0.133	1
PF3D7_0706700	DNA mismatch repair protein MSH2, putative		GO:0019205	nucleobase-containing compound kinase activity	9	2	22.2	9.21	11.75	0.0186	0.133	1
PF3D7_0709000	chloroquine resistance transporter		GO:0008270	zinc ion binding	144	8	5.6	2.3	2.49	0.0221	0.133	1
PF3D7_0718500	prefoldin subunit 3, putative		GO:0046943	carboxylic acid transmembrane transporter activity	10	2	20	8.29	10.28	0.0229	0.133	1
PF3D7_0723300	conserved Plasmodium protein, unknown function		GO:0005342	organic acid transmembrane transporter activity	10	2	20	8.29	10.28	0.0229	0.133	1
PF3D7_0728300	conserved Plasmodium protein, unknown function		GO:0004417	hydroxyethylthiazole kinase activity	1	1	100	41.45	Infinity	0.0241	0.133	1
PF3D7_0805200	gamete release protein, putative		GO:0002020	protease binding	1	1	100	41.45	Infinity	0.0241	0.133	1
PF3D7_0806300	ferlin, putative		GO:0008923	lysine decarboxylase activity	1	1	100	41.45	Infinity	0.0241	0.133	1
PF3D7_0809800	conserved Plasmodium protein, unknown function		GO:0072510	trivalent inorganic cation transmembrane transporter activity	1	1	100	41.45	Infinity	0.0241	0.133	1
PF3D7_0814700	conserved Plasmodium protein, unknown function		GO:0015091	ferric iron transmembrane transporter activity	1	1	100	41.45	Infinity	0.0241	0.133	1
PF3D7_0816400	EF-hand calcium-binding domain-containing protein, putative		GO:0000701	purine-specific mismatch base pair DNA N-glycosylase activity	1	1	100	41.45	Infinity	0.0241	0.133	1
PF3D7_0818500	zinc finger protein, putative		GO:0005315	inorganic phosphate transmembrane transporter activity	1	1	100	41.45	Infinity	0.0241	0.133	1
PF3D7_0818700	DNA helicase, putative		GO:0015129	lactate transmembrane transporter activity	1	1	100	41.45	Infinity	0.0241	0.133	1
PF3D7_0819700	conserved Plasmodium protein, unknown function		GO:0004798	thymidylate kinase activity	1	1	100	41.45	Infinity	0.0241	0.133	1
PF3D7_0828600	folate transporter 1		GO:1901618	organic hydroxy compound transmembrane transporter activity	1	1	100	41.45	Infinity	0.0241	0.133	1
PF3D7_0906100	vacuolar protein sorting-associated protein 46, putative		GO:0000700	mismatch base pair DNA N-glycosylase activity	1	1	100	41.45	Infinity	0.0241	0.133	1
PF3D7_0917200	conserved Plasmodium membrane protein, unknown function		GO:0015930	glutamate synthase activity	1	1	100	41.45	Infinity	0.0241	0.133	1
PF3D7_0918200	50S ribosomal protein L3, apicoplast, putative		GO:0015355	secondary active monocarboxylate transmembrane transporter activity	1	1	100	41.45	Infinity	0.0241	0.133	1
PF3D7_0925200	ribosomal RNA-processing protein 8, putative		GO:0019902	phosphatase binding	1	1	100	41.45	Infinity	0.0241	0.133	1
PF3D7_0932000	conserved Plasmodium protein, unknown function		GO:0019211	phosphatase activator activity	1	1	100	41.45	Infinity	0.0241	0.133	1
PF3D7_0932100	protein MAM3, putative		GO:0019903	protein phosphatase binding	1	1	100	41.45	Infinity	0.0241	0.133	1
PF3D7_1004700	conserved Plasmodium protein, unknown function		GO:0016040	glutamate synthase (NADH) activity	1	1	100	41.45	Infinity	0.0241	0.133	1
PF3D7_1004800	ADP/ATP carrier protein, putative		GO:0015650	lactate:proton symporter activity	1	1	100	41.45	Infinity	0.0241	0.133	1
PF3D7_1005500	regulator of nonsense transcripts 1, putative		GO:0045181	glutamate synthase activity, NAD(P)H as acceptor	1	1	100	41.45	Infinity	0.0241	0.133	1
PF3D7_1005900	conserved Plasmodium protein, unknown function		GO:0050072	m7G(5')pppN diphosphatase activity	1	1	100	41.45	Infinity	0.0241	0.133	1
PF3D7_1006100	CCR4-NOT transcription complex subunit 5, putative		GO:0051721	protein phosphatase 2A binding	1	1	100	41.45	Infinity	0.0241	0.133	1
PF3D7_1008100	zinc finger protein, putative		GO:0003677	DNA binding	214	10	4.7	1.94	2.08	0.0326	0.175	1
PF3D7_1009800	conserved Plasmodium membrane protein, unknown function		GO:0005509	calcium ion binding	52	4	7.7	3.19	3.46	0.0358	0.185	1
PF3D7_1013700	conserved Plasmodium protein, unknown function		GO:0003700	DNA-binding transcription factor activity	32	3	9.4	3.89	4.27	0.0408	0.185	1
PF3D7_1017700	conserved Plasmodium protein, unknown function		GO:0043167	ion binding	993	32	3.2	1.34	1.49	0.0419	0.185	1
PF3D7_1017800	conserved Plasmodium protein, unknown function		GO:0043565	sequence-specific DNA binding	33	3	9.1	3.77	4.13	0.0441	0.185	1
PF3D7_1018600	tRNA wybutosine-synthesizing protein, putative		GO:0022890	inorganic cation transmembrane transporter activity	57	4	7	2.91	3.13	0.0477	0.185	1
PF3D7_1023800	conserved Plasmodium protein, unknown function		GO:0015295	solute:proton symporter activity	2	1	50	20.72	40.81	0.0477	0.185	1
PF3D7_1025400	conserved Plasmodium membrane protein, unknown function		GO:0005347	ATP transmembrane transporter activity	2	1	50	20.72	40.81	0.0477	0.185	1
PF3D7_1027600	topoisomerase, putative		GO:0015093	ferrous iron transmembrane transporter activity	2	1	50	20.72	40.81	0.0477	0.185	1
PF3D7_1030100	pre-mRNA-splicing factor ATP-dependent RNA helicase PRP22, putative		GO:0016774	phosphotransferase activity, carboxyl group as acceptor	2	1	50	20.72	40.81	0.0477	0.185	1
PF3D7_1030900	ookinete surface protein P28		GO:0009678	hydrogen-translocating pyrophosphatase activity	2	1	50	20.72	40.81	0.0477	0.185	1
PF3D7_1031200	MORN repeat-containing protein 1		GO:0008517	folic acid transmembrane transporter activity	2	1	50	20.72	40.81	0.0477	0.185	1
PF3D7_1032500	DER1-like protein, putative		GO:0005471	ATP:ADP antiporter activity	2	1	50	20.72	40.81	0.0477	0.185	1
PF3D7_1033900	ubiquitin-conjugating enzyme E2, putative		GO:0022829	wide pore channel activity	2	1	50	20.72	40.81	0.0477	0.185	1
PF3D7_1103800	CCR4-NOT transcription complex subunit 1, putative		GO:0015217	ADP transmembrane transporter activity	2	1	50	20.72	40.81	0.0477	0.185	1
PF3D7_1106000	RuvB-like helicase 2		GO:0070403	NAD+ binding	2	1	50	20.72	40.81	0.0477	0.185	1
PF3D7_1107800	AP2 domain transcription factor, putative		GO:0051180	vitamin transport	2	1	50	20.72	40.81	0.0477	0.185	1
PF3D7_1110400	RNA-binding protein, putative
PF3D7_1116700	dipeptidyl aminopeptidase 1
PF3D7_1118600	histone acetyltransferase		Biological Process
PF3D7_1129500	A/G-specific adenine glycosylase, putative		GO ID	GO Term	Genes in the bkgd with this term	Genes in your result with this term	Percent of bkgd genes in your result	Fold enrichment	Odds ratio	P-value	Benjamini	Bonferroni
PF3D7_1133700	FHA domain-containing protein, putative		GO:0009148	pyrimidine nucleoside triphosphate biosynthetic process	4	2	50	20.72	41.19	0.00335	0.173	1
PF3D7_1138200	conserved Plasmodium membrane protein, unknown function		GO:0009147	pyrimidine nucleoside triphosphate metabolic process	4	2	50	20.72	41.19	0.00335	0.173	1
PF3D7_1145200	serine/threonine protein kinase, putative		GO:0072527	pyrimidine-containing compound metabolic process	15	3	20	8.29	10.37	0.00503	0.173	1
PF3D7_1146000	ribosome assembly protein 4, putative		GO:0072528	pyrimidine-containing compound biosynthetic process	15	3	20	8.29	10.37	0.00503	0.173	1
PF3D7_1147700	ATP synthase subunit delta, mitochondrial, putative		GO:0000956	nuclear-transcribed mRNA catabolic process	5	2	40	16.58	27.45	0.0055	0.173	1
PF3D7_1204200	conserved Plasmodium protein, unknown function		GO:1903506	regulation of nucleic acid-templated transcription	90	7	7.8	3.22	3.58	0.00565	0.173	1
PF3D7_1207400	conserved Plasmodium protein, unknown function		GO:2001141	regulation of RNA biosynthetic process	90	7	7.8	3.22	3.58	0.00565	0.173	1
PF3D7_1211700	DNA replication licensing factor MCM5, putative		GO:0006355	regulation of transcription, DNA-templated	90	7	7.8	3.22	3.58	0.00565	0.173	1
PF3D7_1213500	integral membrane protein GPR180, putative		GO:0010468	regulation of gene expression	138	9	6.5	2.7	2.99	0.00569	0.173	1
PF3D7_1213700	DNA-directed RNA polymerases I, II, and III subunit RPABC3, putative		GO:0010629	negative regulation of gene expression	16	3	18.8	7.77	9.57	0.00608	0.173	1
PF3D7_1215200	peptidyl-prolyl cis-trans isomerase		GO:0051252	regulation of RNA metabolic process	95	7	7.4	3.05	3.37	0.00757	0.173	1
PF3D7_1218000	thrombospondin-related apical membrane protein		GO:0006402	mRNA catabolic process	6	2	33.3	13.82	20.58	0.00812	0.173	1
PF3D7_1230200	vacuolar transporter chaperone, putative, pseudogene		GO:0019219	regulation of nucleobase-containing compound metabolic process	100	7	7	2.9	3.18	0.00994	0.173	1
PF3D7_1235200	V-type K+-independent H+-translocating inorganic pyrophosphatase		GO:0006220	pyrimidine nucleotide metabolic process	7	2	28.6	11.84	16.46	0.0112	0.173	1
PF3D7_1239600	hydroxyethylthiazole kinase		GO:0015893	drug transport	7	2	28.6	11.84	16.46	0.0112	0.173	1
PF3D7_1251300	thymidylate kinase		GO:0006221	pyrimidine nucleotide biosynthetic process	7	2	28.6	11.84	16.46	0.0112	0.173	1
PF3D7_1308500	conserved Plasmodium protein, unknown function		GO:0060255	regulation of macromolecule metabolic process	154	9	5.8	2.42	2.65	0.0114	0.173	1
PF3D7_1308900	mRNA-decapping enzyme 2, putative		GO:0019222	regulation of metabolic process	155	9	5.8	2.41	2.63	0.0119	0.173	1
PF3D7_1315400	zinc finger (CCCH type) protein, putative		GO:0010605	negative regulation of macromolecule metabolic process	21	3	14.3	5.92	6.9	0.0132	0.173	1
PF3D7_1322900	conserved Plasmodium protein, unknown function		GO:0009892	negative regulation of metabolic process	22	3	13.6	5.65	6.54	0.0151	0.173	1
PF3D7_1328800	transcriptional regulatory protein sir2a		GO:0040011	locomotion	41	4	9.8	4.04	4.5	0.0164	0.173	1
PF3D7_1331600	protein tyrosine phosphatase-like protein, putative		GO:0000027	ribosomal large subunit assembly	9	2	22.2	9.21	11.75	0.0186	0.173	1
PF3D7_1338400	SprT-like domain-containing protein, putative		GO:0009133	nucleoside diphosphate biosynthetic process	1	1	100	41.45	Infinity	0.0241	0.173	1
PF3D7_1340900	sodium-dependent phosphate transporter		GO:0009138	pyrimidine nucleoside diphosphate metabolic process	1	1	100	41.45	Infinity	0.0241	0.173	1
PF3D7_1341900	V-type proton ATPase subunit D, putative		GO:0009212	pyrimidine deoxyribonucleoside triphosphate biosynthetic process	1	1	100	41.45	Infinity	0.0241	0.173	1
PF3D7_1349700	peptidase, putative		GO:0009211	pyrimidine deoxyribonucleoside triphosphate metabolic process	1	1	100	41.45	Infinity	0.0241	0.173	1
PF3D7_1356300	ubiquitin-conjugating enzyme E2, putative		GO:0009068	aspartate family amino acid catabolic process	1	1	100	41.45	Infinity	0.0241	0.173	1
PF3D7_1361100	protein transport protein Sec24A		GO:0015682	ferric iron transport	1	1	100	41.45	Infinity	0.0241	0.173	1
PF3D7_1365800	conserved Plasmodium protein, unknown function		GO:0009197	pyrimidine deoxyribonucleoside diphosphate biosynthetic process	1	1	100	41.45	Infinity	0.0241	0.173	1
PF3D7_1407600	conserved Plasmodium protein, unknown function		GO:0009196	pyrimidine deoxyribonucleoside diphosphate metabolic process	1	1	100	41.45	Infinity	0.0241	0.173	1
PF3D7_1413100	conserved Plasmodium protein, unknown function		GO:0009189	deoxyribonucleoside diphosphate biosynthetic process	1	1	100	41.45	Infinity	0.0241	0.173	1
PF3D7_1423400	conserved Plasmodium membrane protein, unknown function		GO:0006553	lysine metabolic process	1	1	100	41.45	Infinity	0.0241	0.173	1
PF3D7_1430100	serine/threonine protein phosphatase 2A activator		GO:0006857	oligopeptide transport	1	1	100	41.45	Infinity	0.0241	0.173	1
PF3D7_1431300	large subunit GTPase 1, putative		GO:0006342	chromatin silencing	1	1	100	41.45	Infinity	0.0241	0.173	1
PF3D7_1432200	conserved Plasmodium protein, unknown function		GO:0009139	pyrimidine nucleoside diphosphate biosynthetic process	1	1	100	41.45	Infinity	0.0241	0.173	1
PF3D7_1435300	NAD(P)H-dependent glutamate synthase, putative		GO:0006554	lysine catabolic process	1	1	100	41.45	Infinity	0.0241	0.173	1
PF3D7_1444400	conserved Plasmodium protein, unknown function		GO:0031640	killing of cells of other organism	1	1	100	41.45	Infinity	0.0241	0.173	1
PF3D7_1447300	mitochondrial ribosomal protein S14 precursor, putative		GO:0015724	formate transport	1	1	100	41.45	Infinity	0.0241	0.173	1
PF3D7_1447600	conserved Plasmodium protein, unknown function		GO:0015727	lactate transport	1	1	100	41.45	Infinity	0.0241	0.173	1
PF3D7_1455400	hemolysin III		GO:0000184	nuclear-transcribed mRNA catabolic process, nonsense-mediated decay	1	1	100	41.45	Infinity	0.0241	0.173	1
PF3D7_1456000	AP2 domain transcription factor, putative		GO:0001906	cell killing	1	1	100	41.45	Infinity	0.0241	0.173	1
PF3D7_1468100	conserved Plasmodium protein, unknown function		GO:0072512	trivalent inorganic cation transport	1	1	100	41.45	Infinity	0.0241	0.173	1
PF3D7_1475300	cytochrome c oxidase assembly protein COX11, putative		GO:0051715	cytolysis in other organism	1	1	100	41.45	Infinity	0.0241	0.173	1
			GO:0006227	dUDP biosynthetic process	1	1	100	41.45	Infinity	0.0241	0.173	1
			GO:0046077	dUDP metabolic process	1	1	100	41.45	Infinity	0.0241	0.173	1
			GO:0046075	dTTP metabolic process	1	1	100	41.45	Infinity	0.0241	0.173	1
			GO:0046072	dTDP metabolic process	1	1	100	41.45	Infinity	0.0241	0.173	1
			GO:0045814	negative regulation of gene expression, epigenetic	1	1	100	41.45	Infinity	0.0241	0.173	1
			GO:0044764	multi-organism cellular process	1	1	100	41.45	Infinity	0.0241	0.173	1
			GO:0044364	disruption of cells of other organism	1	1	100	41.45	Infinity	0.0241	0.173	1
			GO:0044179	hemolysis in other organism	1	1	100	41.45	Infinity	0.0241	0.173	1
			GO:0043984	histone H4-K16 acetylation	1	1	100	41.45	Infinity	0.0241	0.173	1
			GO:0043983	histone H4-K12 acetylation	1	1	100	41.45	Infinity	0.0241	0.173	1
			GO:0043982	histone H4-K8 acetylation	1	1	100	41.45	Infinity	0.0241	0.173	1
			GO:0043981	histone H4-K5 acetylation	1	1	100	41.45	Infinity	0.0241	0.173	1
			GO:0043967	histone H4 acetylation	1	1	100	41.45	Infinity	0.0241	0.173	1
			GO:0042939	tripeptide transport	1	1	100	41.45	Infinity	0.0241	0.173	1
			GO:0035873	lactate transmembrane transport	1	1	100	41.45	Infinity	0.0241	0.173	1
			GO:0034635	glutathione transport	1	1	100	41.45	Infinity	0.0241	0.173	1
			GO:0006233	dTDP biosynthetic process	1	1	100	41.45	Infinity	0.0241	0.173	1
			GO:0006235	dTTP biosynthetic process	1	1	100	41.45	Infinity	0.0241	0.173	1
			GO:0016233	telomere capping	1	1	100	41.45	Infinity	0.0241	0.173	1
			GO:0006846	acetate transport	1	1	100	41.45	Infinity	0.0241	0.173	1
			GO:0055085	transmembrane transport	94	6	6.4	2.65	2.86	0.0251	0.178	1
			GO:0006401	RNA catabolic process	11	2	18.2	7.54	9.14	0.0275	0.191	1
			GO:0006259	DNA metabolic process	123	7	5.7	2.36	2.54	0.0281	0.193	1
			GO:0010556	regulation of macromolecule biosynthetic process	125	7	5.6	2.32	2.5	0.0304	0.202	1
			GO:2000112	regulation of cellular macromolecule biosynthetic process	125	7	5.6	2.32	2.5	0.0304	0.202	1
			GO:0009889	regulation of biosynthetic process	126	7	5.6	2.3	2.47	0.0316	0.204	1
			GO:0031326	regulation of cellular biosynthetic process	126	7	5.6	2.3	2.47	0.0316	0.204	1
			GO:0042255	ribosome assembly	12	2	16.7	6.91	8.22	0.0325	0.207	1
			GO:0048519	negative regulation of biological process	30	3	10	4.14	4.59	0.0346	0.217	1
			GO:0044265	cellular macromolecule catabolic process	103	6	5.8	2.41	2.59	0.0372	0.222	1
			GO:0034220	ion transmembrane transport	31	3	9.7	4.01	4.43	0.0376	0.222	1
			GO:0009057	macromolecule catabolic process	106	6	5.7	2.35	2.51	0.0419	0.222	1
			GO:0009142	nucleoside triphosphate biosynthetic process	34	3	8.8	3.66	4	0.0476	0.222	1
			GO:0006281	DNA repair	57	4	7	2.91	3.13	0.0477	0.222	1
			GO:0015684	ferrous iron transport	2	1	50	20.72	40.81	0.0477	0.222	1
			GO:0046051	UTP metabolic process	2	1	50	20.72	40.81	0.0477	0.222	1
			GO:0015850	organic hydroxy compound transport	2	1	50	20.72	40.81	0.0477	0.222	1
			GO:0006537	glutamate biosynthetic process	2	1	50	20.72	40.81	0.0477	0.222	1
			GO:0019236	response to pheromone	2	1	50	20.72	40.81	0.0477	0.222	1
			GO:0019835	cytolysis	2	1	50	20.72	40.81	0.0477	0.222	1
			GO:0006826	iron ion transport	2	1	50	20.72	40.81	0.0477	0.222	1
			GO:0009265	2'-deoxyribonucleotide biosynthetic process	2	1	50	20.72	40.81	0.0477	0.222	1
			GO:0006228	UTP biosynthetic process	2	1	50	20.72	40.81	0.0477	0.222	1
			GO:0042891	antibiotic transport	2	1	50	20.72	40.81	0.0477	0.222	1
			GO:0009221	pyrimidine deoxyribonucleotide biosynthetic process	2	1	50	20.72	40.81	0.0477	0.222	1
			GO:0009219	pyrimidine deoxyribonucleotide metabolic process	2	1	50	20.72	40.81	0.0477	0.222	1
			GO:0009202	deoxyribonucleoside triphosphate biosynthetic process	2	1	50	20.72	40.81	0.0477	0.222	1
			GO:0046039	GTP metabolic process	2	1	50	20.72	40.81	0.0477	0.222	1
			GO:0009200	deoxyribonucleoside triphosphate metabolic process	2	1	50	20.72	40.81	0.0477	0.222	1
			GO:0046385	deoxyribose phosphate biosynthetic process	2	1	50	20.72	40.81	0.0477	0.222	1
			GO:0000737	DNA catabolic process, endonucleolytic	2	1	50	20.72	40.81	0.0477	0.222	1
			GO:0072337	modified amino acid transport	2	1	50	20.72	40.81	0.0477	0.222	1
			GO:0072348	sulfur compound transport	2	1	50	20.72	40.81	0.0477	0.222	1
			GO:0006183	GTP biosynthetic process	2	1	50	20.72	40.81	0.0477	0.222	1
			GO:0033554	cellular response to stress	83	5	6	2.5	2.67	0.049	0.226	1
			GO:0051179	localization	394	15	3.8	1.58	1.7	0.0496	0.227	1

## Sheet: Pf TR-SG_only
Gene ID (116 total)	Product Description		GO Term Outputs
PF3D7_0100100	erythrocyte membrane protein 1, PfEMP1		Cellular Component
PF3D7_0103200	nucleoside transporter 4		GO ID	GO Term	Genes in the bkgd with this term	Genes in your result with this term	Percent of bkgd genes in your result	Fold enrichment	Odds ratio	P-value	Benjamini	Bonferroni
PF3D7_0103600	ATP-dependent RNA helicase, putative		GO:0016021	integral component of membrane	490	24	4.9	2.13	2.54	0.000223	0.0247	0.0277
PF3D7_0108700	secreted ookinete protein, putative		GO:0031224	intrinsic component of membrane	509	24	4.7	2.05	2.43	0.000398	0.0247	0.0493
PF3D7_0202100	liver stage associated protein 2		GO:0044425	membrane part	606	25	4.1	1.79	2.09	0.00213	0.0881	0.264
PF3D7_0207000	merozoite surface protein 4		GO:0005887	integral component of plasma membrane	17	3	17.6	7.67	9.34	0.00637	0.198	0.79
PF3D7_0210300	monocarboxylate transporter, putative		GO:0031226	intrinsic component of plasma membrane	39	4	10.3	4.46	5	0.0117	0.285	1
PF3D7_0218300	rRNA methyltransferase, putative		GO:0044459	plasma membrane part	46	4	8.7	3.78	4.16	0.0206	0.285	1
PF3D7_0302100	serine/threonine protein kinase		GO:0030015	CCR4-NOT core complex	1	1	100	43.44	Infinity	0.023	0.285	1
PF3D7_0310200	phd finger protein, putative		GO:0002179	homodimeric serine palmitoyltransferase complex	1	1	100	43.44	Infinity	0.023	0.285	1
PF3D7_0316300	inorganic pyrophosphatase, inorganic pyrophosphatase, putative		GO:0017059	serine C-palmitoyltransferase complex	1	1	100	43.44	Infinity	0.023	0.285	1
PF3D7_0316400	conserved Plasmodium protein, unknown function		GO:0034494	microneme lumen	1	1	100	43.44	Infinity	0.023	0.285	1
PF3D7_0317200	cdc2-related protein kinase 4		GO:0016020	membrane	1170	36	3.1	1.34	1.53	0.0287	0.297	1
PF3D7_0318500	conserved Plasmodium protein, unknown function		GO:0043235	receptor complex	2	1	50	21.72	42.84	0.0455	0.297	1
PF3D7_0321900	cyclic amine resistance locus protein		GO:0031211	endoplasmic reticulum palmitoyltransferase complex	2	1	50	21.72	42.84	0.0455	0.297	1
PF3D7_0403900	SET domain protein, putative		GO:0002178	palmitoyltransferase complex	2	1	50	21.72	42.84	0.0455	0.297	1
PF3D7_0406500	NYN domain-containing protein, putative		GO:0098802	plasma membrane receptor complex	2	1	50	21.72	42.84	0.0455	0.297	1
PF3D7_0408800	conserved Plasmodium protein, unknown function		GO:0005892	acetylcholine-gated channel complex	2	1	50	21.72	42.84	0.0455	0.297	1
PF3D7_0418800	MOLO1 domain-containing protein, putative		GO:0000118	histone deacetylase complex	2	1	50	21.72	42.84	0.0455	0.297	1
PF3D7_0420300	AP2 domain transcription factor, putative		GO:0008290	F-actin capping protein complex	2	1	50	21.72	42.84	0.0455	0.297	1
PF3D7_0422800	serpentine receptor, putative		GO:1905961	protein-cysteine S-palmitoyltransferase complex	2	1	50	21.72	42.84	0.0455	0.297	1
PF3D7_0506600	histone deacetylase, putative, pseudogene
PF3D7_0507400	conserved Plasmodium protein, unknown function		Molecular Function
PF3D7_0507800	conserved Plasmodium protein, unknown function		GO ID	GO Term	Genes in the bkgd with this term	Genes in your result with this term	Percent of bkgd genes in your result	Fold enrichment	Odds ratio	P-value	Benjamini	Bonferroni
PF3D7_0508100	SET domain protein, putative		GO:0005215	transporter activity	148	12	8.1	3.52	4.1	0.000126	0.0246	0.0246
PF3D7_0511200	stearoyl-CoA desaturase		GO:0022857	transmembrane transporter activity	117	10	8.5	3.71	4.28	0.00031	0.0257	0.0608
PF3D7_0511500	RNA pseudouridylate synthase, putative		GO:0015075	ion transmembrane transporter activity	79	8	10.1	4.4	5.1	0.000406	0.0257	0.0795
PF3D7_0514900	conserved Plasmodium protein, unknown function		GO:0015211	purine nucleoside transmembrane transporter activity	2	2	100	43.44	Infinity	0.000525	0.0257	0.103
PF3D7_0516500	major facilitator superfamily domain-containing protein, putative		GO:0015291	secondary active transmembrane transporter activity	19	4	21.1	9.15	11.73	0.000787	0.0308	0.154
PF3D7_0519100	50S ribosomal protein L14, mitochondrial, putative		GO:0005337	nucleoside transmembrane transporter activity	4	2	50	21.72	43.25	0.00306	0.0855	0.599
PF3D7_0521200	conserved Plasmodium protein, unknown function		GO:0008374	O-acyltransferase activity	4	2	50	21.72	43.25	0.00306	0.0855	0.599
PF3D7_0526300	WD repeat-containing protein 55, putative		GO:0015078	proton transmembrane transporter activity	32	4	12.5	5.43	6.27	0.0058	0.122	1
PF3D7_0528500	F-actin-capping protein subunit alpha, putative		GO:0015318	inorganic molecular entity transmembrane transporter activity	72	6	8.3	3.62	4.03	0.00588	0.122	1
PF3D7_0529200	sugar transporter, putative		GO:0008509	anion transmembrane transporter activity	19	3	15.8	6.86	8.16	0.00878	0.122	1
PF3D7_0608000	diphthine methyltransferase, putative		GO:0016780	phosphotransferase activity, for other substituted phosphate groups	7	2	28.6	12.41	17.29	0.0102	0.122	1
PF3D7_0615900	protein phosphatase, putative		GO:0022804	active transmembrane transporter activity	59	5	8.5	3.68	4.08	0.011	0.122	1
PF3D7_0625000	sphingomyelin synthase 1, putative		GO:0015077	monovalent inorganic cation transmembrane transporter activity	40	4	10	4.34	4.86	0.0128	0.122	1
PF3D7_0627300	E3 ubiquitin-protein ligase RNF5, putative		GO:0019904	protein domain specific binding	8	2	25	10.86	14.41	0.0134	0.122	1
PF3D7_0628300	choline/ethanolaminephosphotransferase, putative		GO:0015932	nucleobase-containing compound transmembrane transporter activity	9	2	22.2	9.65	12.34	0.017	0.122	1
PF3D7_0629300	phospholipase, putative		GO:1901505	carbohydrate derivative transmembrane transporter activity	9	2	22.2	9.65	12.34	0.017	0.122	1
PF3D7_0629700	SET domain protein, putative		GO:0015297	antiporter activity	10	2	20	8.69	10.8	0.0209	0.122	1
PF3D7_0709200	glutaredoxin-like protein		GO:0005351	carbohydrate:proton symporter activity	1	1	100	43.44	Infinity	0.023	0.122	1
PF3D7_0720700	phosphoinositide-binding protein, putative		GO:0080084	5S rDNA binding	1	1	100	43.44	Infinity	0.023	0.122	1
PF3D7_0724800	kelch domain-containing protein, putative		GO:0008271	secondary active sulfate transmembrane transporter activity	1	1	100	43.44	Infinity	0.023	0.122	1
PF3D7_0801300	von Willebrand factor A domain-related protein		GO:0005402	carbohydrate:cation symporter activity	1	1	100	43.44	Infinity	0.023	0.122	1
PF3D7_0811300	CCR4-associated factor 1		GO:0015116	sulfate transmembrane transporter activity	1	1	100	43.44	Infinity	0.023	0.122	1
PF3D7_0817100	tRNA modification GTPase, putative		GO:0005345	purine nucleobase transmembrane transporter activity	1	1	100	43.44	Infinity	0.023	0.122	1
PF3D7_0829600	early transcribed membrane protein 8		GO:0004768	stearoyl-CoA 9-desaturase activity	1	1	100	43.44	Infinity	0.023	0.122	1
PF3D7_0911100	conserved Plasmodium protein, unknown function		GO:0004758	serine C-palmitoyltransferase activity	1	1	100	43.44	Infinity	0.023	0.122	1
PF3D7_0912200	conserved Plasmodium membrane protein, unknown function		GO:0004607	phosphatidylcholine-sterol O-acyltransferase activity	1	1	100	43.44	Infinity	0.023	0.122	1
PF3D7_0914000	pseudouridylate synthase, putative		GO:0004366	glycerol-3-phosphate O-acyltransferase activity	1	1	100	43.44	Infinity	0.023	0.122	1
PF3D7_0914100	conserved Plasmodium protein, unknown function		GO:0004307	ethanolaminephosphotransferase activity	1	1	100	43.44	Infinity	0.023	0.122	1
PF3D7_0919400	protein disulfide isomerase		GO:0003691	double-stranded telomeric DNA binding	1	1	100	43.44	Infinity	0.023	0.122	1
PF3D7_0919800	TLD domain-containing protein		GO:0003876	AMP deaminase activity	1	1	100	43.44	Infinity	0.023	0.122	1
PF3D7_0927200	zinc finger protein, putative		GO:0015205	nucleobase transmembrane transporter activity	1	1	100	43.44	Infinity	0.023	0.122	1
PF3D7_0927800	cytochrome c oxidase subunit 5B, putative		GO:0016717	oxidoreductase activity, acting on paired donors, with oxidation of a pair of donors resulting in the reduction of molecular oxygen to two molecules of water	1	1	100	43.44	Infinity	0.023	0.122	1
PF3D7_0928400	conserved Plasmodium membrane protein, unknown function		GO:0016454	C-palmitoyltransferase activity	1	1	100	43.44	Infinity	0.023	0.122	1
PF3D7_1014600	transcriptional coactivator ADA2		GO:0032451	demethylase activity	1	1	100	43.44	Infinity	0.023	0.122	1
PF3D7_1019500	conserved Plasmodium membrane protein, unknown function		GO:0050693	LBD domain binding	1	1	100	43.44	Infinity	0.023	0.122	1
PF3D7_1021800	schizont egress antigen-1		GO:0047623	adenosine-phosphate deaminase activity	1	1	100	43.44	Infinity	0.023	0.122	1
PF3D7_1025000	EF-hand calcium-binding domain-containing protein, putative		GO:0016215	acyl-CoA desaturase activity	1	1	100	43.44	Infinity	0.023	0.122	1
PF3D7_1026400	cell division cycle protein 20 homolog, putative		GO:0000287	magnesium ion binding	29	3	10.3	4.49	5.01	0.0281	0.145	1
PF3D7_1027000	conserved Plasmodium protein, unknown function		GO:0003779	actin binding	53	4	7.5	3.28	3.56	0.0328	0.165	1
PF3D7_1029900	conserved Plasmodium protein, unknown function		GO:0050839	cell adhesion molecule binding	55	4	7.3	3.16	3.42	0.0369	0.178	1
PF3D7_1031500	DEAD/DEAH box helicase, putative		GO:0022890	inorganic cation transmembrane transporter activity	57	4	7	3.05	3.29	0.0412	0.178	1
PF3D7_1032600	conserved protein, unknown function		GO:0009982	pseudouridine synthase activity	15	2	13.3	5.79	6.64	0.0453	0.178	1
PF3D7_1100100	erythrocyte membrane protein 1, PfEMP1		GO:0016810	hydrolase activity, acting on carbon-nitrogen (but not peptide) bonds	15	2	13.3	5.79	6.64	0.0453	0.178	1
PF3D7_1110800	conserved Plasmodium protein, unknown function		GO:1901682	sulfur compound transmembrane transporter activity	2	1	50	21.72	42.84	0.0455	0.178	1
PF3D7_1112100	conserved Plasmodium protein, unknown function		GO:0019239	deaminase activity	2	1	50	21.72	42.84	0.0455	0.178	1
PF3D7_1126500	conserved Plasmodium protein, unknown function		GO:0015295	solute:proton symporter activity	2	1	50	21.72	42.84	0.0455	0.178	1
PF3D7_1131800	oxysterol-binding protein, putative		GO:0015298	solute:cation antiporter activity	2	1	50	21.72	42.84	0.0455	0.178	1
PF3D7_1132000	ubiquitin-like protein, putative		GO:0015299	solute:proton antiporter activity	2	1	50	21.72	42.84	0.0455	0.178	1
PF3D7_1133600	conserved Plasmodium protein, unknown function		GO:0016408	C-acyltransferase activity	2	1	50	21.72	42.84	0.0455	0.178	1
PF3D7_1142100	conserved Plasmodium protein, unknown function		GO:0000182	rDNA binding	2	1	50	21.72	42.84	0.0455	0.178	1
PF3D7_1142300	conserved Plasmodium membrane protein, unknown function		GO:0008324	cation transmembrane transporter activity	60	4	6.7	2.9	3.11	0.0484	0.186	1
PF3D7_1200100	erythrocyte membrane protein 1, PfEMP1
PF3D7_1205800	high mobility group protein B3, putative		Biological Process
PF3D7_1208900	protein phosphatase PPM11, putative		GO ID	GO Term	Genes in the bkgd with this term	Genes in your result with this term	Percent of bkgd genes in your result	Fold enrichment	Odds ratio	P-value	Benjamini	Bonferroni
PF3D7_1209300	telomere repeat-binding zinc finger protein		GO:1901264	carbohydrate derivative transport	5	3	60	26.07	65.52	0.000115	0.0367	0.0367
PF3D7_1211900	non-SERCA-type Ca2+ -transporting P-ATPase		GO:0072530	purine-containing compound transmembrane transport	2	2	100	43.44	Infinity	0.000525	0.042	0.168
PF3D7_1217400	conserved Plasmodium protein, unknown function		GO:1901642	nucleoside transmembrane transport	2	2	100	43.44	Infinity	0.000525	0.042	0.168
PF3D7_1218400	triose or hexose phosphate/phosphate translocator, putative		GO:0015860	purine nucleoside transmembrane transport	2	2	100	43.44	Infinity	0.000525	0.042	0.168
PF3D7_1223400	phospholipid-transporting ATPase, putative		GO:0015858	nucleoside transport	3	2	66.7	28.96	86.53	0.00155	0.0993	0.496
PF3D7_1226100	haloacid dehalogenase-like hydrolase, putative		GO:0010639	negative regulation of organelle organization	5	2	40	17.38	28.83	0.00502	0.229	1
PF3D7_1233600	asparagine and aspartate rich protein 1		GO:0051129	negative regulation of cellular component organization	5	2	40	17.38	28.83	0.00502	0.229	1
PF3D7_1238300	pre-mRNA-splicing factor CWC22, putative		GO:0015748	organophosphate ester transport	6	2	33.3	14.48	21.62	0.00741	0.23	1
PF3D7_1238500	conserved Plasmodium protein, unknown function		GO:0006629	lipid metabolic process	111	7	6.3	2.74	2.99	0.0134	0.23	1
PF3D7_1240100	early transcribed membrane protein 12		GO:0009125	nucleoside monophosphate catabolic process	1	1	100	43.44	Infinity	0.023	0.23	1
PF3D7_1248500	bax inhibitor 1, putative		GO:0010959	regulation of metal ion transport	1	1	100	43.44	Infinity	0.023	0.23	1
PF3D7_1300600	rifin		GO:0009169	purine ribonucleoside monophosphate catabolic process	1	1	100	43.44	Infinity	0.023	0.23	1
PF3D7_1303500	sodium/hydrogen exchanger, Na+, H+ antiporter		GO:0009158	ribonucleoside monophosphate catabolic process	1	1	100	43.44	Infinity	0.023	0.23	1
PF3D7_1311600	conserved Plasmodium protein, unknown function		GO:0009128	purine nucleoside monophosphate catabolic process	1	1	100	43.44	Infinity	0.023	0.23	1
PF3D7_1318200	glycerol-3-phosphate 1-O-acyltransferase		GO:0071344	diphosphate metabolic process	1	1	100	43.44	Infinity	0.023	0.23	1
PF3D7_1325900	conserved Plasmodium protein, unknown function		GO:0008272	sulfate transport	1	1	100	43.44	Infinity	0.023	0.23	1
PF3D7_1326200	conserved Plasmodium protein, unknown function		GO:0015851	nucleobase transport	1	1	100	43.44	Infinity	0.023	0.23	1
PF3D7_1329400	AMP deaminase, putative		GO:0006863	purine nucleobase transport	1	1	100	43.44	Infinity	0.023	0.23	1
PF3D7_1329500	conserved Plasmodium protein, unknown function		GO:0006814	sodium ion transport	1	1	100	43.44	Infinity	0.023	0.23	1
PF3D7_1329700	apicoplast calcium binding protein 1		GO:0006659	phosphatidylserine biosynthetic process	1	1	100	43.44	Infinity	0.023	0.23	1
PF3D7_1330500	CTLH domain-containing protein, putative		GO:0006658	phosphatidylserine metabolic process	1	1	100	43.44	Infinity	0.023	0.23	1
PF3D7_1331400	CPW-WPC family protein		GO:0006196	AMP catabolic process	1	1	100	43.44	Infinity	0.023	0.23	1
PF3D7_1332200	conserved Plasmodium protein, unknown function		GO:0015717	triose phosphate transport	1	1	100	43.44	Infinity	0.023	0.23	1
PF3D7_1336600	conserved Plasmodium protein, unknown function		GO:0002028	regulation of sodium ion transport	1	1	100	43.44	Infinity	0.023	0.23	1
PF3D7_1336700	conserved Plasmodium protein, unknown function		GO:0032204	regulation of telomere maintenance	1	1	100	43.44	Infinity	0.023	0.23	1
PF3D7_1345000	conserved Plasmodium protein, unknown function		GO:0051053	negative regulation of DNA metabolic process	1	1	100	43.44	Infinity	0.023	0.23	1
PF3D7_1347200	nucleoside transporter 1		GO:0070988	demethylation	1	1	100	43.44	Infinity	0.023	0.23	1
PF3D7_1348100	GTPase, putative		GO:0015917	aminophospholipid transport	1	1	100	43.44	Infinity	0.023	0.23	1
PF3D7_1365700	SNARE associated Golgi protein, putative		GO:1904356	regulation of telomere maintenance via telomere lengthening	1	1	100	43.44	Infinity	0.023	0.23	1
PF3D7_1366800	phosphatidylserine synthase, putative		GO:0030148	sphingolipid biosynthetic process	1	1	100	43.44	Infinity	0.023	0.23	1
PF3D7_1415700	serine palmitoyltransferase, putative		GO:1904357	negative regulation of telomere maintenance via telomere lengthening	1	1	100	43.44	Infinity	0.023	0.23	1
PF3D7_1417300	cysteine protease ATG4, putative		GO:0032205	negative regulation of telomere maintenance	1	1	100	43.44	Infinity	0.023	0.23	1
PF3D7_1427100	lipase, putative		GO:0042493	response to drug	101	6	5.9	2.58	2.78	0.028	0.272	1
PF3D7_1442600	TRAP-like protein		GO:0015931	nucleobase-containing compound transport	13	2	15.4	6.68	7.85	0.0347	0.31	1
PF3D7_1458200	conserved Plasmodium protein, unknown function		GO:0042221	response to chemical	141	7	5	2.16	2.3	0.0427	0.31	1
PF3D7_1462400	conserved Plasmodium protein, unknown function		GO:2001251	negative regulation of chromosome organization	2	1	50	21.72	42.84	0.0455	0.31	1
PF3D7_1471200	inorganic anion exchanger, inorganic anion antiporter		GO:0051693	actin filament capping	2	1	50	21.72	42.84	0.0455	0.31	1
PF3D7_1472200	histone deacetylase, putative		GO:0019236	response to pheromone	2	1	50	21.72	42.84	0.0455	0.31	1
			GO:0030835	negative regulation of actin filament depolymerization	2	1	50	21.72	42.84	0.0455	0.31	1
			GO:0043242	negative regulation of protein complex disassembly	2	1	50	21.72	42.84	0.0455	0.31	1
			GO:0043269	regulation of ion transport	2	1	50	21.72	42.84	0.0455	0.31	1
			GO:0046033	AMP metabolic process	2	1	50	21.72	42.84	0.0455	0.31	1
			GO:0051016	barbed-end actin filament capping	2	1	50	21.72	42.84	0.0455	0.31	1
			GO:0030834	regulation of actin filament depolymerization	2	1	50	21.72	42.84	0.0455	0.31	1
			GO:0072348	sulfur compound transport	2	1	50	21.72	42.84	0.0455	0.31	1
			GO:1901879	regulation of protein depolymerization	2	1	50	21.72	42.84	0.0455	0.31	1
			GO:1901880	negative regulation of protein depolymerization	2	1	50	21.72	42.84	0.0455	0.31	1

## Sheet: Pf TR-OO_UISprot
Gene IDs (17 total)	Product Description	Gene Name		GO Term Outputs
PF3D7_0108300	conserved Plasmodium protein, unknown function	ARP		Cellular Component
PF3D7_0405700	lysine decarboxylase, putative	null		GO ID	GO Term	Genes in the bkgd with this term	Genes in your result with this term	Percent of bkgd genes in your result	Fold enrichment	Odds ratio	P-value	Benjamini	Bonferroni
PF3D7_0408700	perforin-like protein 1	PLP1		GO:0017053	transcriptional repressor complex	1	1	100	301.2	Infinity	0.00332	0.0819	0.246
PF3D7_0511400	conserved Plasmodium protein, unknown function	null		GO:0005677	chromatin silencing complex	1	1	100	301.2	Infinity	0.00332	0.0819	0.246
PF3D7_0616500	TRAP-like protein	TLP		GO:0090568	nuclear transcriptional repressor complex	1	1	100	301.2	Infinity	0.00332	0.0819	0.246
PF3D7_0723300	conserved Plasmodium protein, unknown function	null		GO:0005730	nucleolus	41	2	4.9	14.69	17.61	0.00783	0.141	0.579
PF3D7_0814700	conserved Plasmodium protein, unknown function	null		GO:0009986	cell surface	137	3	2.2	6.6	8.15	0.0095	0.141	0.703
PF3D7_0925200	ribosomal RNA-processing protein 8, putative	RRP8		GO:0020007	apical complex	90	2	2.2	6.69	7.72	0.0348	0.429	1
PF3D7_1023800	conserved Plasmodium protein, unknown function	null
PF3D7_1110400	RNA-binding protein, putative	null		Molecular Function
PF3D7_1116700	dipeptidyl aminopeptidase 1	DPAP1		GO ID	GO Term	Genes in the bkgd with this term	Genes in your result with this term	Percent of bkgd genes in your result	Fold enrichment	Odds ratio	P-value	Benjamini	Bonferroni
PF3D7_1147700	ATP synthase subunit delta, mitochondrial, putative	null		GO:0019211	phosphatase activator activity	1	1	100	301.2	Infinity	0.00332	0.029	0.196
PF3D7_1207400	conserved Plasmodium protein, unknown function	null		GO:0019902	phosphatase binding	1	1	100	301.2	Infinity	0.00332	0.029	0.196
PF3D7_1218000	thrombospondin-related apical membrane protein	TRAMP		GO:0051721	protein phosphatase 2A binding	1	1	100	301.2	Infinity	0.00332	0.029	0.196
PF3D7_1328800	transcriptional regulatory protein sir2a	SIR2A		GO:0008923	lysine decarboxylase activity	1	1	100	301.2	Infinity	0.00332	0.029	0.196
PF3D7_1407600	conserved Plasmodium protein, unknown function	null		GO:0002020	protease binding	1	1	100	301.2	Infinity	0.00332	0.029	0.196
PF3D7_1430100	serine/threonine protein phosphatase 2A activator	PTPA		GO:0019903	protein phosphatase binding	1	1	100	301.2	Infinity	0.00332	0.029	0.196
				GO:0019899	enzyme binding	27	2	7.4	22.31	27.56	0.00344	0.029	0.203
				GO:0022829	wide pore channel activity	2	1	50	150.6	321.57	0.00663	0.0435	0.391
				GO:0070403	NAD+ binding	2	1	50	150.6	321.57	0.00663	0.0435	0.391
				GO:0005509	calcium ion binding	52	2	3.8	11.58	13.7	0.0124	0.0731	0.731
				GO:0019208	phosphatase regulator activity	5	1	20	60.24	80.34	0.0165	0.0811	0.973
				GO:0019888	protein phosphatase regulator activity	5	1	20	60.24	80.34	0.0165	0.0811	0.973
				GO:0003729	mRNA binding	74	2	2.7	8.14	9.47	0.0242	0.11	1
				GO:0051287	NAD binding	9	1	11.1	33.47	40.13	0.0295	0.124	1
				GO:0016831	carboxy-lyase activity	10	1	10	30.12	35.67	0.0327	0.129	1
				GO:0022803	passive transmembrane transporter activity	12	1	8.3	25.1	29.17	0.0392	0.136	1
				GO:0015267	channel activity	12	1	8.3	25.1	29.17	0.0392	0.136	1
				GO:0016830	carbon-carbon lyase activity	14	1	7.1	21.51	24.67	0.0456	0.141	1
				GO:0008047	enzyme activator activity	14	1	7.1	21.51	24.67	0.0456	0.141	1
				Biological Process
				GO ID	GO Term	Genes in the bkgd with this term	Genes in your result with this term	Percent of bkgd genes in your result	Fold enrichment	Odds ratio	P-value	Benjamini	Bonferroni
				GO:0045814	negative regulation of gene expression, epigenetic	1	1	100	301.2	Infinity	0.00332	0.0913	0.548
				GO:0006554	lysine catabolic process	1	1	100	301.2	Infinity	0.00332	0.0913	0.548
				GO:0006553	lysine metabolic process	1	1	100	301.2	Infinity	0.00332	0.0913	0.548
				GO:0016233	telomere capping	1	1	100	301.2	Infinity	0.00332	0.0913	0.548
				GO:0009068	aspartate family amino acid catabolic process	1	1	100	301.2	Infinity	0.00332	0.0913	0.548
				GO:0006342	chromatin silencing	1	1	100	301.2	Infinity	0.00332	0.0913	0.548
				GO:0040029	regulation of gene expression, epigenetic	3	1	33.3	100.4	160.75	0.00993	0.136	1
				GO:0016458	gene silencing	4	1	25	75.3	107.14	0.0132	0.136	1
				GO:1901606	alpha-amino acid catabolic process	4	1	25	75.3	107.14	0.0132	0.136	1
				GO:0032200	telomere organization	4	1	25	75.3	107.14	0.0132	0.136	1
				GO:0009063	cellular amino acid catabolic process	4	1	25	75.3	107.14	0.0132	0.136	1
				GO:0009066	aspartate family amino acid metabolic process	4	1	25	75.3	107.14	0.0132	0.136	1
				GO:0060249	anatomical structure homeostasis	4	1	25	75.3	107.14	0.0132	0.136	1
				GO:0000723	telomere maintenance	4	1	25	75.3	107.14	0.0132	0.136	1
				GO:1903507	negative regulation of nucleic acid-templated transcription	5	1	20	60.24	80.34	0.0165	0.136	1
				GO:0016054	organic acid catabolic process	5	1	20	60.24	80.34	0.0165	0.136	1
				GO:1902679	negative regulation of RNA biosynthetic process	5	1	20	60.24	80.34	0.0165	0.136	1
				GO:0046395	carboxylic acid catabolic process	5	1	20	60.24	80.34	0.0165	0.136	1
				GO:0045892	negative regulation of transcription, DNA-templated	5	1	20	60.24	80.34	0.0165	0.136	1
				GO:0051253	negative regulation of RNA metabolic process	5	1	20	60.24	80.34	0.0165	0.136	1
				GO:0045934	negative regulation of nucleobase-containing compound metabolic process	6	1	16.7	50.2	64.26	0.0198	0.155	1
				GO:0044282	small molecule catabolic process	7	1	14.3	43.03	53.54	0.023	0.173	1
				GO:0010558	negative regulation of macromolecule biosynthetic process	8	1	12.5	37.65	45.88	0.0263	0.181	1
				GO:2000113	negative regulation of cellular macromolecule biosynthetic process	8	1	12.5	37.65	45.88	0.0263	0.181	1
				GO:0009890	negative regulation of biosynthetic process	9	1	11.1	33.47	40.13	0.0295	0.187	1
				GO:0031327	negative regulation of cellular biosynthetic process	9	1	11.1	33.47	40.13	0.0295	0.187	1
				GO:0015985	energy coupled proton transport, down electrochemical gradient	12	1	8.3	25.1	29.17	0.0392	0.223	1
				GO:0051172	negative regulation of nitrogen compound metabolic process	12	1	8.3	25.1	29.17	0.0392	0.223	1
				GO:0015986	ATP synthesis coupled proton transport	12	1	8.3	25.1	29.17	0.0392	0.223	1
				GO:0031324	negative regulation of cellular metabolic process	13	1	7.7	23.17	26.73	0.0424	0.233	1

## Sheet: Py+Pf TR-OO_only
Gene IDs (12 total, Py and Pf TR'd in only OO)	P. yoelii syntenic ortholog	Gene Name or Symbol	Product Description		GO Term Outputs
PF3D7_0805200	PY17X_1228600	GAMER	gamete release protein, putative		Cellular Component
PF3D7_1118600	PY17X_0931500	MYST	histone acetyltransferase		GO ID	GO Term	Genes in the bkgd with this term	Genes in your result with this term	Percent of bkgd genes in your result	Fold enrichment	Odds ratio	P-value	Benjamini	Bonferroni
PF3D7_0511400	PY17X_1112100	null	conserved Plasmodium protein, unknown function		GO:0009986	cell surface	137	3	2.2	8.24	10.88	0.00491	0.242	0.324
PF3D7_0605600	PY17X_0105900	null	nucleoside diphosphate kinase, putative		GO:0000221	vacuolar proton-transporting V-type ATPase, V1 domain	5	1	20	75.3	102.32	0.0132	0.242	0.872
PF3D7_0818700	PY17X_0712300	null	DNA helicase, putative		GO:0016471	vacuolar proton-transporting V-type ATPase complex	6	1	16.7	62.75	81.84	0.0158	0.242	1
PF3D7_0918200	PY17X_0822500	null	50S ribosomal protein L3, apicoplast, putative		GO:0033180	proton-transporting V-type ATPase, V1 domain	7	1	14.3	53.79	68.18	0.0185	0.242	1
PF3D7_1005900	PY17X_1207300	null	conserved Plasmodium protein, unknown function		GO:0020007	apical complex	90	2	2.2	8.37	10.04	0.0227	0.242	1
PF3D7_1013700	PY17X_1215300	null	conserved Plasmodium protein, unknown function		GO:0005774	vacuolar membrane	9	1	11.1	41.83	51.11	0.0237	0.242	1
PF3D7_1341900	PY17X_1360700	null	V-type proton ATPase subunit D, putative		GO:0044437	vacuolar part	10	1	10	37.65	45.42	0.0263	0.242	1
PF3D7_1423400	PY17X_1021900	null	conserved Plasmodium membrane protein, unknown function		GO:0033176	proton-transporting V-type ATPase complex	12	1	8.3	31.38	37.15	0.0314	0.242	1
PF3D7_0408700	PY17X_1007700	PLP1	perforin-like protein 1		GO:0045177	apical part of cell	110	2	1.8	6.85	8.14	0.0331	0.242	1
PF3D7_1218000	PY17X_1436000	TRAMP	thrombospondin-related apical membrane protein		GO:0033178	proton-transporting two-sector ATPase complex, catalytic domain	14	1	7.1	26.89	31.42	0.0366	0.242	1
					Molecular Function
					GO ID	GO Term	Genes in the bkgd with this term	Genes in your result with this term	Percent of bkgd genes in your result	Fold enrichment	Odds ratio	P-value	Benjamini	Bonferroni
					GO:0002020	protease binding	1	1	100	376.5	Infinity	0.00266	0.147	0.186
					GO:0022829	wide pore channel activity	2	1	50	188.25	409.55	0.00531	0.147	0.371
					GO:0004550	nucleoside diphosphate kinase activity	3	1	33.3	125.5	204.73	0.00795	0.147	0.556
					GO:0004402	histone acetyltransferase activity	4	1	25	94.12	136.45	0.0106	0.147	0.741
					GO:0061733	peptide-lysine-N-acetyltransferase activity	5	1	20	75.3	102.32	0.0132	0.147	0.925
					GO:0034212	peptide N-acetyltransferase activity	6	1	16.7	62.75	81.84	0.0158	0.147	1
					GO:0016776	phosphotransferase activity, phosphate group as acceptor	8	1	12.5	47.06	58.43	0.0211	0.147	1
					GO:0008080	N-acetyltransferase activity	9	1	11.1	41.83	51.11	0.0237	0.147	1
					GO:0019205	nucleobase-containing compound kinase activity	9	1	11.1	41.83	51.11	0.0237	0.147	1
					GO:0036442	proton-exporting ATPase activity	11	1	9.1	34.23	40.87	0.0289	0.147	1
					GO:0046961	proton-transporting ATPase activity, rotational mechanism	11	1	9.1	34.23	40.87	0.0289	0.147	1
					GO:0016407	acetyltransferase activity	11	1	9.1	34.23	40.87	0.0289	0.147	1
					GO:0016410	N-acyltransferase activity	11	1	9.1	34.23	40.87	0.0289	0.147	1
					GO:0015267	channel activity	12	1	8.3	31.38	37.15	0.0314	0.147	1
					GO:0022803	passive transmembrane transporter activity	12	1	8.3	31.38	37.15	0.0314	0.147	1
					GO:0022857	transmembrane transporter activity	117	2	1.7	6.44	7.64	0.037	0.162	1
					GO:0044769	ATPase activity, coupled to transmembrane movement of ions, rotational mechanism	16	1	6.3	23.53	27.22	0.0417	0.172	1
					GO:0019829	cation-transporting ATPase activity	18	1	5.6	20.92	24.01	0.0468	0.182	1
					Biological Process
					GO ID	GO Term	Genes in the bkgd with this term	Genes in your result with this term	Percent of bkgd genes in your result	Fold enrichment	Odds ratio	P-value	Benjamini	Bonferroni
					GO:0043984	histone H4-K16 acetylation	1	1	100	376.5	Infinity	0.00266	0.0628	0.441
					GO:0043967	histone H4 acetylation	1	1	100	376.5	Infinity	0.00266	0.0628	0.441
					GO:0043982	histone H4-K8 acetylation	1	1	100	376.5	Infinity	0.00266	0.0628	0.441
					GO:0043981	histone H4-K5 acetylation	1	1	100	376.5	Infinity	0.00266	0.0628	0.441
					GO:0043983	histone H4-K12 acetylation	1	1	100	376.5	Infinity	0.00266	0.0628	0.441
					GO:0046039	GTP metabolic process	2	1	50	188.25	409.55	0.00531	0.0628	0.881
					GO:0006228	UTP biosynthetic process	2	1	50	188.25	409.55	0.00531	0.0628	0.881
					GO:0046051	UTP metabolic process	2	1	50	188.25	409.55	0.00531	0.0628	0.881
					GO:0006183	GTP biosynthetic process	2	1	50	188.25	409.55	0.00531	0.0628	0.881
					GO:0009209	pyrimidine ribonucleoside triphosphate biosynthetic process	3	1	33.3	125.5	204.73	0.00795	0.0628	1
					GO:0046131	pyrimidine ribonucleoside metabolic process	3	1	33.3	125.5	204.73	0.00795	0.0628	1
					GO:1901068	guanosine-containing compound metabolic process	3	1	33.3	125.5	204.73	0.00795	0.0628	1
					GO:0046134	pyrimidine nucleoside biosynthetic process	3	1	33.3	125.5	204.73	0.00795	0.0628	1
					GO:1901070	guanosine-containing compound biosynthetic process	3	1	33.3	125.5	204.73	0.00795	0.0628	1
					GO:0046132	pyrimidine ribonucleoside biosynthetic process	3	1	33.3	125.5	204.73	0.00795	0.0628	1
					GO:0006241	CTP biosynthetic process	3	1	33.3	125.5	204.73	0.00795	0.0628	1
					GO:0009208	pyrimidine ribonucleoside triphosphate metabolic process	3	1	33.3	125.5	204.73	0.00795	0.0628	1
					GO:0046036	CTP metabolic process	3	1	33.3	125.5	204.73	0.00795	0.0628	1
					GO:0006213	pyrimidine nucleoside metabolic process	3	1	33.3	125.5	204.73	0.00795	0.0628	1
					GO:0009218	pyrimidine ribonucleotide metabolic process	3	1	33.3	125.5	204.73	0.00795	0.0628	1
					GO:0009220	pyrimidine ribonucleotide biosynthetic process	3	1	33.3	125.5	204.73	0.00795	0.0628	1
					GO:0016573	histone acetylation	4	1	25	94.12	136.45	0.0106	0.0732	1
					GO:0009148	pyrimidine nucleoside triphosphate biosynthetic process	4	1	25	94.12	136.45	0.0106	0.0732	1
					GO:0009147	pyrimidine nucleoside triphosphate metabolic process	4	1	25	94.12	136.45	0.0106	0.0732	1
					GO:0018393	internal peptidyl-lysine acetylation	5	1	20	75.3	102.32	0.0132	0.0786	1
					GO:0006475	internal protein amino acid acetylation	5	1	20	75.3	102.32	0.0132	0.0786	1
					GO:0018394	peptidyl-lysine acetylation	5	1	20	75.3	102.32	0.0132	0.0786	1
					GO:0042451	purine nucleoside biosynthetic process	6	1	16.7	62.75	81.84	0.0158	0.0786	1
					GO:0046129	purine ribonucleoside biosynthetic process	6	1	16.7	62.75	81.84	0.0158	0.0786	1
					GO:0006220	pyrimidine nucleotide metabolic process	7	1	14.3	53.79	68.18	0.0185	0.0786	1
					GO:0030641	regulation of cellular pH	7	1	14.3	53.79	68.18	0.0185	0.0786	1
					GO:0051453	regulation of intracellular pH	7	1	14.3	53.79	68.18	0.0185	0.0786	1
					GO:0051452	intracellular pH reduction	7	1	14.3	53.79	68.18	0.0185	0.0786	1
					GO:0006473	protein acetylation	7	1	14.3	53.79	68.18	0.0185	0.0786	1
					GO:0042278	purine nucleoside metabolic process	7	1	14.3	53.79	68.18	0.0185	0.0786	1
					GO:0006221	pyrimidine nucleotide biosynthetic process	7	1	14.3	53.79	68.18	0.0185	0.0786	1
					GO:0045851	pH reduction	7	1	14.3	53.79	68.18	0.0185	0.0786	1
					GO:0007035	vacuolar acidification	7	1	14.3	53.79	68.18	0.0185	0.0786	1
					GO:0030004	cellular monovalent inorganic cation homeostasis	7	1	14.3	53.79	68.18	0.0185	0.0786	1
					GO:0006885	regulation of pH	8	1	12.5	47.06	58.43	0.0211	0.0853	1
					GO:0055067	monovalent inorganic cation homeostasis	8	1	12.5	47.06	58.43	0.0211	0.0853	1
					GO:0009163	nucleoside biosynthetic process	10	1	10	37.65	45.42	0.0263	0.0998	1
					GO:0042455	ribonucleoside biosynthetic process	10	1	10	37.65	45.42	0.0263	0.0998	1
					GO:0009119	ribonucleoside metabolic process	11	1	9.1	34.23	40.87	0.0289	0.0998	1
					GO:0046128	purine ribonucleoside metabolic process	11	1	9.1	34.23	40.87	0.0289	0.0998	1
					GO:0030003	cellular cation homeostasis	11	1	9.1	34.23	40.87	0.0289	0.0998	1
					GO:1901659	glycosyl compound biosynthetic process	11	1	9.1	34.23	40.87	0.0289	0.0998	1
					GO:0006873	cellular ion homeostasis	11	1	9.1	34.23	40.87	0.0289	0.0998	1
					GO:0009116	nucleoside metabolic process	12	1	8.3	31.38	37.15	0.0314	0.104	1
					GO:0055082	cellular chemical homeostasis	12	1	8.3	31.38	37.15	0.0314	0.104	1
					GO:0016569	covalent chromatin modification	13	1	7.7	28.96	34.05	0.034	0.107	1
					GO:0016570	Histone modification	13	1	7.7	28.96	34.05	0.034	0.107	1
					GO:1901657	glycosyl compound metabolic process	13	1	7.7	28.96	34.05	0.034	0.107	1
					GO:0098771	inorganic ion homeostasis	14	1	7.1	26.89	31.42	0.0366	0.108	1
					GO:0050801	ion homeostasis	14	1	7.1	26.89	31.42	0.0366	0.108	1
					GO:0055080	cation homeostasis	14	1	7.1	26.89	31.42	0.0366	0.108	1
					GO:0072528	pyrimidine-containing compound biosynthetic process	15	1	6.7	25.1	29.17	0.0392	0.112	1
					GO:0072527	pyrimidine-containing compound metabolic process	15	1	6.7	25.1	29.17	0.0392	0.112	1
					GO:0048878	chemical homeostasis	17	1	5.9	22.15	25.51	0.0443	0.125	1
					GO:0018205	peptidyl-lysine modification	18	1	5.6	20.92	24.01	0.0468	0.13	1

[truncated: 4 more sheets: Py+Pf TR-SG_only, Py+Pf TR-OO+SG, Py+Pf TR-OO to UIS Protein, Master]
