# Supplementary material for: Transcriptomics and proteomics reveal two waves of translational repression during the maturation of malaria parasite sporozoites
Source: Nat Commun. 2019 Oct 31;10:4964. doi: 10.1038/s41467-019-12936-6 (PMC6823429; doi:10.1038/s41467-019-12936-6)
Supplement: Supplementary file 11 — Supplementary Data 7 [file 41467_2019_12936_MOESM11_ESM.xlsx]

## Sheet: S20 Table
Supplemental Table 3. Oligonucleotides used in this study.
Gene	Primer Description	Oligonucleotide Sequence (5' to 3')
py17x_1354300::gfp	Creation of Targeting Sequences
	3'-Fwd	ccggtaccGCATATACATATATTCGAGAATTTTATGTACGTTTTTAGCTAGTACG
	3'-Rev (SOE)	ccggtcgggcccGACTTCTTCATATATAACCAACAATACTAATGATAATATTTTGTATGG
	5'-Fwd (SOE)	gaagaagtcgggcccgaccggtGTATACTCAATCAAGTGACATACCTTTAAATGAATTATCAGAAAGTAGAG
	5'-Rev	ggcctaggTTCTGTATCTTTATTCAATTCACCATTAATCATTTGATCTATGATTTTCAAT
py17x_1354300::gfp	Genotyping PCR
	WT 5' External	GCTTTCACATTTTACACGTGTGTATAAACAATGAAAAGAGCCAG
	WT 3' External	CATATTTTATTCTAGCTTATTCCTAATGTTGAAGGTTATACTTTGTTATTG
	TG 5' Internal	CATCACCATCTAATTCAACAAGAATTGGGACAACTCCAGTGAAAAGTTCTTCTCCTTTAC
	TG 3' Internal	CCAGGAGGAGAAAGGCATTAAGTACAAATTTGAAGTATATGAGAAG
pyuis12::gfp	Creation of Targeting Sequences
	3'-Fwd	ggccggtaCCCCATTATCTCCAATATCGTATATGCCTTATTTACATATGTG
	3'-Rev (SOE)	gtatttaagagtggctagccgggcccCATTTGGGAATTGGGCATTTTCCATTTCCGGAGG
	5'-Fwd (SOE)	ggggcccggctagcCACTCTTAAATACATATGCAACTGAAAACTCATTAGATGTATACG
	5'-Rev	ggactagtAATTTCATTATGATCATCATAATATAACATAAATTTGTTAATGTCATCATCC
pyuis12::gfp	Genotyping PCR
	WT 5' External	CAAATATCGGTAATACCCAAAATAATATTAGTGATAATAACGATCGTATATATGATGAC
	WT 3' External	GTTGCCAAAATAGTTCATACAAATACAGGTAAATCTATTTATTCTAAGGACATTATAG
	TG 5' Internal	CATCACCATCTAATTCAACAAGAATTGGGACAACTCCAGTGAAAAGTTCTTCTCCTTTAC
	TG 3' Internal	CCAGGAGGAGAAAGGCATTAAGTACAAATTTGAAGTATATGAGAAG
